# Supplementary material for: Bio-convective and chemically reactive hybrid nanofluid flow upon a thin stirring needle with viscous dissipation
Source: Sci Rep. 2021 Apr 13;11:8066. doi: 10.1038/s41598-021-86968-8 (PMC8044164; doi:10.1038/s41598-021-86968-8)
Supplement: Supplementary file 1 — Supplementary Information 1. [file 41598_2021_86968_MOESM1_ESM.nb]

(* Content-type: application/vnd.wolfram.mathematica *)

(*** Wolfram Notebook File ***)
(* http://www.wolfram.com/nb *)

(* CreatedBy='Mathematica 9.0' *)

(*CacheID: 234*)
(* Internal cache information:
NotebookFileLineBreakTest
NotebookFileLineBreakTest
NotebookDataPosition[       157,          7]
NotebookDataLength[    140483,       3677]
NotebookOptionsPosition[    138859,       3626]
NotebookOutlinePosition[    139302,       3643]
CellTagsIndexPosition[    139259,       3640]
WindowFrame->Normal*)

(* Beginning of Notebook Content *)
Notebook[{

Cell[CellGroupData[{
Cell[BoxData[{
 RowBox[{
  StyleBox[
   RowBox[{"<", 
    StyleBox["<",
     FontSize->16]}]], 
  StyleBox["Graphics`Graphics`",
   FontSize->16]}], "\n", 
 StyleBox[
  RowBox[{"<<", "Graphics`Legend`"}],
  FontSize->16], "\n", 
 RowBox[{
  StyleBox[
   RowBox[{"ClearAll", ";"}],
   FontSize->16], "\n"}], "\[IndentingNewLine]", 
 RowBox[{
  RowBox[{
   RowBox[{
    StyleBox[
     RowBox[{"GetRf", "[", "m_", "]"}],
     FontSize->16], 
    StyleBox[":=",
     FontSize->16], 
    RowBox[{
     StyleBox["Module",
      FontSize->16], 
     StyleBox["[",
      FontSize->16], 
     RowBox[{
      StyleBox[
       RowBox[{"{", "temp", "}"}],
       FontSize->16], 
      StyleBox[",",
       FontSize->16], 
      RowBox[{
       RowBox[{
        StyleBox["temp",
         FontSize->16], 
        StyleBox["=",
         FontSize->16], 
        RowBox[{
         RowBox[{
          StyleBox["2",
           FontSize->16], 
          StyleBox["*",
           FontSize->16], 
          RowBox[{
           StyleBox["(",
            FontSize->16], 
           RowBox[{
            RowBox[{"x", "*", 
             RowBox[{"fxxx", "[", 
              RowBox[{"m", "-", "1"}], "]"}]}], "+", 
            RowBox[{"fxx", "[", 
             RowBox[{"m", "-", "1"}], "]"}]}], ")"}]}], "+", 
         RowBox[{
          SuperscriptBox[
           RowBox[{"(", 
            RowBox[{"1", "-", "\[Phi]1"}], ")"}], 
           FractionBox["25", "10"]], "*", 
          SuperscriptBox[
           RowBox[{"(", 
            RowBox[{"1", "-", "\[Phi]2"}], ")"}], 
           FractionBox["25", "10"]], "*", 
          RowBox[{"(", 
           RowBox[{
            RowBox[{
             RowBox[{"(", 
              RowBox[{"1", "-", "\[Phi]2"}], ")"}], 
             RowBox[{"(", 
              RowBox[{"1", "-", 
               RowBox[{
                RowBox[{"(", 
                 RowBox[{"1", "-", 
                  RowBox[{"(", 
                   FractionBox["\[Rho]Ms", "\[Rho]b"], ")"}]}], ")"}], "*", 
                "\[Phi]1"}]}], ")"}]}], "+", 
            RowBox[{"\[Phi]2", "*", 
             RowBox[{"(", 
              FractionBox["\[Rho]CNT", "\[Rho]b"], ")"}]}]}], ")"}], "*", 
          RowBox[{"(", 
           RowBox[{"f0f2", "[", 
            RowBox[{"m", "-", "1"}], "]"}], ")"}]}], "+", 
         RowBox[{"\[Lambda]", "*", 
          RowBox[{"(", 
           RowBox[{
            RowBox[{"g", "[", 
             RowBox[{"m", "-", "1"}], "]"}], "-", 
            RowBox[{"Nr", "*", 
             RowBox[{"j", "[", 
              RowBox[{"m", "-", "1"}], "]"}]}], "-", 
            RowBox[{"Rb", "*", 
             RowBox[{"z", "[", 
              RowBox[{"m", "-", "1"}], "]"}]}]}], ")"}]}]}]}], 
       StyleBox[";",
        FontSize->16], 
       StyleBox["\[IndentingNewLine]",
        FontSize->16], 
       StyleBox[
        RowBox[{
         RowBox[{"Rf", "[", "m", "]"}], "=", 
         RowBox[{"Expand", "[", "temp", "]"}]}],
        FontSize->16], 
       StyleBox[";",
        FontSize->16]}]}], 
     StyleBox["]",
      FontSize->16]}]}], 
   StyleBox[";",
    FontSize->16]}], "\n"}], "\n", 
 RowBox[{
  RowBox[{
   RowBox[{
    StyleBox[
     RowBox[{"GetRg", "[", "m_", "]"}],
     FontSize->16], 
    StyleBox[":=",
     FontSize->16], 
    RowBox[{
     StyleBox["Module",
      FontSize->16], 
     StyleBox["[",
      FontSize->16], 
     RowBox[{
      StyleBox[
       RowBox[{"{", "temp", "}"}],
       FontSize->16], 
      StyleBox[",",
       FontSize->16], 
      RowBox[{
       RowBox[{
        StyleBox["temp",
         FontSize->16], 
        StyleBox["=",
         FontSize->16], 
        RowBox[{
         RowBox[{"\[CapitalOmega]", "*", "2", "*", 
          RowBox[{"(", 
           RowBox[{
            RowBox[{"x", "*", 
             RowBox[{"gxx", "[", 
              RowBox[{"m", "-", "1"}], "]"}]}], "+", 
            RowBox[{"gx", "[", 
             RowBox[{"m", "-", "1"}], "]"}]}], ")"}]}], "+", 
         RowBox[{"Pr", "*", 
          RowBox[{"(", 
           RowBox[{
            RowBox[{
             RowBox[{"(", 
              RowBox[{"1", "-", "\[Phi]2"}], ")"}], 
             RowBox[{"(", 
              RowBox[{"1", "-", 
               RowBox[{
                RowBox[{"(", 
                 RowBox[{"1", "-", 
                  RowBox[{"(", 
                   FractionBox[
                    RowBox[{"\[Rho]Ms", "*", "cMs"}], 
                    RowBox[{"cb", "*", "\[Rho]b"}]], ")"}]}], ")"}], "*", 
                "\[Phi]1"}]}], ")"}]}], "+", 
            RowBox[{"\[Phi]2", "*", 
             RowBox[{"(", 
              FractionBox[
               RowBox[{"\[Rho]CNT", "*", "cCNT"}], 
               RowBox[{"cb", "*", "\[Rho]b"}]], ")"}]}]}], ")"}], "*", 
          RowBox[{"f0g1", "[", 
           RowBox[{"m", "-", "1"}], "]"}]}], "+", 
         RowBox[{"2", "*", "x", "*", "Pr", "*", 
          RowBox[{"(", 
           RowBox[{
            RowBox[{"Nb", "*", 
             RowBox[{"g1j1", "[", 
              RowBox[{"m", "-", "1"}], "]"}]}], "+", 
            RowBox[{"Nt", "*", 
             RowBox[{"g1g1", "[", 
              RowBox[{"m", "-", "1"}], "]"}]}]}], ")"}]}], "+", 
         RowBox[{"x", "*", "Ec", "*", "Pr", "*", 
          SuperscriptBox[
           RowBox[{"(", 
            RowBox[{"1", "-", "\[Phi]2"}], ")"}], 
           FractionBox["10", "25"]], "*", 
          SuperscriptBox[
           RowBox[{"(", 
            RowBox[{"1", "-", "\[Phi]1"}], ")"}], 
           FractionBox["10", "25"]], "*", 
          RowBox[{"f2f2", "[", 
           RowBox[{"m", "-", "1"}], "]"}]}]}]}], 
       StyleBox[";",
        FontSize->16], 
       StyleBox["\[IndentingNewLine]",
        FontSize->16], 
       StyleBox[
        RowBox[{
         RowBox[{"Rg", "[", "m", "]"}], "=", 
         RowBox[{"Expand", "[", "temp", "]"}]}],
        FontSize->16], 
       StyleBox[";",
        FontSize->16]}]}], 
     StyleBox["]",
      FontSize->16]}]}], 
   StyleBox[";",
    FontSize->16]}], "\[IndentingNewLine]"}], "\[IndentingNewLine]", 
 RowBox[{
  RowBox[{
   StyleBox[
    RowBox[{"GetRj", "[", "m_", "]"}],
    FontSize->16], 
   StyleBox[":=",
    FontSize->16], 
   RowBox[{
    StyleBox["Module",
     FontSize->16], 
    StyleBox["[",
     FontSize->16], 
    RowBox[{
     StyleBox[
      RowBox[{"{", "temp", "}"}],
      FontSize->16], 
     StyleBox[",",
      FontSize->16], 
     RowBox[{
      RowBox[{
       StyleBox["temp",
        FontSize->16], 
       StyleBox["=",
        FontSize->16], 
       RowBox[{
        RowBox[{
         StyleBox["2",
          FontSize->16], "*", 
         RowBox[{"(", 
          RowBox[{
           RowBox[{"x", "*", 
            RowBox[{"jxx", "[", 
             RowBox[{"m", "-", "1"}], "]"}]}], "+", 
           RowBox[{"jx", "[", 
            RowBox[{"m", "-", "1"}], "]"}]}], ")"}]}], "+", 
        RowBox[{"2", "*", 
         FractionBox["Nt", "Nb"], "*", 
         RowBox[{"(", 
          RowBox[{
           RowBox[{"x", "*", 
            RowBox[{"gxx", "[", 
             RowBox[{"m", "-", "1"}], "]"}]}], "+", 
           RowBox[{"gx", "[", 
            RowBox[{"m", "-", "1"}], "]"}]}], ")"}]}], "+", 
        RowBox[{"Le", "*", 
         RowBox[{"jx", "[", 
          RowBox[{"m", "-", "1"}], "]"}]}], "-", 
        RowBox[{
         FractionBox["1", "2"], "*", "Le", "*", "K", "*", 
         RowBox[{"j", "[", 
          RowBox[{"m", "-", "1"}], "]"}]}]}]}], 
      StyleBox[";",
       FontSize->16], 
      StyleBox["\[IndentingNewLine]",
       FontSize->16], 
      StyleBox[
       RowBox[{
        RowBox[{"Rj", "[", "m", "]"}], "=", 
        RowBox[{"Expand", "[", "temp", "]"}]}],
       FontSize->16], 
      StyleBox[";",
       FontSize->16]}]}], 
    StyleBox["]",
     FontSize->16]}]}], 
  StyleBox[";",
   FontSize->16]}], "\[IndentingNewLine]", 
 RowBox[{
  RowBox[{
   RowBox[{
    StyleBox[
     RowBox[{"GetRz", "[", "m_", "]"}],
     FontSize->16], 
    StyleBox[":=",
     FontSize->16], 
    RowBox[{
     StyleBox["Module",
      FontSize->16], 
     StyleBox["[",
      FontSize->16], 
     RowBox[{
      StyleBox[
       RowBox[{"{", "temp", "}"}],
       FontSize->16], 
      StyleBox[",",
       FontSize->16], 
      RowBox[{
       RowBox[{
        StyleBox["temp",
         FontSize->16], 
        StyleBox["=",
         FontSize->16], 
        RowBox[{
         RowBox[{
          StyleBox["2",
           FontSize->16], "*", 
          RowBox[{"(", 
           RowBox[{
            RowBox[{"x", "*", 
             RowBox[{"zxx", "[", 
              RowBox[{"m", "-", "1"}], "]"}]}], "+", 
            RowBox[{"zx", "[", 
             RowBox[{"m", "-", "1"}], "]"}]}], ")"}]}], "+", 
         RowBox[{"Pr", "*", "Lb", "*", 
          RowBox[{"z0f1", "[", 
           RowBox[{"m", "-", "1"}], "]"}]}], "-", 
         RowBox[{"2", "*", "Pe", "*", 
          RowBox[{"(", 
           RowBox[{
            RowBox[{"2", "*", "x", "*", 
             RowBox[{"z0j2", "[", 
              RowBox[{"m", "-", "1"}], "]"}]}], "+", 
            RowBox[{"z0j1", "[", 
             RowBox[{"m", "-", "1"}], "]"}], "+", 
            RowBox[{"x", "*", 
             RowBox[{"z1j1", "[", 
              RowBox[{"m", "-", "1"}], "]"}]}]}], ")"}]}]}]}], 
       StyleBox[";",
        FontSize->16], 
       StyleBox["\[IndentingNewLine]",
        FontSize->16], 
       StyleBox[
        RowBox[{
         RowBox[{"Rz", "[", "m", "]"}], "=", 
         RowBox[{"Expand", "[", "temp", "]"}]}],
        FontSize->16], 
       StyleBox[";",
        FontSize->16]}]}], 
     StyleBox["]",
      FontSize->16]}]}], 
   StyleBox[";",
    FontSize->16]}], "\[IndentingNewLine]", "\[IndentingNewLine]", 
  "\[IndentingNewLine]", 
  StyleBox[
   RowBox[{"(*", 
    RowBox[{
    "**", "**", "**", "**", "**", "**", "**", "**", "**", "**", "**", "**", "**",
      "**", "**", "**", "**", "**", "**", "**", "**", "**", "**", "**", "**", 
     "**", "**", "**", "**", "**", "**", "**"}], "******)"}],
   FontSize->16], "\[IndentingNewLine]"}], "\[IndentingNewLine]", 
 RowBox[{
  StyleBox[
   RowBox[{
    RowBox[{"GetInitialf", ":=", 
     RowBox[{"Module", "[", 
      RowBox[{
       RowBox[{"{", "}"}], ",", 
       RowBox[{
        RowBox[{
         RowBox[{"f", "[", "0", "]"}], "=", 
         RowBox[{
          RowBox[{
           RowBox[{"(", 
            RowBox[{"a", "+", "1"}], ")"}], "*", 
           FractionBox[
            RowBox[{"(", 
             RowBox[{
              RowBox[{"2", "*", "\[Lambda]"}], "-", "1"}], ")"}], "2"]}], "+", 
          RowBox[{
           FractionBox[
            RowBox[{"(", 
             RowBox[{"1", "-", "\[Lambda]"}], ")"}], "2"], "*", "x"}], "+", 
          RowBox[{
           FractionBox[
            RowBox[{"(", 
             RowBox[{"1", "-", 
              RowBox[{"2", "*", "\[Lambda]"}]}], ")"}], "2"], "*", 
           RowBox[{"Exp", "[", 
            RowBox[{"a", "-", "x"}], "]"}]}]}]}], ";"}]}], "]"}]}], ";"}],
   FontSize->16], "\n"}], "\n", 
 RowBox[{
  StyleBox[
   RowBox[{
    RowBox[{"GetInitialg", ":=", 
     RowBox[{"Module", "[", 
      RowBox[{
       RowBox[{"{", "}"}], ",", 
       RowBox[{
        RowBox[{
         RowBox[{"g", "[", "0", "]"}], "=", 
         RowBox[{"(", 
          RowBox[{"Exp", "[", 
           RowBox[{"a", "-", "x"}], "]"}], ")"}]}], ";"}]}], "]"}]}], ";"}],
   FontSize->16], "\[IndentingNewLine]"}], "\[IndentingNewLine]", 
 StyleBox[
  RowBox[{
   RowBox[{"GetInitialj", ":=", 
    RowBox[{"Module", "[", 
     RowBox[{
      RowBox[{"{", "}"}], ",", 
      RowBox[{
       RowBox[{
        RowBox[{"j", "[", "0", "]"}], "=", 
        RowBox[{"(", 
         RowBox[{"Exp", "[", 
          RowBox[{"a", "-", "x"}], "]"}], ")"}]}], ";"}]}], "]"}]}], ";"}],
  FontSize->16], "\[IndentingNewLine]", 
 RowBox[{
  StyleBox[
   RowBox[{
    RowBox[{"GetInitialz", ":=", 
     RowBox[{"Module", "[", 
      RowBox[{
       RowBox[{"{", "}"}], ",", 
       RowBox[{
        RowBox[{
         RowBox[{"z", "[", "0", "]"}], "=", 
         RowBox[{"(", 
          RowBox[{"Exp", "[", 
           RowBox[{"a", "-", "x"}], "]"}], ")"}]}], ";"}]}], "]"}]}], ";"}],
   FontSize->16], "\[IndentingNewLine]", "\[IndentingNewLine]", 
  StyleBox[
   RowBox[{"(*", 
    RowBox[{
    "**", "**", "**", "**", "**", "**", "**", "**", "**", "**", "**", "**", "**",
      "**", "**", "**", "**", "**", "**", "**", "**", "**", "**", "**", "**", 
     "**", "**", "**", "**", "**", "**", "**"}], "*****)"}],
   FontSize->16], "\[IndentingNewLine]"}], "\[IndentingNewLine]", 
 RowBox[{
  StyleBox[
   RowBox[{
    RowBox[{
     RowBox[{"GetRHSf", "[", "m_", "]"}], ":=", 
     RowBox[{"Module", "[", 
      RowBox[{
       RowBox[{"{", "temp", "}"}], ",", 
       RowBox[{
        RowBox[{"GetRf", "[", "m", "]"}], ";", "\[IndentingNewLine]", 
        RowBox[{
         RowBox[{"RHSf", "[", "m", "]"}], "=", 
         RowBox[{"Expand", "[", 
          RowBox[{"TrigReduce", "[", 
           RowBox[{"hbarf1", "*", 
            RowBox[{"Rf", "[", "m", "]"}]}], "]"}], "]"}]}], ";"}]}], "]"}]}],
     ";"}],
   FontSize->16], "\[IndentingNewLine]"}], "\n", 
 RowBox[{
  StyleBox[
   RowBox[{
    RowBox[{
     RowBox[{"GetRHSg", "[", "m_", "]"}], ":=", 
     RowBox[{"Module", "[", 
      RowBox[{
       RowBox[{"{", "temp", "}"}], ",", 
       RowBox[{
        RowBox[{"GetRg", "[", "m", "]"}], ";", "\[IndentingNewLine]", 
        RowBox[{
         RowBox[{"RHSg", "[", "m", "]"}], "=", 
         RowBox[{"Expand", "[", 
          RowBox[{"TrigReduce", "[", 
           RowBox[{"hbarg1", "*", 
            RowBox[{"Rg", "[", "m", "]"}]}], "]"}], "]"}]}], ";"}]}], "]"}]}],
     ";"}],
   FontSize->16], "\[IndentingNewLine]"}], "\[IndentingNewLine]", 
 RowBox[{
  StyleBox[
   RowBox[{
    RowBox[{
     RowBox[{"GetRHSj", "[", "m_", "]"}], ":=", 
     RowBox[{"Module", "[", 
      RowBox[{
       RowBox[{"{", "temp", "}"}], ",", 
       RowBox[{
        RowBox[{"GetRj", "[", "m", "]"}], ";", "\[IndentingNewLine]", 
        RowBox[{
         RowBox[{"RHSj", "[", "m", "]"}], "=", 
         RowBox[{"Expand", "[", 
          RowBox[{"TrigReduce", "[", 
           RowBox[{"hbarj1", "*", 
            RowBox[{"Rj", "[", "m", "]"}]}], "]"}], "]"}]}], ";"}]}], "]"}]}],
     ";"}],
   FontSize->16], "\[IndentingNewLine]"}], "\[IndentingNewLine]", 
 RowBox[{
  StyleBox[
   RowBox[{
    RowBox[{
     RowBox[{"GetRHSz", "[", "m_", "]"}], ":=", 
     RowBox[{"Module", "[", 
      RowBox[{
       RowBox[{"{", "temp", "}"}], ",", 
       RowBox[{
        RowBox[{"GetRz", "[", "m", "]"}], ";", "\[IndentingNewLine]", 
        RowBox[{
         RowBox[{"RHSz", "[", "m", "]"}], "=", 
         RowBox[{"Expand", "[", 
          RowBox[{"TrigReduce", "[", 
           RowBox[{"hbarz1", "*", 
            RowBox[{"Rz", "[", "m", "]"}]}], "]"}], "]"}]}], ";"}]}], "]"}]}],
     ";"}],
   FontSize->16], "\[IndentingNewLine]", "\[IndentingNewLine]", 
  "\[IndentingNewLine]", 
  StyleBox[
   RowBox[{"(*", 
    RowBox[{
    "**", "**", "**", "**", "**", "**", "**", "**", "**", "**", "**", "**", "**",
      "**", "**", "**", "**", "**", "**", "**", "**", "**", "**", "**", "**", 
     "**", "**", "**", "**", "**", "**"}], "******)"}],
   FontSize->16], "\[IndentingNewLine]"}], "\n", 
 RowBox[{
  StyleBox[
   RowBox[{
    RowBox[{
     RowBox[{"chi", "[", "m_", "]"}], ":=", 
     RowBox[{"If", "[", 
      RowBox[{
       RowBox[{"m", "\[LessEqual]", "1"}], ",", "0", ",", "1"}], "]"}]}], 
    ";"}],
   FontSize->16], "\n", "\n", 
  StyleBox[
   RowBox[{"(*", 
    RowBox[{
    "**", "**", "**", "**", "**", "**", "**", "**", "**", "**", "**", "**", "**",
      "**", "**", "**", "**", "**", "**", "**", "**", "**", "**", "**", "**", 
     "**", "**", "**", "**", "**", "**"}], "******)"}],
   FontSize->16], "\[IndentingNewLine]"}], "\[IndentingNewLine]", 
 RowBox[{
  RowBox[{
   RowBox[{
    RowBox[{"GetAll", "[", "m_", "]"}], ":=", 
    RowBox[{"Module", "[", 
     RowBox[{
      RowBox[{"{", "}"}], ",", 
      RowBox[{
       RowBox[{
        RowBox[{"fx", "[", "m", "]"}], "=", 
        RowBox[{"Expand", "[", 
         RowBox[{"D", "[", 
          RowBox[{
           RowBox[{"f", "[", "m", "]"}], ",", "x"}], "]"}], "]"}]}], ";", 
       "\[IndentingNewLine]", 
       RowBox[{
        RowBox[{"fxx", "[", "m", "]"}], "=", 
        RowBox[{"Expand", "[", 
         RowBox[{"D", "[", 
          RowBox[{
           RowBox[{"fx", "[", "m", "]"}], ",", "x"}], "]"}], "]"}]}], ";", 
       "\[IndentingNewLine]", 
       RowBox[{
        RowBox[{"fxxx", "[", "m", "]"}], "=", 
        RowBox[{"Expand", "[", 
         RowBox[{"D", "[", 
          RowBox[{
           RowBox[{"fxx", "[", "m", "]"}], ",", "x"}], "]"}], "]"}]}], ";", 
       "\[IndentingNewLine]", 
       RowBox[{
        RowBox[{"fxxxx", "[", "m", "]"}], "=", 
        RowBox[{"Expand", "[", 
         RowBox[{"D", "[", 
          RowBox[{
           RowBox[{"fxxx", "[", "m", "]"}], ",", "x"}], "]"}], "]"}]}], ";", 
       "\[IndentingNewLine]", 
       RowBox[{
        RowBox[{"gx", "[", "m", "]"}], "=", 
        RowBox[{"Expand", "[", 
         RowBox[{"D", "[", 
          RowBox[{
           RowBox[{"g", "[", "m", "]"}], ",", "x"}], "]"}], "]"}]}], ";", 
       "\[IndentingNewLine]", 
       RowBox[{
        RowBox[{"gxx", "[", "m", "]"}], "=", 
        RowBox[{"Expand", "[", 
         RowBox[{"D", "[", 
          RowBox[{
           RowBox[{"gx", "[", "m", "]"}], ",", "x"}], "]"}], "]"}]}], ";", 
       "\[IndentingNewLine]", 
       RowBox[{
        RowBox[{"jx", "[", "m", "]"}], "=", 
        RowBox[{"Expand", "[", 
         RowBox[{"D", "[", 
          RowBox[{
           RowBox[{"j", "[", "m", "]"}], ",", "x"}], "]"}], "]"}]}], ";", 
       "\[IndentingNewLine]", 
       RowBox[{
        RowBox[{"jxx", "[", "m", "]"}], "=", 
        RowBox[{"Expand", "[", 
         RowBox[{"D", "[", 
          RowBox[{
           RowBox[{"jx", "[", "m", "]"}], ",", "x"}], "]"}], "]"}]}], ";", 
       "\[IndentingNewLine]", 
       RowBox[{
        RowBox[{"zx", "[", "m", "]"}], "=", 
        RowBox[{"Expand", "[", 
         RowBox[{"D", "[", 
          RowBox[{
           RowBox[{"z", "[", "m", "]"}], ",", "x"}], "]"}], "]"}]}], ";", 
       "\[IndentingNewLine]", 
       RowBox[{
        RowBox[{"zxx", "[", "m", "]"}], "=", 
        RowBox[{"Expand", "[", 
         RowBox[{"D", "[", 
          RowBox[{
           RowBox[{"zx", "[", "m", "]"}], ",", "x"}], "]"}], "]"}]}], ";", 
       "\[IndentingNewLine]", 
       RowBox[{
        RowBox[{"f1f1", "[", "m", "]"}], "=", 
        RowBox[{
         RowBox[{"Sum", "[", 
          RowBox[{
           RowBox[{
            RowBox[{"fx", "[", "k", "]"}], "*", 
            RowBox[{"fx", "[", 
             RowBox[{"m", "-", "k"}], "]"}]}], ",", 
           RowBox[{"{", 
            RowBox[{"k", ",", "0", ",", "m"}], "}"}]}], "]"}], "//", 
         "Expand"}]}], ";", "\[IndentingNewLine]", 
       RowBox[{
        RowBox[{"f2f2", "[", "m", "]"}], "=", 
        RowBox[{
         RowBox[{"Sum", "[", 
          RowBox[{
           RowBox[{
            RowBox[{"fxx", "[", "k", "]"}], "*", 
            RowBox[{"fxx", "[", 
             RowBox[{"m", "-", "k"}], "]"}]}], ",", 
           RowBox[{"{", 
            RowBox[{"k", ",", "0", ",", "m"}], "}"}]}], "]"}], "//", 
         "Expand"}]}], ";", "\[IndentingNewLine]", 
       RowBox[{
        RowBox[{"f1f2", "[", "m", "]"}], "=", 
        RowBox[{
         RowBox[{"Sum", "[", 
          RowBox[{
           RowBox[{
            RowBox[{"fx", "[", "k", "]"}], "*", 
            RowBox[{"fxx", "[", 
             RowBox[{"m", "-", "k"}], "]"}]}], ",", 
           RowBox[{"{", 
            RowBox[{"k", ",", "0", ",", "m"}], "}"}]}], "]"}], "//", 
         "Expand"}]}], ";", "\[IndentingNewLine]", 
       RowBox[{
        RowBox[{"f1f3", "[", "m", "]"}], "=", 
        RowBox[{
         RowBox[{"Sum", "[", 
          RowBox[{
           RowBox[{
            RowBox[{"fx", "[", "k", "]"}], "*", 
            RowBox[{"fxxx", "[", 
             RowBox[{"m", "-", "k"}], "]"}]}], ",", 
           RowBox[{"{", 
            RowBox[{"k", ",", "0", ",", "m"}], "}"}]}], "]"}], "//", 
         "Expand"}]}], ";", "\[IndentingNewLine]", 
       RowBox[{
        RowBox[{"f0f3", "[", "m", "]"}], "=", 
        RowBox[{
         RowBox[{"Sum", "[", 
          RowBox[{
           RowBox[{
            RowBox[{"f", "[", "k", "]"}], "*", 
            RowBox[{"fxxx", "[", 
             RowBox[{"m", "-", "k"}], "]"}]}], ",", 
           RowBox[{"{", 
            RowBox[{"k", ",", "0", ",", "m"}], "}"}]}], "]"}], "//", 
         "Expand"}]}], ";", "\[IndentingNewLine]", 
       RowBox[{
        RowBox[{"f0f1", "[", "m", "]"}], "=", 
        RowBox[{
         RowBox[{"Sum", "[", 
          RowBox[{
           RowBox[{
            RowBox[{"f", "[", "k", "]"}], "*", 
            RowBox[{"fx", "[", 
             RowBox[{"m", "-", "k"}], "]"}]}], ",", 
           RowBox[{"{", 
            RowBox[{"k", ",", "0", ",", "m"}], "}"}]}], "]"}], "//", 
         "Expand"}]}], ";", "\[IndentingNewLine]", 
       RowBox[{
        RowBox[{"f0f4", "[", "m", "]"}], "=", 
        RowBox[{
         RowBox[{"Sum", "[", 
          RowBox[{
           RowBox[{
            RowBox[{"f", "[", "k", "]"}], "*", 
            RowBox[{"fxxxx", "[", 
             RowBox[{"m", "-", "k"}], "]"}]}], ",", 
           RowBox[{"{", 
            RowBox[{"k", ",", "0", ",", "m"}], "}"}]}], "]"}], "//", 
         "Expand"}]}], ";", "\[IndentingNewLine]", 
       RowBox[{
        RowBox[{"f0f2", "[", "m", "]"}], "=", 
        RowBox[{
         RowBox[{"Sum", "[", 
          RowBox[{
           RowBox[{
            RowBox[{"f", "[", "k", "]"}], "*", 
            RowBox[{"fxx", "[", 
             RowBox[{"m", "-", "k"}], "]"}]}], ",", 
           RowBox[{"{", 
            RowBox[{"k", ",", "0", ",", "m"}], "}"}]}], "]"}], "//", 
         "Expand"}]}], ";", "\[IndentingNewLine]", 
       RowBox[{
        RowBox[{"f2f3", "[", "m", "]"}], "=", 
        RowBox[{
         RowBox[{"Sum", "[", 
          RowBox[{
           RowBox[{
            RowBox[{"fxx", "[", "k", "]"}], "*", 
            RowBox[{"fxxx", "[", 
             RowBox[{"m", "-", "k"}], "]"}]}], ",", 
           RowBox[{"{", 
            RowBox[{"k", ",", "0", ",", "m"}], "}"}]}], "]"}], "//", 
         "Expand"}]}], ";", "\[IndentingNewLine]", 
       RowBox[{
        RowBox[{"f1g0", "[", "m", "]"}], "=", 
        RowBox[{
         RowBox[{"Sum", "[", 
          RowBox[{
           RowBox[{
            RowBox[{"fx", "[", "k", "]"}], "*", 
            RowBox[{"g", "[", 
             RowBox[{"m", "-", "k"}], "]"}]}], ",", 
           RowBox[{"{", 
            RowBox[{"k", ",", "0", ",", "m"}], "}"}]}], "]"}], "//", 
         "Expand"}]}], ";", "\[IndentingNewLine]", 
       RowBox[{
        RowBox[{"f0g1", "[", "m", "]"}], "=", 
        RowBox[{
         RowBox[{"Sum", "[", 
          RowBox[{
           RowBox[{
            RowBox[{"f", "[", "k", "]"}], "*", 
            RowBox[{"gx", "[", 
             RowBox[{"m", "-", "k"}], "]"}]}], ",", 
           RowBox[{"{", 
            RowBox[{"k", ",", "0", ",", "m"}], "}"}]}], "]"}], "//", 
         "Expand"}]}], ";", "\[IndentingNewLine]", 
       RowBox[{
        RowBox[{"g1j1", "[", "m", "]"}], "=", 
        RowBox[{
         RowBox[{"Sum", "[", 
          RowBox[{
           RowBox[{
            RowBox[{"gx", "[", "k", "]"}], "*", 
            RowBox[{"jx", "[", 
             RowBox[{"m", "-", "k"}], "]"}]}], ",", 
           RowBox[{"{", 
            RowBox[{"k", ",", "0", ",", "m"}], "}"}]}], "]"}], "//", 
         "Expand"}]}], ";", "\[IndentingNewLine]", 
       RowBox[{
        RowBox[{"g0j2", "[", "m", "]"}], "=", 
        RowBox[{
         RowBox[{"Sum", "[", 
          RowBox[{
           RowBox[{
            RowBox[{"g", "[", "k", "]"}], "*", 
            RowBox[{"jxx", "[", 
             RowBox[{"m", "-", "k"}], "]"}]}], ",", 
           RowBox[{"{", 
            RowBox[{"k", ",", "0", ",", "m"}], "}"}]}], "]"}], "//", 
         "Expand"}]}], ";", "\[IndentingNewLine]", 
       RowBox[{
        RowBox[{"g2j0", "[", "m", "]"}], "=", 
        RowBox[{
         RowBox[{"Sum", "[", 
          RowBox[{
           RowBox[{
            RowBox[{"gxx", "[", "k", "]"}], "*", 
            RowBox[{"j", "[", 
             RowBox[{"m", "-", "k"}], "]"}]}], ",", 
           RowBox[{"{", 
            RowBox[{"k", ",", "0", ",", "m"}], "}"}]}], "]"}], "//", 
         "Expand"}]}], ";", "\[IndentingNewLine]", 
       RowBox[{
        RowBox[{"f2g0", "[", "m", "]"}], "=", 
        RowBox[{
         RowBox[{"Sum", "[", 
          RowBox[{
           RowBox[{
            RowBox[{"fxx", "[", "k", "]"}], "*", 
            RowBox[{"g", "[", 
             RowBox[{"m", "-", "k"}], "]"}]}], ",", 
           RowBox[{"{", 
            RowBox[{"k", ",", "0", ",", "m"}], "}"}]}], "]"}], "//", 
         "Expand"}]}], ";", "\[IndentingNewLine]", 
       RowBox[{
        RowBox[{"g1g1", "[", "m", "]"}], "=", 
        RowBox[{
         RowBox[{"Sum", "[", 
          RowBox[{
           RowBox[{
            RowBox[{"gx", "[", "k", "]"}], "*", 
            RowBox[{"gx", "[", 
             RowBox[{"m", "-", "k"}], "]"}]}], ",", 
           RowBox[{"{", 
            RowBox[{"k", ",", "0", ",", "m"}], "}"}]}], "]"}], "//", 
         "Expand"}]}], ";", "\[IndentingNewLine]", 
       RowBox[{
        RowBox[{"f0j1", "[", "m", "]"}], "=", 
        RowBox[{
         RowBox[{"Sum", "[", 
          RowBox[{
           RowBox[{
            RowBox[{"f", "[", "k", "]"}], "*", 
            RowBox[{"jx", "[", 
             RowBox[{"m", "-", "k"}], "]"}]}], ",", 
           RowBox[{"{", 
            RowBox[{"k", ",", "0", ",", "m"}], "}"}]}], "]"}], "//", 
         "Expand"}]}], ";", "\[IndentingNewLine]", 
       RowBox[{
        RowBox[{"f1j0", "[", "m", "]"}], "=", 
        RowBox[{
         RowBox[{"Sum", "[", 
          RowBox[{
           RowBox[{
            RowBox[{"fx", "[", "k", "]"}], "*", 
            RowBox[{"j", "[", 
             RowBox[{"m", "-", "k"}], "]"}]}], ",", 
           RowBox[{"{", 
            RowBox[{"k", ",", "0", ",", "m"}], "}"}]}], "]"}], "//", 
         "Expand"}]}], ";", "\[IndentingNewLine]", 
       RowBox[{
        RowBox[{"g0g2", "[", "m", "]"}], "=", 
        RowBox[{
         RowBox[{"Sum", "[", 
          RowBox[{
           RowBox[{
            RowBox[{"g", "[", "k", "]"}], "*", 
            RowBox[{"gxx", "[", 
             RowBox[{"m", "-", "k"}], "]"}]}], ",", 
           RowBox[{"{", 
            RowBox[{"k", ",", "0", ",", "m"}], "}"}]}], "]"}], "//", 
         "Expand"}]}], ";", "\[IndentingNewLine]", 
       RowBox[{
        RowBox[{"g0g1", "[", "m", "]"}], "=", 
        RowBox[{
         RowBox[{"Sum", "[", 
          RowBox[{
           RowBox[{
            RowBox[{"g", "[", "k", "]"}], "*", 
            RowBox[{"gx", "[", 
             RowBox[{"m", "-", "k"}], "]"}]}], ",", 
           RowBox[{"{", 
            RowBox[{"k", ",", "0", ",", "m"}], "}"}]}], "]"}], "//", 
         "Expand"}]}], ";", "\[IndentingNewLine]", 
       RowBox[{
        RowBox[{"z0f1", "[", "m", "]"}], "=", 
        RowBox[{
         RowBox[{"Sum", "[", 
          RowBox[{
           RowBox[{
            RowBox[{"z", "[", "k", "]"}], "*", 
            RowBox[{"fx", "[", 
             RowBox[{"m", "-", "k"}], "]"}]}], ",", 
           RowBox[{"{", 
            RowBox[{"k", ",", "0", ",", "m"}], "}"}]}], "]"}], "//", 
         "Expand"}]}], ";", "\[IndentingNewLine]", 
       RowBox[{
        RowBox[{"z0j2", "[", "m", "]"}], "=", 
        RowBox[{
         RowBox[{"Sum", "[", 
          RowBox[{
           RowBox[{
            RowBox[{"z", "[", "k", "]"}], "*", 
            RowBox[{"jxx", "[", 
             RowBox[{"m", "-", "k"}], "]"}]}], ",", 
           RowBox[{"{", 
            RowBox[{"k", ",", "0", ",", "m"}], "}"}]}], "]"}], "//", 
         "Expand"}]}], ";", "\[IndentingNewLine]", 
       RowBox[{
        RowBox[{"z0j1", "[", "m", "]"}], "=", 
        RowBox[{
         RowBox[{"Sum", "[", 
          RowBox[{
           RowBox[{
            RowBox[{"z", "[", "k", "]"}], "*", 
            RowBox[{"jx", "[", 
             RowBox[{"m", "-", "k"}], "]"}]}], ",", 
           RowBox[{"{", 
            RowBox[{"k", ",", "0", ",", "m"}], "}"}]}], "]"}], "//", 
         "Expand"}]}], ";", "\[IndentingNewLine]", 
       RowBox[{
        RowBox[{"z1j1", "[", "m", "]"}], "=", 
        RowBox[{
         RowBox[{"Sum", "[", 
          RowBox[{
           RowBox[{
            RowBox[{"zx", "[", "k", "]"}], "*", 
            RowBox[{"jx", "[", 
             RowBox[{"m", "-", "k"}], "]"}]}], ",", 
           RowBox[{"{", 
            RowBox[{"k", ",", "0", ",", "m"}], "}"}]}], "]"}], "//", 
         "Expand"}]}], ";", "\[IndentingNewLine]", 
       RowBox[{
        RowBox[{"f0f1f2", "[", "m", "]"}], "=", 
        RowBox[{
         RowBox[{"Sum", "[", 
          RowBox[{
           RowBox[{
            RowBox[{"Sum", "[", 
             RowBox[{
              RowBox[{
               RowBox[{"f", "[", "l", "]"}], "*", 
               RowBox[{"fx", "[", 
                RowBox[{"k", "-", "l"}], "]"}]}], ",", 
              RowBox[{"{", 
               RowBox[{"l", ",", "0", ",", "k"}], "}"}]}], "]"}], "*", 
            RowBox[{"fxx", "[", 
             RowBox[{"m", "-", "k"}], "]"}]}], ",", 
           RowBox[{"{", 
            RowBox[{"k", ",", "0", ",", "m"}], "}"}]}], "]"}], "//", 
         "Expand"}]}], ";", "\[IndentingNewLine]", 
       RowBox[{
        RowBox[{"f2f2f2", "[", "m", "]"}], "=", 
        RowBox[{
         RowBox[{"Sum", "[", 
          RowBox[{
           RowBox[{
            RowBox[{"Sum", "[", 
             RowBox[{
              RowBox[{
               RowBox[{"fxx", "[", "l", "]"}], "*", 
               RowBox[{"fxx", "[", 
                RowBox[{"k", "-", "l"}], "]"}]}], ",", 
              RowBox[{"{", 
               RowBox[{"l", ",", "0", ",", "k"}], "}"}]}], "]"}], "*", 
            RowBox[{"fxx", "[", 
             RowBox[{"m", "-", "k"}], "]"}]}], ",", 
           RowBox[{"{", 
            RowBox[{"k", ",", "0", ",", "m"}], "}"}]}], "]"}], "//", 
         "Expand"}]}], ";", "\[IndentingNewLine]", 
       RowBox[{
        RowBox[{"f1f2f3", "[", "m", "]"}], "=", 
        RowBox[{
         RowBox[{"Sum", "[", 
          RowBox[{
           RowBox[{
            RowBox[{"Sum", "[", 
             RowBox[{
              RowBox[{
               RowBox[{"fx", "[", "l", "]"}], "*", 
               RowBox[{"fxx", "[", 
                RowBox[{"k", "-", "l"}], "]"}]}], ",", 
              RowBox[{"{", 
               RowBox[{"l", ",", "0", ",", "k"}], "}"}]}], "]"}], "*", 
            RowBox[{"fxxx", "[", 
             RowBox[{"m", "-", "k"}], "]"}]}], ",", 
           RowBox[{"{", 
            RowBox[{"k", ",", "0", ",", "m"}], "}"}]}], "]"}], "//", 
         "Expand"}]}], ";", "\[IndentingNewLine]", 
       RowBox[{
        RowBox[{"f1f2f3g0", "[", "m", "]"}], "=", 
        RowBox[{
         RowBox[{"Sum", "[", 
          RowBox[{
           RowBox[{
            RowBox[{"Sum", "[", 
             RowBox[{
              RowBox[{
               RowBox[{"fx", "[", "l", "]"}], "*", 
               RowBox[{"fxx", "[", 
                RowBox[{"k", "-", "l"}], "]"}]}], ",", 
              RowBox[{"{", 
               RowBox[{"l", ",", "0", ",", "k"}], "}"}]}], "]"}], "*", 
            RowBox[{"fxxx", "[", 
             RowBox[{"m", "-", "k"}], "]"}], "*", 
            RowBox[{"g", "[", "l", "]"}]}], ",", 
           RowBox[{"{", 
            RowBox[{"k", ",", "0", ",", "m"}], "}"}]}], "]"}], "//", 
         "Expand"}]}], ";", "\[IndentingNewLine]", 
       RowBox[{
        RowBox[{"f0f2f3", "[", "m", "]"}], "=", 
        RowBox[{
         RowBox[{"Sum", "[", 
          RowBox[{
           RowBox[{
            RowBox[{"Sum", "[", 
             RowBox[{
              RowBox[{
               RowBox[{"f", "[", "l", "]"}], "*", 
               RowBox[{"fxx", "[", 
                RowBox[{"k", "-", "l"}], "]"}]}], ",", 
              RowBox[{"{", 
               RowBox[{"l", ",", "0", ",", "k"}], "}"}]}], "]"}], "*", 
            RowBox[{"fxxx", "[", 
             RowBox[{"m", "-", "k"}], "]"}]}], ",", 
           RowBox[{"{", 
            RowBox[{"k", ",", "0", ",", "m"}], "}"}]}], "]"}], "//", 
         "Expand"}]}], ";", "\[IndentingNewLine]", 
       RowBox[{
        RowBox[{"f0f2f3g0", "[", "m", "]"}], "=", 
        RowBox[{
         RowBox[{"Sum", "[", 
          RowBox[{
           RowBox[{
            RowBox[{"Sum", "[", 
             RowBox[{
              RowBox[{
               RowBox[{"f", "[", "l", "]"}], "*", 
               RowBox[{"fxx", "[", 
                RowBox[{"k", "-", "l"}], "]"}]}], ",", 
              RowBox[{"{", 
               RowBox[{"l", ",", "0", ",", "k"}], "}"}]}], "]"}], "*", 
            RowBox[{"fxxx", "[", 
             RowBox[{"m", "-", "k"}], "]"}], "*", 
            RowBox[{"g", "[", "1", "]"}]}], ",", 
           RowBox[{"{", 
            RowBox[{"k", ",", "0", ",", "m"}], "}"}]}], "]"}], "//", 
         "Expand"}]}], ";", "\[IndentingNewLine]", 
       RowBox[{
        RowBox[{"f0f2g0", "[", "m", "]"}], "=", 
        RowBox[{
         RowBox[{"Sum", "[", 
          RowBox[{
           RowBox[{
            RowBox[{"Sum", "[", 
             RowBox[{
              RowBox[{
               RowBox[{"f", "[", "l", "]"}], "*", 
               RowBox[{"fxx", "[", 
                RowBox[{"k", "-", "l"}], "]"}]}], ",", 
              RowBox[{"{", 
               RowBox[{"l", ",", "0", ",", "k"}], "}"}]}], "]"}], "*", 
            RowBox[{"g", "[", 
             RowBox[{"m", "-", "k"}], "]"}]}], ",", 
           RowBox[{"{", 
            RowBox[{"k", ",", "0", ",", "m"}], "}"}]}], "]"}], "//", 
         "Expand"}]}], ";", "\[IndentingNewLine]", 
       RowBox[{
        RowBox[{"f1f1g0", "[", "m", "]"}], "=", 
        RowBox[{
         RowBox[{"Sum", "[", 
          RowBox[{
           RowBox[{
            RowBox[{"Sum", "[", 
             RowBox[{
              RowBox[{
               RowBox[{"fx", "[", "l", "]"}], "*", 
               RowBox[{"fx", "[", 
                RowBox[{"k", "-", "l"}], "]"}]}], ",", 
              RowBox[{"{", 
               RowBox[{"l", ",", "0", ",", "k"}], "}"}]}], "]"}], "*", 
            RowBox[{"g", "[", 
             RowBox[{"m", "-", "k"}], "]"}]}], ",", 
           RowBox[{"{", 
            RowBox[{"k", ",", "0", ",", "m"}], "}"}]}], "]"}], "//", 
         "Expand"}]}], ";", "\[IndentingNewLine]", 
       RowBox[{
        RowBox[{"f1f3g0", "[", "m", "]"}], "=", 
        RowBox[{
         RowBox[{"Sum", "[", 
          RowBox[{
           RowBox[{
            RowBox[{"Sum", "[", 
             RowBox[{
              RowBox[{
               RowBox[{"fx", "[", "l", "]"}], "*", 
               RowBox[{"fxxx", "[", 
                RowBox[{"k", "-", "l"}], "]"}]}], ",", 
              RowBox[{"{", 
               RowBox[{"l", ",", "0", ",", "k"}], "}"}]}], "]"}], "*", 
            RowBox[{"g", "[", 
             RowBox[{"m", "-", "k"}], "]"}]}], ",", 
           RowBox[{"{", 
            RowBox[{"k", ",", "0", ",", "m"}], "}"}]}], "]"}], "//", 
         "Expand"}]}], ";", "\[IndentingNewLine]", 
       RowBox[{
        RowBox[{"f2f2g0", "[", "m", "]"}], "=", 
        RowBox[{
         RowBox[{"Sum", "[", 
          RowBox[{
           RowBox[{
            RowBox[{"Sum", "[", 
             RowBox[{
              RowBox[{
               RowBox[{"fxx", "[", "l", "]"}], "*", 
               RowBox[{"fxx", "[", 
                RowBox[{"k", "-", "l"}], "]"}]}], ",", 
              RowBox[{"{", 
               RowBox[{"l", ",", "0", ",", "k"}], "}"}]}], "]"}], "*", 
            RowBox[{"g", "[", 
             RowBox[{"m", "-", "k"}], "]"}]}], ",", 
           RowBox[{"{", 
            RowBox[{"k", ",", "0", ",", "m"}], "}"}]}], "]"}], "//", 
         "Expand"}]}], ";", "\[IndentingNewLine]", 
       RowBox[{
        RowBox[{"f0f4g0", "[", "m", "]"}], "=", 
        RowBox[{
         RowBox[{"Sum", "[", 
          RowBox[{
           RowBox[{
            RowBox[{"Sum", "[", 
             RowBox[{
              RowBox[{
               RowBox[{"f", "[", "l", "]"}], "*", 
               RowBox[{"fxxxx", "[", 
                RowBox[{"k", "-", "l"}], "]"}]}], ",", 
              RowBox[{"{", 
               RowBox[{"l", ",", "0", ",", "k"}], "}"}]}], "]"}], "*", 
            RowBox[{"g", "[", 
             RowBox[{"m", "-", "k"}], "]"}]}], ",", 
           RowBox[{"{", 
            RowBox[{"k", ",", "0", ",", "m"}], "}"}]}], "]"}], "//", 
         "Expand"}]}], ";", "\[IndentingNewLine]", 
       RowBox[{
        RowBox[{"f1f4g0", "[", "m", "]"}], "=", 
        RowBox[{
         RowBox[{"Sum", "[", 
          RowBox[{
           RowBox[{
            RowBox[{"Sum", "[", 
             RowBox[{
              RowBox[{
               RowBox[{"fx", "[", "l", "]"}], "*", 
               RowBox[{"fxxxx", "[", 
                RowBox[{"k", "-", "l"}], "]"}]}], ",", 
              RowBox[{"{", 
               RowBox[{"l", ",", "0", ",", "k"}], "}"}]}], "]"}], "*", 
            RowBox[{"g", "[", 
             RowBox[{"m", "-", "k"}], "]"}]}], ",", 
           RowBox[{"{", 
            RowBox[{"k", ",", "0", ",", "m"}], "}"}]}], "]"}], "//", 
         "Expand"}]}], ";", "\[IndentingNewLine]", 
       RowBox[{
        RowBox[{"f0g0g1", "[", "m", "]"}], "=", 
        RowBox[{
         RowBox[{"Sum", "[", 
          RowBox[{
           RowBox[{
            RowBox[{"Sum", "[", 
             RowBox[{
              RowBox[{
               RowBox[{"f", "[", "l", "]"}], "*", 
               RowBox[{"g", "[", 
                RowBox[{"k", "-", "l"}], "]"}]}], ",", 
              RowBox[{"{", 
               RowBox[{"l", ",", "0", ",", "k"}], "}"}]}], "]"}], "*", 
            RowBox[{"gx", "[", 
             RowBox[{"m", "-", "k"}], "]"}]}], ",", 
           RowBox[{"{", 
            RowBox[{"k", ",", "0", ",", "m"}], "}"}]}], "]"}], "//", 
         "Expand"}]}], ";", "\[IndentingNewLine]", 
       RowBox[{
        RowBox[{"f0g0g2", "[", "m", "]"}], "=", 
        RowBox[{
         RowBox[{"Sum", "[", 
          RowBox[{
           RowBox[{
            RowBox[{"Sum", "[", 
             RowBox[{
              RowBox[{
               RowBox[{"f", "[", "l", "]"}], "*", 
               RowBox[{"g", "[", 
                RowBox[{"k", "-", "l"}], "]"}]}], ",", 
              RowBox[{"{", 
               RowBox[{"l", ",", "0", ",", "k"}], "}"}]}], "]"}], "*", 
            RowBox[{"gxx", "[", 
             RowBox[{"m", "-", "k"}], "]"}]}], ",", 
           RowBox[{"{", 
            RowBox[{"k", ",", "0", ",", "m"}], "}"}]}], "]"}], "//", 
         "Expand"}]}], ";", "\[IndentingNewLine]", 
       RowBox[{
        RowBox[{"g0g0g2", "[", "m", "]"}], "=", 
        RowBox[{
         RowBox[{"Sum", "[", 
          RowBox[{
           RowBox[{
            RowBox[{"Sum", "[", 
             RowBox[{
              RowBox[{
               RowBox[{"g", "[", "l", "]"}], "*", 
               RowBox[{"g", "[", 
                RowBox[{"k", "-", "l"}], "]"}]}], ",", 
              RowBox[{"{", 
               RowBox[{"l", ",", "0", ",", "k"}], "}"}]}], "]"}], "*", 
            RowBox[{"gxx", "[", 
             RowBox[{"m", "-", "k"}], "]"}]}], ",", 
           RowBox[{"{", 
            RowBox[{"k", ",", "0", ",", "m"}], "}"}]}], "]"}], "//", 
         "Expand"}]}], ";", "\[IndentingNewLine]", 
       RowBox[{
        RowBox[{"f1f1g0", "[", "m", "]"}], "=", 
        RowBox[{
         RowBox[{"Sum", "[", 
          RowBox[{
           RowBox[{
            RowBox[{"Sum", "[", 
             RowBox[{
              RowBox[{
               RowBox[{"fx", "[", "l", "]"}], "*", 
               RowBox[{"fx", "[", 
                RowBox[{"k", "-", "l"}], "]"}]}], ",", 
              RowBox[{"{", 
               RowBox[{"l", ",", "0", ",", "k"}], "}"}]}], "]"}], "*", 
            RowBox[{"g", "[", 
             RowBox[{"m", "-", "k"}], "]"}]}], ",", 
           RowBox[{"{", 
            RowBox[{"k", ",", "0", ",", "m"}], "}"}]}], "]"}], "//", 
         "Expand"}]}], ";", "\[IndentingNewLine]", 
       RowBox[{
        RowBox[{"f0f0f3", "[", "m", "]"}], "=", 
        RowBox[{
         RowBox[{"Sum", "[", 
          RowBox[{
           RowBox[{
            RowBox[{"Sum", "[", 
             RowBox[{
              RowBox[{
               RowBox[{"f", "[", "l", "]"}], "*", 
               RowBox[{"f", "[", 
                RowBox[{"k", "-", "l"}], "]"}]}], ",", 
              RowBox[{"{", 
               RowBox[{"l", ",", "0", ",", "k"}], "}"}]}], "]"}], "*", 
            RowBox[{"fxxx", "[", 
             RowBox[{"m", "-", "k"}], "]"}]}], ",", 
           RowBox[{"{", 
            RowBox[{"k", ",", "0", ",", "m"}], "}"}]}], "]"}], "//", 
         "Expand"}]}], ";"}]}], "\[IndentingNewLine]", "]"}]}], ";"}], 
  "\[IndentingNewLine]", "\[IndentingNewLine]", "\n", "\[IndentingNewLine]", 
  StyleBox[
   RowBox[{
   "(*", "*********************************************************************************)"}\
],
   FontSize->16], "\[IndentingNewLine]", "\n", 
  StyleBox[
   RowBox[{"(*", 
    RowBox[{"Define", " ", "L1"}], "*)"}],
   FontSize->16], "\[IndentingNewLine]", 
  StyleBox[
   RowBox[{"(*", 
    RowBox[{
    "This", " ", "module", " ", "defines", " ", "the", " ", "auxiliary", " ", 
     "linear", " ", "operator", " ", 
     RowBox[{"(", "24", ")"}]}], "*)"}],
   FontSize->16], "\[IndentingNewLine]", "\[IndentingNewLine]", 
  StyleBox[
   RowBox[{
   "(*", "*********************************************************************************)"}\
],
   FontSize->16], "\n"}], "\n", 
 RowBox[{
  StyleBox[
   RowBox[{"(", 
    RowBox[{
     RowBox[{
      RowBox[{"Lf", "[", "f_", "]"}], ":=", 
      RowBox[{"Module", "[", 
       RowBox[{
        RowBox[{"{", "}"}], ",", 
        RowBox[{"Expand", "[", 
         RowBox[{
          RowBox[{
           SubscriptBox["\[PartialD]", 
            RowBox[{"{", 
             RowBox[{"x", ",", "3"}], "}"}]], "f"}], "-", 
          RowBox[{
           SubscriptBox["\[PartialD]", 
            RowBox[{"{", 
             RowBox[{"x", ",", "1"}], "}"}]], "f"}]}], "]"}]}], "]"}]}], 
     ";"}], ")"}],
   FontSize->16], 
  StyleBox[" ",
   FontSize->16], "\n"}], "\[IndentingNewLine]", 
 RowBox[{
  StyleBox[
   RowBox[{"(", 
    RowBox[{
     RowBox[{
      RowBox[{"Lg", "[", "g_", "]"}], ":=", 
      RowBox[{"Module", "[", 
       RowBox[{
        RowBox[{"{", "}"}], ",", 
        RowBox[{"Expand", "[", 
         RowBox[{
          RowBox[{
           SubscriptBox["\[PartialD]", 
            RowBox[{"{", 
             RowBox[{"x", ",", "2"}], "}"}]], "g"}], "-", "g"}], "]"}]}], 
       "]"}]}], ";"}], ")"}],
   FontSize->16], 
  StyleBox["  ",
   FontSize->16], "\[IndentingNewLine]"}], "\[IndentingNewLine]", 
 StyleBox[
  RowBox[{
   RowBox[{"(", 
    RowBox[{
     RowBox[{
      RowBox[{"Lj", "[", "j_", "]"}], ":=", 
      RowBox[{"Module", "[", 
       RowBox[{
        RowBox[{"{", "}"}], ",", 
        RowBox[{"Expand", "[", 
         RowBox[{
          RowBox[{
           SubscriptBox["\[PartialD]", 
            RowBox[{"{", 
             RowBox[{"x", ",", "2"}], "}"}]], "j"}], "-", "j"}], "]"}]}], 
       "]"}]}], ";"}], ")"}], "  "}],
  FontSize->16], "\[IndentingNewLine]", 
 RowBox[{
  StyleBox[
   RowBox[{"(", 
    RowBox[{
     RowBox[{
      RowBox[{"Lz", "[", "z_", "]"}], ":=", 
      RowBox[{"Module", "[", 
       RowBox[{
        RowBox[{"{", "}"}], ",", 
        RowBox[{"Expand", "[", 
         RowBox[{
          RowBox[{
           SubscriptBox["\[PartialD]", 
            RowBox[{"{", 
             RowBox[{"x", ",", "2"}], "}"}]], "z"}], "-", "z"}], "]"}]}], 
       "]"}]}], ";"}], ")"}],
   FontSize->16], 
  StyleBox[" ",
   FontSize->16], "\[IndentingNewLine]", 
  StyleBox[
   RowBox[{
   "(*", "*********************************************************************************)"}\
],
   FontSize->16], "\[IndentingNewLine]", "\[IndentingNewLine]", 
  StyleBox[
   RowBox[{"(*", 
    RowBox[{"Define", " ", "LHinv"}], "*)"}],
   FontSize->16], "\[IndentingNewLine]", 
  StyleBox[
   RowBox[{"(*", 
    RowBox[{
    "This", " ", "module", " ", "defines", " ", "the", " ", "inverse", " ", 
     "of", " ", "the", " ", "auxiliary", " ", "linear", " ", "operator", " ", 
     RowBox[{"(", "24", ")"}]}], "*)"}],
   FontSize->16], "\[IndentingNewLine]", 
  StyleBox[
   RowBox[{"(*", 
    RowBox[{
     RowBox[{"In", " ", "other", " ", "words"}], ",", 
     RowBox[{
     "find", " ", "solution", " ", "u", " ", "of", " ", "the", " ", 
      "following", " ", 
      RowBox[{"equation", ":"}]}]}], "*)"}],
   FontSize->16], "\[IndentingNewLine]", 
  StyleBox[
   RowBox[{"(*", 
    RowBox[{
     RowBox[{"L1", "[", "u", "]"}], "=", "f"}], "*)"}],
   FontSize->16], "\[IndentingNewLine]", 
  StyleBox[
   RowBox[{"(*", 
    RowBox[{
     RowBox[{"L1", "[", "v", "]"}], "=", "g"}], "*)"}],
   FontSize->16], "\[IndentingNewLine]", 
  StyleBox[
   RowBox[{
   "(*", "*********************************************************************************)"}\
],
   FontSize->16]}], "\[IndentingNewLine]", 
 RowBox[{
  RowBox[{"(", 
   RowBox[{
    RowBox[{
     RowBox[{"Lfinv", "[", "f_", "]"}], ":=", 
     RowBox[{"Module", "[", 
      RowBox[{
       RowBox[{"{", 
        RowBox[{"temp", ",", "u1", ",", "w", ",", "C2", ",", "C1"}], "}"}], 
       ",", 
       RowBox[{
        RowBox[{"EQ", "=", 
         RowBox[{
          RowBox[{"Lf", "[", 
           RowBox[{"u", "[", "x", "]"}], "]"}], "-", "f"}]}], ";", 
        RowBox[{"w", "=", 
         RowBox[{"DSolve", "[", 
          RowBox[{
           RowBox[{"EQ", "\[Equal]", "0"}], ",", 
           RowBox[{"u", "[", "x", "]"}], ",", "x"}], "]"}]}], ";", 
        RowBox[{"temp", "=", 
         RowBox[{
          RowBox[{"w", "\[LeftDoubleBracket]", 
           RowBox[{"1", ",", "1", ",", "2"}], "\[RightDoubleBracket]"}], "/.",
           "\[InvisibleSpace]", 
          RowBox[{
           RowBox[{"C", "[", "_", "]"}], "\[Rule]", "0"}]}]}], ";", 
        RowBox[{"temp1", "=", 
         RowBox[{"temp", "/.", "\[InvisibleSpace]", 
          RowBox[{"x", "\[Rule]", "0"}]}]}], ";", 
        RowBox[{"temp2", "=", 
         RowBox[{
          RowBox[{"D", "[", 
           RowBox[{"temp", ",", "x"}], "]"}], "/.", 
          RowBox[{"x", "\[Rule]", "0"}]}]}], ";", "\[IndentingNewLine]", 
        RowBox[{"C2", "=", "temp2"}], ";", "\[IndentingNewLine]", 
        RowBox[{"C1", "=", 
         RowBox[{"Simplify", "[", 
          RowBox[{
           RowBox[{"-", "C2"}], "-", "temp1"}], "]"}]}], ";", 
        "\[IndentingNewLine]", 
        RowBox[{"solution", "=", 
         RowBox[{"temp", "+", 
          RowBox[{"C2", "*", 
           RowBox[{"Exp", "[", 
            RowBox[{"-", "x"}], "]"}]}], "+", "C1"}]}], ";", 
        "\[IndentingNewLine]", 
        RowBox[{"Expand", "[", "solution", "]"}]}]}], "]"}]}], ";"}], ")"}], 
  " ", "\[IndentingNewLine]"}], "\[IndentingNewLine]", 
 RowBox[{
  RowBox[{"(", 
   RowBox[{
    RowBox[{
     RowBox[{"Lginv", "[", "g_", "]"}], ":=", 
     RowBox[{"Module", "[", 
      RowBox[{
       RowBox[{"{", 
        RowBox[{"temp", ",", "u1", ",", "w", ",", "C2", ",", "C1"}], "}"}], 
       ",", 
       RowBox[{
        RowBox[{"EQ", "=", 
         RowBox[{
          RowBox[{"Lg", "[", 
           RowBox[{"u", "[", "x", "]"}], "]"}], "-", "g"}]}], ";", 
        RowBox[{"w", "=", 
         RowBox[{"DSolve", "[", 
          RowBox[{
           RowBox[{"EQ", "\[Equal]", "0"}], ",", 
           RowBox[{"u", "[", "x", "]"}], ",", "x"}], "]"}]}], ";", 
        RowBox[{"temp", "=", 
         RowBox[{
          RowBox[{"w", "\[LeftDoubleBracket]", 
           RowBox[{"1", ",", "1", ",", "2"}], "\[RightDoubleBracket]"}], "/.",
           "\[InvisibleSpace]", 
          RowBox[{
           RowBox[{"C", "[", "_", "]"}], "\[Rule]", "0"}]}]}], ";", 
        RowBox[{"temp1", "=", 
         RowBox[{
          RowBox[{"-", "temp"}], "/.", "\[InvisibleSpace]", 
          RowBox[{"x", "\[Rule]", "0"}]}]}], ";", 
        RowBox[{"temp2", "=", 
         RowBox[{
          RowBox[{"D", "[", 
           RowBox[{"temp", ",", "x"}], "]"}], "/.", 
          RowBox[{"x", "\[Rule]", "0"}]}]}], ";", "\[IndentingNewLine]", 
        RowBox[{"C2", "=", "temp1"}], ";", "\[IndentingNewLine]", 
        "\[IndentingNewLine]", 
        RowBox[{"solution", "=", 
         RowBox[{"temp", "+", 
          RowBox[{"C2", "*", 
           RowBox[{"Exp", "[", 
            RowBox[{"-", "x"}], "]"}]}]}]}], ";", "\[IndentingNewLine]", 
        RowBox[{"Expand", "[", "solution", "]"}]}]}], "]"}]}], ";"}], ")"}], 
  " ", "\[IndentingNewLine]"}], "\[IndentingNewLine]", 
 RowBox[{
  StyleBox[
   RowBox[{"(", 
    RowBox[{
     RowBox[{
      RowBox[{"Ljinv", "[", "j_", "]"}], ":=", 
      RowBox[{"Module", "[", 
       RowBox[{
        RowBox[{"{", 
         RowBox[{"temp", ",", "u1", ",", "w", ",", "C2", ",", "C1"}], "}"}], 
        ",", 
        RowBox[{
         RowBox[{"EQ", "=", 
          RowBox[{
           RowBox[{"Lj", "[", 
            RowBox[{"u", "[", "x", "]"}], "]"}], "-", "j"}]}], ";", 
         RowBox[{"w", "=", 
          RowBox[{"DSolve", "[", 
           RowBox[{
            RowBox[{"EQ", "\[Equal]", "0"}], ",", 
            RowBox[{"u", "[", "x", "]"}], ",", "x"}], "]"}]}], ";", 
         RowBox[{"temp", "=", 
          RowBox[{
           RowBox[{"w", "\[LeftDoubleBracket]", 
            RowBox[{"1", ",", "1", ",", "2"}], "\[RightDoubleBracket]"}], "/.",
            "\[InvisibleSpace]", 
           RowBox[{
            RowBox[{"C", "[", "_", "]"}], "\[Rule]", "0"}]}]}], ";", 
         RowBox[{"temp1", "=", 
          RowBox[{
           RowBox[{"-", "temp"}], "/.", "\[InvisibleSpace]", 
           RowBox[{"x", "\[Rule]", "0"}]}]}], ";", 
         RowBox[{"temp2", "=", 
          RowBox[{
           RowBox[{"D", "[", 
            RowBox[{"temp", ",", "x"}], "]"}], "/.", 
           RowBox[{"x", "\[Rule]", "0"}]}]}], ";", "\[IndentingNewLine]", 
         RowBox[{"C2", "=", "temp1"}], ";", "\[IndentingNewLine]", 
         "\[IndentingNewLine]", 
         RowBox[{"solution", "=", 
          RowBox[{"temp", "+", 
           RowBox[{"C2", "*", 
            RowBox[{"Exp", "[", 
             RowBox[{"-", "x"}], "]"}]}]}]}], ";", "\[IndentingNewLine]", 
         RowBox[{"Expand", "[", "solution", "]"}]}]}], "]"}]}], ";"}], ")"}],
   FontSize->16], 
  StyleBox[" ",
   FontSize->16], "\[IndentingNewLine]"}], "\[IndentingNewLine]", 
 RowBox[{
  StyleBox[
   RowBox[{"(", 
    RowBox[{
     RowBox[{
      RowBox[{"Lzinv", "[", "z_", "]"}], ":=", 
      RowBox[{"Module", "[", 
       RowBox[{
        RowBox[{"{", 
         RowBox[{"temp", ",", "u1", ",", "w", ",", "C2", ",", "C1"}], "}"}], 
        ",", 
        RowBox[{
         RowBox[{"EQ", "=", 
          RowBox[{
           RowBox[{"Lz", "[", 
            RowBox[{"u", "[", "x", "]"}], "]"}], "-", "z"}]}], ";", 
         RowBox[{"w", "=", 
          RowBox[{"DSolve", "[", 
           RowBox[{
            RowBox[{"EQ", "\[Equal]", "0"}], ",", 
            RowBox[{"u", "[", "x", "]"}], ",", "x"}], "]"}]}], ";", 
         RowBox[{"temp", "=", 
          RowBox[{
           RowBox[{"w", "\[LeftDoubleBracket]", 
            RowBox[{"1", ",", "1", ",", "2"}], "\[RightDoubleBracket]"}], "/.",
            "\[InvisibleSpace]", 
           RowBox[{
            RowBox[{"C", "[", "_", "]"}], "\[Rule]", "0"}]}]}], ";", 
         RowBox[{"temp1", "=", 
          RowBox[{
           RowBox[{"-", "temp"}], "/.", "\[InvisibleSpace]", 
           RowBox[{"x", "\[Rule]", "0"}]}]}], ";", 
         RowBox[{"temp2", "=", 
          RowBox[{
           RowBox[{"D", "[", 
            RowBox[{"temp", ",", "x"}], "]"}], "/.", 
           RowBox[{"x", "\[Rule]", "0"}]}]}], ";", "\[IndentingNewLine]", 
         RowBox[{"C2", "=", "temp1"}], ";", "\[IndentingNewLine]", 
         "\[IndentingNewLine]", 
         RowBox[{"solution", "=", 
          RowBox[{"temp", "+", 
           RowBox[{"C2", "*", 
            RowBox[{"Exp", "[", 
             RowBox[{"-", "x"}], "]"}]}]}]}], ";", "\[IndentingNewLine]", 
         RowBox[{"Expand", "[", "solution", "]"}]}]}], "]"}]}], ";"}], ")"}],
   FontSize->16], 
  StyleBox[" ",
   FontSize->16], "\[IndentingNewLine]", 
  StyleBox[
   RowBox[{
   "(*", "*********************************************************************************)"}\
],
   FontSize->16], "\[IndentingNewLine]"}], "\[IndentingNewLine]", 
 RowBox[{
  StyleBox[
   RowBox[{
    RowBox[{
     RowBox[{"GetSpecialf", "[", "m_", "]"}], ":=", 
     RowBox[{"Module", "[", 
      RowBox[{
       RowBox[{"{", "temp", "}"}], ",", 
       RowBox[{
        RowBox[{"temp", "=", 
         RowBox[{"Expand", "[", 
          RowBox[{"RHSf", "[", "m", "]"}], "]"}]}], ";", 
        "\[IndentingNewLine]", 
        RowBox[{"Specialf", "=", 
         RowBox[{"Lfinv", "[", "temp", "]"}]}], ";"}]}], "]"}]}], ";"}],
   FontSize->16], "\n"}], "\[IndentingNewLine]", 
 RowBox[{
  StyleBox[
   RowBox[{
    RowBox[{
     RowBox[{"GetSpecialg", "[", "m_", "]"}], ":=", 
     RowBox[{"Module", "[", 
      RowBox[{
       RowBox[{"{", "temp", "}"}], ",", 
       RowBox[{
        RowBox[{"temp", "=", 
         RowBox[{"Expand", "[", 
          RowBox[{"RHSg", "[", "m", "]"}], "]"}]}], ";", 
        "\[IndentingNewLine]", 
        RowBox[{"Specialg", "=", 
         RowBox[{"Lginv", "[", "temp", "]"}]}], ";"}]}], "]"}]}], ";"}],
   FontSize->16], "\[IndentingNewLine]"}], "\[IndentingNewLine]", 
 RowBox[{
  StyleBox[
   RowBox[{
    RowBox[{
     RowBox[{"GetSpecialj", "[", "m_", "]"}], ":=", 
     RowBox[{"Module", "[", 
      RowBox[{
       RowBox[{"{", "temp", "}"}], ",", 
       RowBox[{
        RowBox[{"temp", "=", 
         RowBox[{"Expand", "[", 
          RowBox[{"RHSj", "[", "m", "]"}], "]"}]}], ";", 
        "\[IndentingNewLine]", 
        RowBox[{"Specialj", "=", 
         RowBox[{"Ljinv", "[", "temp", "]"}]}], ";"}]}], "]"}]}], ";"}],
   FontSize->16], "\[IndentingNewLine]"}], "\[IndentingNewLine]", 
 RowBox[{
  StyleBox[
   RowBox[{
    RowBox[{
     RowBox[{"GetSpecialz", "[", "m_", "]"}], ":=", 
     RowBox[{"Module", "[", 
      RowBox[{
       RowBox[{"{", "temp", "}"}], ",", 
       RowBox[{
        RowBox[{"temp", "=", 
         RowBox[{"Expand", "[", 
          RowBox[{"RHSz", "[", "m", "]"}], "]"}]}], ";", 
        "\[IndentingNewLine]", 
        RowBox[{"Specialz", "=", 
         RowBox[{"Lzinv", "[", "temp", "]"}]}], ";"}]}], "]"}]}], ";"}],
   FontSize->16], "\[IndentingNewLine]", 
  StyleBox[
   RowBox[{"(*", 
    RowBox[{
    "**", "**", "**", "**", "**", "**", "**", "**", "**", "**", "**", "**", "**",
      "**", "**", "**", "**", "**", "**", "**", "**", "**", "**", "**", "**", 
     "**", "**", "**", "**", "**", "**", "**", "**", "**", "**", "**", "**"}],
     "******)"}],
   FontSize->16], "\[IndentingNewLine]"}], "\n", 
 RowBox[{
  StyleBox[
   RowBox[{
    RowBox[{
     RowBox[{"Getf", "[", "m_", "]"}], ":=", 
     RowBox[{"Module", "[", 
      RowBox[{
       RowBox[{"{", "temp", "}"}], ",", 
       RowBox[{
        RowBox[{
         RowBox[{"temp", "[", "0", "]"}], "=", 
         RowBox[{"Specialf", "+", 
          RowBox[{
           RowBox[{"chi", "[", "m", "]"}], "*", 
           RowBox[{"f", "[", 
            RowBox[{"m", "-", "1"}], "]"}]}]}]}], ";", "\[IndentingNewLine]", 
        RowBox[{
         RowBox[{"f", "[", "m", "]"}], "=", 
         RowBox[{"Expand", "[", 
          RowBox[{"temp", "[", "0", "]"}], "]"}]}], ";"}]}], "]"}]}], ";"}],
   FontSize->16], "\[IndentingNewLine]"}], "\n", 
 RowBox[{
  StyleBox[
   RowBox[{
    RowBox[{
     RowBox[{"Getg", "[", "m_", "]"}], ":=", 
     RowBox[{"Module", "[", 
      RowBox[{
       RowBox[{"{", "temp", "}"}], ",", 
       RowBox[{
        RowBox[{
         RowBox[{"temp", "[", "0", "]"}], "=", 
         RowBox[{"Specialg", "+", 
          RowBox[{
           RowBox[{"chi", "[", "m", "]"}], "*", 
           RowBox[{"g", "[", 
            RowBox[{"m", "-", "1"}], "]"}]}]}]}], ";", "\[IndentingNewLine]", 
        RowBox[{
         RowBox[{"g", "[", "m", "]"}], "=", 
         RowBox[{"Expand", "[", 
          RowBox[{"temp", "[", "0", "]"}], "]"}]}], ";"}]}], "]"}]}], ";"}],
   FontSize->16], "\n"}], "\[IndentingNewLine]", 
 StyleBox[
  RowBox[{
   RowBox[{
    RowBox[{"Getj", "[", "m_", "]"}], ":=", 
    RowBox[{"Module", "[", 
     RowBox[{
      RowBox[{"{", "temp", "}"}], ",", 
      RowBox[{
       RowBox[{
        RowBox[{"temp", "[", "0", "]"}], "=", 
        RowBox[{"Specialj", "+", 
         RowBox[{
          RowBox[{"chi", "[", "m", "]"}], "*", 
          RowBox[{"j", "[", 
           RowBox[{"m", "-", "1"}], "]"}]}]}]}], ";", "\[IndentingNewLine]", 
       RowBox[{
        RowBox[{"j", "[", "m", "]"}], "=", 
        RowBox[{"Expand", "[", 
         RowBox[{"temp", "[", "0", "]"}], "]"}]}], ";"}]}], "]"}]}], ";"}],
  FontSize->16], "\[IndentingNewLine]", 
 RowBox[{
  StyleBox[
   RowBox[{
    RowBox[{
     RowBox[{"Getz", "[", "m_", "]"}], ":=", 
     RowBox[{"Module", "[", 
      RowBox[{
       RowBox[{"{", "temp", "}"}], ",", 
       RowBox[{
        RowBox[{
         RowBox[{"temp", "[", "0", "]"}], "=", 
         RowBox[{"Specialz", "+", 
          RowBox[{
           RowBox[{"chi", "[", "m", "]"}], "*", 
           RowBox[{"z", "[", 
            RowBox[{"m", "-", "1"}], "]"}]}]}]}], ";", "\[IndentingNewLine]", 
        RowBox[{
         RowBox[{"z", "[", "m", "]"}], "=", 
         RowBox[{"Expand", "[", 
          RowBox[{"temp", "[", "0", "]"}], "]"}]}], ";"}]}], "]"}]}], ";"}],
   FontSize->16], "\[IndentingNewLine]", "\[IndentingNewLine]", 
  StyleBox[
   RowBox[{"(*", 
    RowBox[{
    "**", "**", "**", "**", "**", "**", "**", "**", "**", "**", "**", "**", "**",
      "**", "**", "**", "**", "**", "**", "**", "**", "**", "**", "**", "**", 
     "**", "**", "**", "**", "**", "**", "**", "**", "**", "**", "**"}], 
    "******)"}],
   FontSize->16], "\[IndentingNewLine]", 
  "\[IndentingNewLine]"}], "\[IndentingNewLine]", 
 RowBox[{
  RowBox[{
   RowBox[{
    StyleBox[
     RowBox[{"ham", "[", 
      RowBox[{"m0_", ",", "m1_"}], "]"}],
     FontSize->16], 
    StyleBox[":=",
     FontSize->16], 
    RowBox[{
     StyleBox["Module",
      FontSize->16], 
     StyleBox["[",
      FontSize->16], 
     RowBox[{
      StyleBox[
       RowBox[{"{", 
        RowBox[{"temp", ",", "m"}], "}"}],
       FontSize->16], 
      StyleBox[",",
       FontSize->16], 
      RowBox[{
       RowBox[{
        StyleBox["For",
         FontSize->16], 
        StyleBox["[",
         FontSize->16], 
        RowBox[{
         StyleBox[
          RowBox[{"m", "=", 
           RowBox[{"Max", "[", 
            RowBox[{"1", ",", "m0"}], "]"}]}],
          FontSize->16], 
         StyleBox[",",
          FontSize->16], 
         StyleBox[
          RowBox[{"m", "\[LessEqual]", "m1"}],
          FontSize->16], 
         StyleBox[",",
          FontSize->16], 
         StyleBox[
          RowBox[{"m", "=", 
           RowBox[{"m", "+", "1"}]}],
          FontSize->16], 
         StyleBox[",",
          FontSize->16], 
         RowBox[{
          StyleBox[
           RowBox[{"Print", "[", 
            RowBox[{"\"\< m  =  \>\"", ",", "m"}], "]"}],
           FontSize->16], 
          StyleBox[";",
           FontSize->16], 
          StyleBox["\[IndentingNewLine]",
           FontSize->16], 
          StyleBox[
           RowBox[{"GetAll", "[", 
            RowBox[{"m", "-", "1"}], "]"}],
           FontSize->16], 
          StyleBox[";",
           FontSize->16], 
          StyleBox["\[IndentingNewLine]",
           FontSize->16], 
          StyleBox[
           RowBox[{"GetRHSf", "[", "m", "]"}],
           FontSize->16], 
          StyleBox[";",
           FontSize->16], 
          StyleBox["\[IndentingNewLine]",
           FontSize->16], 
          StyleBox[
           RowBox[{"GetRHSg", "[", "m", "]"}],
           FontSize->16], 
          StyleBox[";",
           FontSize->16], 
          StyleBox["\[IndentingNewLine]",
           FontSize->16], 
          StyleBox[
           RowBox[{"GetRHSj", "[", "m", "]"}],
           FontSize->16], 
          StyleBox[";",
           FontSize->16], 
          StyleBox["\[IndentingNewLine]",
           FontSize->16], 
          StyleBox[
           RowBox[{"GetRHSz", "[", "m", "]"}],
           FontSize->16], 
          StyleBox[";",
           FontSize->16], 
          StyleBox["\[IndentingNewLine]",
           FontSize->16], 
          StyleBox[
           RowBox[{"GetSpecialf", "[", "m", "]"}],
           FontSize->16], 
          StyleBox[";",
           FontSize->16], 
          StyleBox["\[IndentingNewLine]",
           FontSize->16], 
          StyleBox[
           RowBox[{"GetSpecialg", "[", "m", "]"}],
           FontSize->16], 
          StyleBox[";",
           FontSize->16], 
          StyleBox["\[IndentingNewLine]",
           FontSize->16], 
          StyleBox[
           RowBox[{"GetSpecialj", "[", "m", "]"}],
           FontSize->16], 
          StyleBox[";",
           FontSize->16], 
          StyleBox["\[IndentingNewLine]",
           FontSize->16], 
          StyleBox[
           RowBox[{"GetSpecialz", "[", "m", "]"}],
           FontSize->16], 
          StyleBox[";",
           FontSize->16], 
          StyleBox["\[IndentingNewLine]",
           FontSize->16], 
          StyleBox[
           RowBox[{"Getf", "[", "m", "]"}],
           FontSize->16], 
          StyleBox[";",
           FontSize->16], 
          StyleBox["\[IndentingNewLine]",
           FontSize->16], 
          StyleBox[
           RowBox[{"Getg", "[", "m", "]"}],
           FontSize->16], 
          StyleBox[";",
           FontSize->16], 
          StyleBox["\[IndentingNewLine]",
           FontSize->16], 
          StyleBox[
           RowBox[{"Getj", "[", "m", "]"}],
           FontSize->16], 
          StyleBox[";",
           FontSize->16], 
          StyleBox["\[IndentingNewLine]",
           FontSize->16], 
          StyleBox[
           RowBox[{"Getz", "[", "m", "]"}],
           FontSize->16], 
          StyleBox[";",
           FontSize->16], 
          StyleBox["\[IndentingNewLine]",
           FontSize->16], 
          StyleBox[
           RowBox[{
            RowBox[{"F", "[", "m", "]"}], "=", 
            RowBox[{
             RowBox[{"F", "[", 
              RowBox[{"m", "-", "1"}], "]"}], "+", 
             RowBox[{"f", "[", "m", "]"}]}]}],
           FontSize->16], 
          StyleBox[";",
           FontSize->16], 
          StyleBox["\[IndentingNewLine]",
           FontSize->16], 
          StyleBox[
           RowBox[{
            RowBox[{"G", "[", "m", "]"}], "=", 
            RowBox[{
             RowBox[{"G", "[", 
              RowBox[{"m", "-", "1"}], "]"}], "+", 
             RowBox[{"g", "[", "m", "]"}]}]}],
           FontSize->16], 
          StyleBox[";",
           FontSize->16], 
          StyleBox["\[IndentingNewLine]",
           FontSize->16], 
          StyleBox[
           RowBox[{
            RowBox[{"J", "[", "m", "]"}], "=", 
            RowBox[{
             RowBox[{"J", "[", 
              RowBox[{"m", "-", "1"}], "]"}], "+", 
             RowBox[{"j", "[", "m", "]"}]}]}],
           FontSize->16], 
          StyleBox[";",
           FontSize->16], 
          StyleBox["\[IndentingNewLine]",
           FontSize->16], 
          StyleBox[
           RowBox[{
            RowBox[{"Z", "[", "m", "]"}], "=", 
            RowBox[{
             RowBox[{"Z", "[", 
              RowBox[{"m", "-", "1"}], "]"}], "+", 
             RowBox[{"z", "[", "m", "]"}]}]}],
           FontSize->16], 
          StyleBox[";",
           FontSize->16], "\[IndentingNewLine]", 
          RowBox[{"Print", "[", 
           RowBox[{"\"\<F1 =\>\"", 
            RowBox[{"F", "[", "m", "]"}]}], "]"}], ";", "\[IndentingNewLine]", 
          RowBox[{"Print", "[", 
           RowBox[{"\"\<G1 =\>\"", 
            RowBox[{"G", "[", "m", "]"}]}], "]"}], ";", "\[IndentingNewLine]", 
          RowBox[{"Print", "[", 
           RowBox[{"\"\<J1 =\>\"", 
            RowBox[{"J", "[", "m", "]"}]}], "]"}], ";", "\[IndentingNewLine]", 
          RowBox[{"Print", "[", 
           RowBox[{"\"\<Z1 =\>\"", 
            RowBox[{"Z", "[", "m", "]"}]}], "]"}], ";", 
          StyleBox["\[IndentingNewLine]",
           FontSize->16], 
          RowBox[{"u1", "=", 
           RowBox[{
            RowBox[{"D", "[", 
             RowBox[{
              RowBox[{"F", "[", "m", "]"}], ",", 
              RowBox[{"{", 
               RowBox[{"x", ",", "2"}], "}"}]}], "]"}], "/.", 
            RowBox[{"x", "\[Rule]", "a"}]}]}], ";", "\[IndentingNewLine]", 
          RowBox[{"u2", "=", 
           RowBox[{
            RowBox[{"D", "[", 
             RowBox[{
              RowBox[{"G", "[", "m", "]"}], ",", 
              RowBox[{"{", 
               RowBox[{"x", ",", "1"}], "}"}]}], "]"}], "/.", 
            RowBox[{"x", "\[Rule]", "a"}]}]}], ";", "\[IndentingNewLine]", 
          RowBox[{"u3", "=", 
           RowBox[{
            RowBox[{"D", "[", 
             RowBox[{
              RowBox[{"J", "[", "m", "]"}], ",", "x"}], "]"}], "/.", 
            RowBox[{"x", "\[Rule]", "a"}]}]}], ";", "\[IndentingNewLine]", 
          RowBox[{"u4", "=", 
           RowBox[{
            RowBox[{"D", "[", 
             RowBox[{
              RowBox[{"Z", "[", "m", "]"}], ",", "x"}], "]"}], "/.", 
            RowBox[{"x", "\[Rule]", "a"}]}]}], ";", "\[IndentingNewLine]", 
          RowBox[{"a1", "=", 
           RowBox[{
            SuperscriptBox[
             RowBox[{"(", 
              RowBox[{"1", "-", "\[Phi]1"}], ")"}], 
             RowBox[{"-", 
              FractionBox["25", "10"]}]], 
            SuperscriptBox[
             RowBox[{"(", 
              RowBox[{"1", "-", "\[Phi]2"}], ")"}], 
             RowBox[{"-", 
              FractionBox["25", "10"]}]], "*", "u1"}]}], ";", 
          "\[IndentingNewLine]", 
          RowBox[{"a2", "=", 
           RowBox[{
            RowBox[{"-", "\[CapitalOmega]"}], "*", "u2"}]}], ";", 
          "\[IndentingNewLine]", 
          RowBox[{"a3", "=", 
           RowBox[{"-", "u3"}]}], ";", "\[IndentingNewLine]", 
          RowBox[{"a4", "=", 
           RowBox[{"-", "u4"}]}], ";", "\[IndentingNewLine]", 
          RowBox[{"Print", "[", 
           RowBox[{"\"\<F1 =\>\"", ",", 
            RowBox[{"N", "[", 
             RowBox[{"a1", ",", "6"}], "]"}]}], "]"}], ";", 
          "\[IndentingNewLine]", 
          RowBox[{"Print", "[", 
           RowBox[{"\"\<G1 =\>\"", ",", 
            RowBox[{"N", "[", 
             RowBox[{"a2", ",", "6"}], "]"}]}], "]"}], ";", 
          "\[IndentingNewLine]", 
          RowBox[{"Print", "[", 
           RowBox[{"\"\<J1 =\>\"", ",", 
            RowBox[{"N", "[", 
             RowBox[{"a3", ",", "6"}], "]"}]}], "]"}], ";", 
          "\[IndentingNewLine]", 
          RowBox[{"Print", "[", 
           RowBox[{"\"\<Z1 =\>\"", ",", 
            RowBox[{"N", "[", 
             RowBox[{"a4", ",", "6"}], "]"}]}], "]"}], ";"}]}], 
        StyleBox["\[IndentingNewLine]",
         FontSize->16], 
        StyleBox["]",
         FontSize->16]}], 
       StyleBox[";",
        FontSize->16], "\[IndentingNewLine]", "\[IndentingNewLine]", 
       RowBox[{"cpu", "[", "]"}], ";", 
       RowBox[{"Print", "[", "\"\<Successful !\>\"", "]"}], ";"}]}], "]"}]}], 
   ";"}], "\[IndentingNewLine]"}], "\[IndentingNewLine]", 
 RowBox[{
  RowBox[{
  "GetInitialf", ";", "GetInitialg", ";", "GetInitialj", ";", "GetInitialz", 
   ";"}], "\[IndentingNewLine]"}], "\[IndentingNewLine]", 
 RowBox[{
  RowBox[{
   RowBox[{"(", 
    RowBox[{
     RowBox[{
      RowBox[{"F", "[", "0", "]"}], "=", 
      RowBox[{"f", "[", "0", "]"}]}], ";"}], ")"}], " ", 
   RowBox[{"(", 
    RowBox[{
     RowBox[{
      RowBox[{"G", "[", "0", "]"}], "=", 
      RowBox[{"g", "[", "0", "]"}]}], ";"}], ")"}], " ", 
   RowBox[{"(", 
    RowBox[{
     RowBox[{
      RowBox[{"J", "[", "0", "]"}], "=", 
      RowBox[{"j", "[", "0", "]"}]}], ";"}], ")"}], " ", 
   RowBox[{"(", 
    RowBox[{
     RowBox[{
      RowBox[{"Z", "[", "0", "]"}], "=", 
      RowBox[{"z", "[", "0", "]"}]}], ";"}], ")"}]}], " ", 
  "\[IndentingNewLine]"}], "\[IndentingNewLine]", 
 RowBox[{
  RowBox[{"(", 
   RowBox[{
    RowBox[{"hbarf1", "=", "h"}], ";"}], ")"}], " ", 
  RowBox[{"(", 
   RowBox[{
    RowBox[{"hbarg1", "=", "h"}], ";"}], ")"}], " ", 
  RowBox[{"(", 
   RowBox[{
    RowBox[{"hbarj1", "=", "h"}], ";"}], ")"}], 
  RowBox[{"(", 
   RowBox[{
    RowBox[{"hbarz1", "=", "h"}], ";"}], ")"}]}], "\[IndentingNewLine]", 
 RowBox[{
  RowBox[{"kb", "=", 
   RowBox[{"kf", "*", 
    RowBox[{"(", 
     FractionBox[
      RowBox[{"kMs", "+", 
       RowBox[{"2", "*", "kf"}], "-", 
       RowBox[{"2", "*", "\[Phi]1", 
        RowBox[{"(", 
         RowBox[{"kf", "-", "kMs"}], ")"}]}]}], 
      RowBox[{"kMs", "+", 
       RowBox[{"2", "*", "kf"}], "+", 
       RowBox[{"\[Phi]1", 
        RowBox[{"(", 
         RowBox[{"kf", "-", "kMs"}], ")"}]}]}]], ")"}]}]}], ";", 
  RowBox[{"\[CapitalOmega]", "=", 
   RowBox[{"(", 
    FractionBox[
     RowBox[{"kCNT", "+", 
      RowBox[{"2", "*", "kb"}], "-", 
      RowBox[{"2", "*", "\[Phi]2", 
       RowBox[{"(", 
        RowBox[{"kb", "-", "kCNT"}], ")"}]}]}], 
     RowBox[{"kCNT", "+", 
      RowBox[{"2", "*", "kb"}], "+", 
      RowBox[{"\[Phi]2", 
       RowBox[{"(", 
        RowBox[{"kb", "-", "kCNT"}], ")"}]}]}]], ")"}]}], 
  ";"}], "\[IndentingNewLine]", 
 RowBox[{
  RowBox[{"\[Rho]CNT", "=", "8933"}], ";"}], "\n", 
 RowBox[{
  RowBox[{"\[Rho]Ms", "=", "3970"}], ";"}], "\[IndentingNewLine]", 
 RowBox[{
  RowBox[{"cMs", "=", "765"}], ";"}], "\[IndentingNewLine]", 
 RowBox[{
  RowBox[{"cCNT", "=", "385"}], ";"}], "\[IndentingNewLine]", 
 RowBox[{
  RowBox[{"\[Rho]b", "=", 
   RowBox[{"9971", "/", "10"}]}], ";"}], "\[IndentingNewLine]", 
 RowBox[{
  RowBox[{"kCNT", "=", "400"}], ";"}], "\[IndentingNewLine]", 
 RowBox[{
  RowBox[{"kMs", "=", "40"}], ";"}], "\[IndentingNewLine]", 
 RowBox[{
  RowBox[{"kf", "=", 
   RowBox[{"613", "/", "1000"}]}], ";"}], "\[IndentingNewLine]", 
 RowBox[{
  RowBox[{"cb", "=", "4179"}], ";"}], "\[IndentingNewLine]", 
 RowBox[{
  RowBox[{"\[Phi]1", "=", 
   RowBox[{"\[Phi]2", "=", 
    RowBox[{"2", "/", "100"}]}]}], ";", 
  RowBox[{"Rb", "=", 
   RowBox[{"1", "/", "10"}]}], ";", 
  RowBox[{"Pr", "=", 
   RowBox[{"62", "/", "10"}]}], ";", 
  RowBox[{"Ec", "=", 
   RowBox[{"1", "/", "10"}]}], ";", 
  RowBox[{"Nr", "=", 
   RowBox[{"1", "/", "10"}]}], ";", 
  RowBox[{"\[Lambda]", "=", 
   RowBox[{"11", "/", "10"}]}], ";", 
  RowBox[{"Nb", "=", 
   RowBox[{"1", "/", "10"}]}], ";", 
  RowBox[{"Nt", "=", 
   RowBox[{"1", "/", "10"}]}], ";", 
  RowBox[{"Lb", "=", 
   RowBox[{"1", "/", "10"}]}], ";", 
  RowBox[{"Pe", "=", 
   RowBox[{"1", "/", "10"}]}], ";", 
  RowBox[{"a", "=", 
   RowBox[{"2", "/", "10"}]}], ";", 
  RowBox[{"K", " ", "=", 
   RowBox[{"1", "/", "10"}]}], ";", 
  RowBox[{"Le", "=", 
   RowBox[{"1", "/", "10"}]}], ";", 
  RowBox[{"h", "=", 
   RowBox[{
    RowBox[{"-", "15"}], "/", "10"}]}], ";"}], "\[IndentingNewLine]", 
 RowBox[{"ham", "[", 
  RowBox[{"1", ",", "10"}], "]"}], "\[IndentingNewLine]", "Null"}], "Input",
 CellChangeTimes->{{3.533455011738286*^9, 3.5334550187582984`*^9}, {
   3.533455066041981*^9, 3.5334551228260813`*^9}, {3.5334552763927507`*^9, 
   3.5334552784987545`*^9}, {3.5334553148468184`*^9, 
   3.5334553164068213`*^9}, {3.533455604055726*^9, 3.5334556045861273`*^9}, {
   3.5334557362971587`*^9, 3.5334557640808077`*^9}, {3.535540797930732*^9, 
   3.5355408045607433`*^9}, 3.5355408591757*^9, {3.5355409774308147`*^9, 
   3.5355409878976536`*^9}, {3.535543184425751*^9, 3.5355431997209177`*^9}, {
   3.662976233900635*^9, 3.662976262417485*^9}, {3.66297630516156*^9, 
   3.662976347687235*^9}, {3.6629763931613145`*^9, 3.662976419556561*^9}, 
   3.6629764565442257`*^9, {3.662976490380686*^9, 3.6629765022991066`*^9}, {
   3.662976572327629*^9, 3.6629765807984447`*^9}, {3.662976618862511*^9, 
   3.6629766340101376`*^9}, {3.6629766818242216`*^9, 3.662976761228361*^9}, 
   3.6629768826901746`*^9, {3.6629769691767263`*^9, 3.6629769896439624`*^9}, {
   3.663245899757598*^9, 3.6632459105684166`*^9}, {3.6632473604505634`*^9, 
   3.663247365380172*^9}, {3.6634132531310616`*^9, 3.663413262101077*^9}, {
   3.6634132942683334`*^9, 3.6634133107731624`*^9}, 3.6647081139905415`*^9, {
   3.6647081460797977`*^9, 3.664708175579449*^9}, {3.6647083226721077`*^9, 
   3.6647083271181154`*^9}, {3.665483365503516*^9, 3.6654834248499107`*^9}, {
   3.665484271570567*^9, 3.665484303246379*^9}, {3.665621043533083*^9, 
   3.6656210635635185`*^9}, {3.666105695311157*^9, 3.666105703859972*^9}, {
   3.6661061169174976`*^9, 3.6661061208019047`*^9}, {3.666107753806074*^9, 
   3.6661077851542583`*^9}, 3.666107969697983*^9, {3.666108022335678*^9, 
   3.6661080741277695`*^9}, {3.667789213015523*^9, 3.6677892988780737`*^9}, {
   3.6677893317941313`*^9, 3.667789354117771*^9}, {3.667789388515831*^9, 
   3.667789465205566*^9}, {3.6677895058436375`*^9, 3.6677895500073147`*^9}, {
   3.6677895911445875`*^9, 3.6677896161670313`*^9}, {3.6677897802949195`*^9, 
   3.6677901425119553`*^9}, {3.667790180576022*^9, 3.667790223023697*^9}, 
   3.6677903017570353`*^9, {3.667790411955629*^9, 3.667790558335086*^9}, {
   3.6677905914695444`*^9, 3.667790650952449*^9}, {3.6677907008101363`*^9, 
   3.667790818340743*^9}, {3.6677908691656322`*^9, 3.6677909023000903`*^9}, {
   3.66779093638615*^9, 3.667790954014181*^9}, {3.667790988864642*^9, 
   3.667791025961508*^9}, {3.66779106720798*^9, 3.6677911164572663`*^9}, {
   3.6677911593885417`*^9, 3.667791559841245*^9}, {3.66779160249172*^9, 
   3.6677917182595234`*^9}, {3.667792361358243*^9, 3.667792428750361*^9}, {
   3.6677925197765207`*^9, 3.6677925205565224`*^9}, {3.6677949049204473`*^9, 
   3.667795192569353*^9}, {3.6677952760919*^9, 3.667795347758425*^9}, {
   3.667795404292925*^9, 3.6677955614320006`*^9}, {3.667795615283295*^9, 
   3.667795698119441*^9}, 3.6677957624383535`*^9, {3.667795800674021*^9, 
   3.6677958849765687`*^9}, {3.667795950044283*^9, 3.6677960386056385`*^9}, 
   3.667796097589342*^9, {3.6677961547946424`*^9, 3.6677961555902443`*^9}, {
   3.667796200799124*^9, 3.667796201610325*^9}, 3.667868898948701*^9, {
   3.667868980380844*^9, 3.6678689925800653`*^9}, {3.667869068099798*^9, 
   3.66786908073582*^9}, {3.667869205005638*^9, 3.667869280400571*^9}, {
   3.6678695816682997`*^9, 3.6678695872219095`*^9}, {3.6678699950222263`*^9, 
   3.667870095190002*^9}, {3.667877684855215*^9, 3.667877689457223*^9}, {
   3.667877737333707*^9, 3.667877753308135*^9}, {3.667877791809003*^9, 
   3.667877810263835*^9}, {3.667877891025177*^9, 3.667877905158802*^9}, {
   3.668040799460902*^9, 3.668040819995338*^9}, {3.668041001305246*^9, 
   3.6680410211816797`*^9}, {3.668041550796584*^9, 3.668041562143403*^9}, {
   3.668062726638403*^9, 3.6680627415208287`*^9}, {3.668063449590472*^9, 
   3.6680634499648733`*^9}, {3.6680635289010115`*^9, 3.668063543923838*^9}, 
   3.668768533416424*^9, {3.6687685770965004`*^9, 3.6687685955669327`*^9}, {
   3.6687686334749994`*^9, 3.6687686356746035`*^9}, {3.6687686663910575`*^9, 
   3.668768823093333*^9}, {3.6687688729510202`*^9, 3.668769030776498*^9}, {
   3.668769065299358*^9, 3.6687692164168234`*^9}, 3.6687692488804803`*^9, {
   3.6687692857901454`*^9, 3.6687693127001925`*^9}, {3.668769353213464*^9, 
   3.6687695638294334`*^9}, {3.6687696081179113`*^9, 3.668769741716546*^9}, {
   3.6687698017298517`*^9, 3.6687699148300505`*^9}, {3.6687700007706013`*^9, 
   3.6687700214874372`*^9}, {3.6687701809509172`*^9, 3.668770190529334*^9}, {
   3.668770237485417*^9, 3.6687702606826577`*^9}, {3.668770315594754*^9, 
   3.668770349306413*^9}, {3.668770401519705*^9, 3.668770414795328*^9}, {
   3.6687705521379695`*^9, 3.6687705674103966`*^9}, {3.6687745684507475`*^9, 
   3.668774597263998*^9}, 3.6687746740785327`*^9, {3.6687747041085854`*^9, 
   3.668774725355823*^9}, {3.668776574879472*^9, 3.668776584192688*^9}, {
   3.6687775955736647`*^9, 3.668777615510499*^9}, {3.6687783660318184`*^9, 
   3.668778382240247*^9}, {3.668778563387765*^9, 3.6687785921230154`*^9}, {
   3.668778635943493*^9, 3.6687786876575837`*^9}, {3.6687787286544557`*^9, 
   3.6687788097901983`*^9}, 3.668778841567454*^9, {3.668779052557824*^9, 
   3.6687790633842435`*^9}, {3.6687791014159107`*^9, 3.668779104083515*^9}, {
   3.66877918117885*^9, 3.668779213892108*^9}, {3.6687792837802305`*^9, 
   3.668779322702299*^9}, {3.668779466628152*^9, 3.668779557155111*^9}, {
   3.6687795899151683`*^9, 3.6687797157761893`*^9}, {3.6687797471634445`*^9, 
   3.6687798801380777`*^9}, 3.6687800475887723`*^9, {3.6687801343717246`*^9, 
   3.6687801360877275`*^9}, {3.6687802800603805`*^9, 3.668780298640013*^9}, {
   3.668780328872866*^9, 3.668780420226627*^9}, {3.6687804940459566`*^9, 
   3.6687805248716106`*^9}, 3.6687806155857697`*^9, 3.668780714661544*^9, {
   3.6687810219976835`*^9, 3.6687810339473047`*^9}, {3.6687810657245607`*^9, 
   3.668781081636588*^9}, {3.668781124692664*^9, 3.6687811808839626`*^9}, {
   3.6687812303048496`*^9, 3.6687812348288574`*^9}, {3.6687815370949883`*^9, 
   3.668781539590993*^9}, 3.668781684328047*^9, {3.6687817209881115`*^9, 
   3.668781736338538*^9}, {3.6687820050802107`*^9, 3.6687820518646927`*^9}, 
   3.6687820997879767`*^9, {3.668782187397731*^9, 3.66878221004897*^9}, 
   3.670122067238214*^9, {3.670122120106394*^9, 3.670122191684984*^9}, {
   3.670122238400054*^9, 3.6701222431813793`*^9}, 3.787056539398837*^9, 
   3.7870565980068245`*^9, 3.787056652881092*^9, 3.7870567104541364`*^9, {
   3.787056918991975*^9, 3.787056920720358*^9}, {3.7870574394361324`*^9, 
   3.787057450379942*^9}, {3.787057596686695*^9, 3.7870576063232365`*^9}, 
   3.787136192454486*^9, 3.7871362372836404`*^9, 3.7871362798597836`*^9, {
   3.7871363316691685`*^9, 3.7871363603046207`*^9}, {3.7871364060263433`*^9, 
   3.787136466765931*^9}, {3.787136553335823*^9, 3.78713656081581*^9}, {
   3.7871368482352304`*^9, 3.787136854680988*^9}, {3.7873854202393456`*^9, 
   3.7873854736897416`*^9}, {3.7873855857499933`*^9, 
   3.7873856322187634`*^9}, {3.787385664508258*^9, 3.787385786549777*^9}, {
   3.7873913877381477`*^9, 3.7873915561719837`*^9}, {3.787438973231721*^9, 
   3.7874389817795553`*^9}, {3.812628812191966*^9, 3.8126289170332804`*^9}, {
   3.8126289534982624`*^9, 3.812628981063279*^9}, {3.812629021816716*^9, 
   3.8126290428232026`*^9}, {3.8126291916696067`*^9, 
   3.8126292261225104`*^9}, {3.812629274806349*^9, 3.812629410148698*^9}, {
   3.812629491406737*^9, 3.812629493199561*^9}, {3.812629541524406*^9, 
   3.812629575192825*^9}, {3.8126296517102394`*^9, 3.812629656200387*^9}, {
   3.8126299758344483`*^9, 3.812629983273494*^9}, {3.812630015141639*^9, 
   3.812630083519951*^9}, {3.8126302061104884`*^9, 3.812630271957734*^9}, {
   3.812630318410653*^9, 3.8126303250330906`*^9}, {3.812630357588548*^9, 
   3.8126303615889525`*^9}, 3.8126305158798666`*^9, {3.8126305571112576`*^9, 
   3.8126305603683805`*^9}, {3.8126305987344847`*^9, 3.81263062449609*^9}, 
   3.812630694838051*^9, {3.812630725938043*^9, 3.81263087122581*^9}, {
   3.8151919190610914`*^9, 3.8151920285148945`*^9}, {3.8151922846564302`*^9, 
   3.815192323760741*^9}, 3.815192477151058*^9, {3.8151927761341677`*^9, 
   3.815192920084346*^9}, {3.815192956980457*^9, 3.815193113584608*^9}, {
   3.8151931582529163`*^9, 3.815193783713069*^9}, {3.815193943896576*^9, 
   3.8151943216719327`*^9}, {3.815194445902791*^9, 3.815194450247985*^9}, {
   3.8151945984100604`*^9, 3.8151946291008787`*^9}, {3.8151947623951225`*^9, 
   3.815194777767644*^9}, {3.815194818601822*^9, 3.8151948190270557`*^9}, {
   3.8151949754249516`*^9, 3.8151950050169215`*^9}, {3.8151962756758657`*^9, 
   3.8151962766087894`*^9}, {3.8151964412512636`*^9, 
   3.8151964473208275`*^9}, {3.8151964815321274`*^9, 3.815196505133309*^9}, 
   3.8151966979474597`*^9, {3.815196989233152*^9, 3.815196989851062*^9}, {
   3.815197020220574*^9, 3.815197337891026*^9}, {3.8151974454627743`*^9, 
   3.8151975151918297`*^9}, {3.8151976777884903`*^9, 
   3.8151980454604034`*^9}, {3.8151981577812634`*^9, 3.8151981956858826`*^9}, 
   3.815198231576985*^9, {3.815198371895898*^9, 3.8151983871510534`*^9}, {
   3.815198465007716*^9, 3.8151985033226843`*^9}, {3.8151985924146147`*^9, 
   3.815198593065431*^9}, {3.8151987057882757`*^9, 3.815198719616602*^9}, 
   3.815200479080102*^9, {3.815200515250216*^9, 3.815200629878064*^9}, {
   3.815200704392721*^9, 3.815200781519529*^9}, {3.8152052080561523`*^9, 
   3.8152052304202766`*^9}, {3.815205299353817*^9, 3.815205300264174*^9}, {
   3.81526818451831*^9, 3.8152682482206616`*^9}, {3.818032947901537*^9, 
   3.8180329733564615`*^9}, 3.8180330119491005`*^9, {3.8180367237868495`*^9, 
   3.818036728769402*^9}, {3.8180368023382263`*^9, 3.818036803590869*^9}, {
   3.8180368583582773`*^9, 3.81803685916993*^9}}],

Cell[BoxData[
 RowBox[{
  StyleBox[
   RowBox[{"Get", "::", "noopen"}], "MessageName"], 
  RowBox[{
  ":", " "}], "\<\"Cannot open \[NoBreak]\\!\\(\\\"Graphics`Graphics`\\\"\\)\
\[NoBreak]. \\!\\(\\*ButtonBox[\\\"\[RightSkeleton]\\\", \
ButtonStyle->\\\"Link\\\", ButtonFrame->None, \
ButtonData:>\\\"paclet:ref/message/General/noopen\\\", ButtonNote -> \
\\\"Get::noopen\\\"]\\)\"\>"}]], "Message", "MSG",
 CellChangeTimes->{
  3.6701222074037237`*^9, 3.6701222577714443`*^9, 3.670151737839323*^9, 
   3.787056947906684*^9, 3.787057468244097*^9, 3.7870576228400693`*^9, 
   3.787136475384862*^9, 3.7871365877078733`*^9, 3.787136885328055*^9, 
   3.787144999512839*^9, 3.7873915680462923`*^9, 3.787438998332678*^9, 
   3.812630372623804*^9, 3.812630906081664*^9, 3.8151937950839624`*^9, 
   3.815194331928124*^9, 3.815194464191058*^9, 3.815194654375599*^9, 
   3.815194865968303*^9, 3.815195019834258*^9, 3.8151963335235724`*^9, 
   3.815196510342718*^9, 3.815197348579155*^9, 3.8151974532850733`*^9, 
   3.8151975207771983`*^9, 3.8151980485314064`*^9, 3.815198238432391*^9, 
   3.8151985129684963`*^9, 3.8151985993579645`*^9, 3.8151987263689437`*^9, 
   3.8152008055618744`*^9, {3.815205276985185*^9, 3.8152053059446025`*^9}, 
   3.8152682537515206`*^9, 3.8180330150746603`*^9, 3.8180367493894644`*^9, 
   3.8180368064584007`*^9, 3.8180368704572926`*^9}],

Cell[BoxData["$Failed"], "Output",
 CellChangeTimes->{
  3.670122207419319*^9, 3.6701222577714443`*^9, 3.6701517378549232`*^9, 
   3.7870569479336157`*^9, 3.787057468280964*^9, 3.787057622866059*^9, 
   3.7871364753868847`*^9, 3.787136587721837*^9, 3.787136885343975*^9, 
   3.787144999516797*^9, 3.787391568061191*^9, 3.7874389983645597`*^9, 
   3.812630372701695*^9, 3.8126309061152472`*^9, 3.81519379512984*^9, 
   3.815194331959005*^9, 3.8151944642078147`*^9, 3.8151946543922377`*^9, 
   3.815194865984342*^9, 3.815195019851855*^9, 3.8151963335385075`*^9, 
   3.815196510357231*^9, 3.81519734861502*^9, 3.815197453302595*^9, 
   3.815197520791888*^9, 3.81519804854598*^9, 3.8151982384478884`*^9, 
   3.8151985129868574`*^9, 3.8151985993729167`*^9, 3.8151987263863153`*^9, 
   3.8152008056037626`*^9, {3.8152052769871798`*^9, 3.8152053059625206`*^9}, 
   3.815268253819584*^9, 3.818033015102827*^9, 3.818036749420387*^9, 
   3.8180368064777803`*^9, 3.818036870478238*^9}],

Cell[BoxData[
 RowBox[{
  StyleBox[
   RowBox[{"Get", "::", "noopen"}], "MessageName"], 
  RowBox[{
  ":", " "}], "\<\"Cannot open \[NoBreak]\\!\\(\\\"Graphics`Legend`\\\"\\)\
\[NoBreak]. \\!\\(\\*ButtonBox[\\\"\[RightSkeleton]\\\", \
ButtonStyle->\\\"Link\\\", ButtonFrame->None, \
ButtonData:>\\\"paclet:ref/message/General/noopen\\\", ButtonNote -> \
\\\"Get::noopen\\\"]\\)\"\>"}]], "Message", "MSG",
 CellChangeTimes->{
  3.6701222074037237`*^9, 3.6701222577714443`*^9, 3.670151737839323*^9, 
   3.787056947906684*^9, 3.787057468244097*^9, 3.7870576228400693`*^9, 
   3.787136475384862*^9, 3.7871365877078733`*^9, 3.787136885328055*^9, 
   3.787144999512839*^9, 3.7873915680462923`*^9, 3.787438998332678*^9, 
   3.812630372623804*^9, 3.812630906081664*^9, 3.8151937950839624`*^9, 
   3.815194331928124*^9, 3.815194464191058*^9, 3.815194654375599*^9, 
   3.815194865968303*^9, 3.815195019834258*^9, 3.8151963335235724`*^9, 
   3.815196510342718*^9, 3.815197348579155*^9, 3.8151974532850733`*^9, 
   3.8151975207771983`*^9, 3.8151980485314064`*^9, 3.815198238432391*^9, 
   3.8151985129684963`*^9, 3.8151985993579645`*^9, 3.8151987263689437`*^9, 
   3.8152008055618744`*^9, {3.815205276985185*^9, 3.8152053059446025`*^9}, 
   3.8152682537515206`*^9, 3.8180330150746603`*^9, 3.8180367493894644`*^9, 
   3.8180368064584007`*^9, 3.818036870492237*^9}],

Cell[BoxData["$Failed"], "Output",
 CellChangeTimes->{
  3.670122207419319*^9, 3.6701222577714443`*^9, 3.6701517378549232`*^9, 
   3.7870569479336157`*^9, 3.787057468280964*^9, 3.787057622866059*^9, 
   3.7871364753868847`*^9, 3.787136587721837*^9, 3.787136885343975*^9, 
   3.787144999516797*^9, 3.787391568061191*^9, 3.7874389983645597`*^9, 
   3.812630372701695*^9, 3.8126309061152472`*^9, 3.81519379512984*^9, 
   3.815194331959005*^9, 3.8151944642078147`*^9, 3.8151946543922377`*^9, 
   3.815194865984342*^9, 3.815195019851855*^9, 3.8151963335385075`*^9, 
   3.815196510357231*^9, 3.81519734861502*^9, 3.815197453302595*^9, 
   3.815197520791888*^9, 3.81519804854598*^9, 3.8151982384478884`*^9, 
   3.8151985129868574`*^9, 3.8151985993729167`*^9, 3.8151987263863153`*^9, 
   3.8152008056037626`*^9, {3.8152052769871798`*^9, 3.8152053059625206`*^9}, 
   3.815268253819584*^9, 3.818033015102827*^9, 3.818036749420387*^9, 
   3.8180368064777803`*^9, 3.818036870493198*^9}],

Cell[BoxData[
 SuperscriptBox["Null", "4"]], "Output",
 CellChangeTimes->{
  3.670122207419319*^9, 3.6701222577714443`*^9, 3.6701517378549232`*^9, 
   3.7870569479336157`*^9, 3.787057468280964*^9, 3.787057622866059*^9, 
   3.7871364753868847`*^9, 3.787136587721837*^9, 3.787136885343975*^9, 
   3.787144999516797*^9, 3.787391568061191*^9, 3.7874389983645597`*^9, 
   3.812630372701695*^9, 3.8126309061152472`*^9, 3.81519379512984*^9, 
   3.815194331959005*^9, 3.8151944642078147`*^9, 3.8151946543922377`*^9, 
   3.815194865984342*^9, 3.815195019851855*^9, 3.8151963335385075`*^9, 
   3.815196510357231*^9, 3.81519734861502*^9, 3.815197453302595*^9, 
   3.815197520791888*^9, 3.81519804854598*^9, 3.8151982384478884`*^9, 
   3.8151985129868574`*^9, 3.8151985993729167`*^9, 3.8151987263863153`*^9, 
   3.8152008056037626`*^9, {3.8152052769871798`*^9, 3.8152053059625206`*^9}, 
   3.815268253819584*^9, 3.818033015102827*^9, 3.818036749420387*^9, 
   3.8180368064777803`*^9, 3.8180368705201235`*^9}],

Cell[BoxData[
 SuperscriptBox["Null", "4"]], "Output",
 CellChangeTimes->{
  3.670122207419319*^9, 3.6701222577714443`*^9, 3.6701517378549232`*^9, 
   3.7870569479336157`*^9, 3.787057468280964*^9, 3.787057622866059*^9, 
   3.7871364753868847`*^9, 3.787136587721837*^9, 3.787136885343975*^9, 
   3.787144999516797*^9, 3.787391568061191*^9, 3.7874389983645597`*^9, 
   3.812630372701695*^9, 3.8126309061152472`*^9, 3.81519379512984*^9, 
   3.815194331959005*^9, 3.8151944642078147`*^9, 3.8151946543922377`*^9, 
   3.815194865984342*^9, 3.815195019851855*^9, 3.8151963335385075`*^9, 
   3.815196510357231*^9, 3.81519734861502*^9, 3.815197453302595*^9, 
   3.815197520791888*^9, 3.81519804854598*^9, 3.8151982384478884`*^9, 
   3.8151985129868574`*^9, 3.8151985993729167`*^9, 3.8151987263863153`*^9, 
   3.8152008056037626`*^9, {3.8152052769871798`*^9, 3.8152053059625206`*^9}, 
   3.815268253819584*^9, 3.818033015102827*^9, 3.818036749420387*^9, 
   3.8180368064777803`*^9, 3.818036870521122*^9}],

Cell[CellGroupData[{

Cell[BoxData[
 InterpretationBox[
  RowBox[{"\<\" m  =  \"\>", "\[InvisibleSpace]", "1"}],
  SequenceForm[" m  =  ", 1],
  Editable->False]], "Print",
 CellChangeTimes->{
  3.6701222074818397`*^9, 3.6701222578339453`*^9, 3.6701517380733237`*^9, 
   3.787056948023373*^9, 3.7870574683607855`*^9, 3.7870576229607105`*^9, 
   3.7871364754217644`*^9, 3.787136587764721*^9, 3.787136885386861*^9, 
   3.7871449995902014`*^9, 3.7873915681050844`*^9, 3.7874389984483347`*^9, 
   3.8126303727375774`*^9, 3.812630906194231*^9, 3.815193795160961*^9, 
   3.815194331993911*^9, 3.8151944642516975`*^9, 3.8151946544361477`*^9, 
   3.8151948660322113`*^9, 3.815195019895737*^9, 3.81519633358339*^9, 
   3.8151965104041047`*^9, 3.815197348679767*^9, 3.8151974533763976`*^9, 
   3.8151975208666887`*^9, 3.815198048622799*^9, 3.815198238495759*^9, 
   3.815198513030758*^9, 3.8151985994197903`*^9, 3.815198726430196*^9, 
   3.8152008056286955`*^9, {3.8152052770769405`*^9, 3.8152053060064*^9}, 
   3.815268253883128*^9, 3.818033015136738*^9, 3.8180367494532566`*^9, 
   3.818036806523657*^9, 3.818036870523116*^9}],

Cell[BoxData[
 RowBox[{"\<\"F1 =\"\>", " ", 
  RowBox[{"(", 
   RowBox[{
    FractionBox["18", "25"], "+", 
    FractionBox[
     RowBox[{"24632797522277012781", " ", 
      SuperscriptBox["\[ExponentialE]", 
       RowBox[{"1", "/", "5"}]]}], "31159375000000000000"], "+", 
    FractionBox[
     RowBox[{"77163633548240211", " ", 
      SuperscriptBox["\[ExponentialE]", 
       RowBox[{"2", "/", "5"}]]}], "778984375000000000"], "+", 
    FractionBox[
     RowBox[{"77163633548240211", " ", 
      SuperscriptBox["\[ExponentialE]", 
       RowBox[{
        FractionBox["2", "5"], "-", 
        RowBox[{"2", " ", "x"}]}]]}], "778984375000000000"], "-", 
    FractionBox[
     RowBox[{"43328422522277012781", " ", 
      SuperscriptBox["\[ExponentialE]", 
       RowBox[{
        FractionBox["1", "5"], "-", "x"}]]}], "31159375000000000000"], "-", 
    FractionBox[
     RowBox[{"77163633548240211", " ", 
      SuperscriptBox["\[ExponentialE]", 
       RowBox[{
        FractionBox["2", "5"], "-", "x"}]]}], "389492187500000000"], "-", 
    FractionBox["x", "20"], "-", 
    FractionBox[
     RowBox[{"24632797522277012781", " ", 
      SuperscriptBox["\[ExponentialE]", 
       RowBox[{
        FractionBox["1", "5"], "-", "x"}]], " ", "x"}], 
     "31159375000000000000"], "-", 
    FractionBox[
     RowBox[{"2881507383548240211", " ", 
      SuperscriptBox["\[ExponentialE]", 
       RowBox[{
        FractionBox["1", "5"], "-", "x"}]], " ", 
      SuperscriptBox["x", "2"]}], "6231875000000000000"]}], ")"}]}]], "Print",
 CellChangeTimes->{
  3.6701222074818397`*^9, 3.6701222578339453`*^9, 3.6701517380733237`*^9, 
   3.787056948023373*^9, 3.7870574683607855`*^9, 3.7870576229607105`*^9, 
   3.7871364754217644`*^9, 3.787136587764721*^9, 3.787136885386861*^9, 
   3.7871449995902014`*^9, 3.7873915681050844`*^9, 3.7874389984483347`*^9, 
   3.8126303727375774`*^9, 3.812630906194231*^9, 3.815193795160961*^9, 
   3.815194331993911*^9, 3.8151944642516975`*^9, 3.8151946544361477`*^9, 
   3.8151948660322113`*^9, 3.815195019895737*^9, 3.81519633358339*^9, 
   3.8151965104041047`*^9, 3.815197348679767*^9, 3.8151974533763976`*^9, 
   3.8151975208666887`*^9, 3.815198048622799*^9, 3.815198238495759*^9, 
   3.815198513030758*^9, 3.8151985994197903`*^9, 3.815198726430196*^9, 
   3.8152008056286955`*^9, {3.8152052770769405`*^9, 3.8152053060064*^9}, 
   3.815268253883128*^9, 3.818033015136738*^9, 3.8180367494532566`*^9, 
   3.818036806523657*^9, 3.8180368710196133`*^9}],

Cell[BoxData[
 RowBox[{"\<\"G1 =\"\>", " ", 
  RowBox[{"(", 
   RowBox[{
    RowBox[{"-", 
     FractionBox[
      RowBox[{"2602032661291", " ", 
       SuperscriptBox["\[ExponentialE]", 
        RowBox[{
         FractionBox["2", "5"], "-", 
         RowBox[{"2", " ", "x"}]}]]}], "744085875000"]}], "-", 
    FractionBox[
     RowBox[{"651", " ", 
      SuperscriptBox[
       RowBox[{"(", 
        FractionBox["7", "5"], ")"}], 
       RowBox[{"3", "/", "5"}]], " ", 
      SuperscriptBox["\[ExponentialE]", 
       RowBox[{
        FractionBox["2", "5"], "-", 
        RowBox[{"2", " ", "x"}]}]]}], 
     RowBox[{"3125", " ", 
      SuperscriptBox["2", 
       RowBox[{"4", "/", "5"}]]}]], "+", 
    SuperscriptBox["\[ExponentialE]", 
     RowBox[{
      FractionBox["1", "5"], "-", "x"}]], "+", 
    FractionBox[
     RowBox[{"2602032661291", " ", 
      SuperscriptBox["\[ExponentialE]", 
       RowBox[{
        FractionBox["2", "5"], "-", "x"}]]}], "744085875000"], "+", 
    FractionBox[
     RowBox[{"651", " ", 
      SuperscriptBox[
       RowBox[{"(", 
        FractionBox["7", "5"], ")"}], 
       RowBox[{"3", "/", "5"}]], " ", 
      SuperscriptBox["\[ExponentialE]", 
       RowBox[{
        FractionBox["2", "5"], "-", "x"}]]}], 
     RowBox[{"3125", " ", 
      SuperscriptBox["2", 
       RowBox[{"4", "/", "5"}]]}]], "-", 
    RowBox[{
     FractionBox["31", "25"], " ", 
     SuperscriptBox["\[ExponentialE]", 
      RowBox[{
       FractionBox["2", "5"], "-", 
       RowBox[{"2", " ", "x"}]}]], " ", "x"}], "-", 
    FractionBox[
     RowBox[{"1953", " ", 
      SuperscriptBox[
       RowBox[{"(", 
        FractionBox["7", "5"], ")"}], 
       RowBox[{"3", "/", "5"}]], " ", 
      SuperscriptBox["\[ExponentialE]", 
       RowBox[{
        FractionBox["2", "5"], "-", 
        RowBox[{"2", " ", "x"}]}]], " ", "x"}], 
     RowBox[{"12500", " ", 
      SuperscriptBox["2", 
       RowBox[{"4", "/", "5"}]]}]], "-", 
    FractionBox[
     RowBox[{"175281680234337404228469247", " ", 
      SuperscriptBox["\[ExponentialE]", 
       RowBox[{
        FractionBox["1", "5"], "-", "x"}]], " ", "x"}], 
     "43831611115745647610000000"], "+", 
    FractionBox[
     RowBox[{"7985394506996126824506973", " ", 
      SuperscriptBox["\[ExponentialE]", 
       RowBox[{
        FractionBox["1", "5"], "-", "x"}]], " ", 
      SuperscriptBox["x", "2"]}], "8766322223149129522000000"]}], 
   ")"}]}]], "Print",
 CellChangeTimes->{
  3.6701222074818397`*^9, 3.6701222578339453`*^9, 3.6701517380733237`*^9, 
   3.787056948023373*^9, 3.7870574683607855`*^9, 3.7870576229607105`*^9, 
   3.7871364754217644`*^9, 3.787136587764721*^9, 3.787136885386861*^9, 
   3.7871449995902014`*^9, 3.7873915681050844`*^9, 3.7874389984483347`*^9, 
   3.8126303727375774`*^9, 3.812630906194231*^9, 3.815193795160961*^9, 
   3.815194331993911*^9, 3.8151944642516975`*^9, 3.8151946544361477`*^9, 
   3.8151948660322113`*^9, 3.815195019895737*^9, 3.81519633358339*^9, 
   3.8151965104041047`*^9, 3.815197348679767*^9, 3.8151974533763976`*^9, 
   3.8151975208666887`*^9, 3.815198048622799*^9, 3.815198238495759*^9, 
   3.815198513030758*^9, 3.8151985994197903`*^9, 3.815198726430196*^9, 
   3.8152008056286955`*^9, {3.8152052770769405`*^9, 3.8152053060064*^9}, 
   3.815268253883128*^9, 3.818033015136738*^9, 3.8180367494532566`*^9, 
   3.818036806523657*^9, 3.8180368710226107`*^9}],

Cell[BoxData[
 RowBox[{"\<\"J1 =\"\>", " ", 
  RowBox[{"(", 
   RowBox[{
    SuperscriptBox["\[ExponentialE]", 
     RowBox[{
      FractionBox["1", "5"], "-", "x"}]], "-", 
    RowBox[{
     FractionBox["1263", "800"], " ", 
     SuperscriptBox["\[ExponentialE]", 
      RowBox[{
       FractionBox["1", "5"], "-", "x"}]], " ", "x"}], "+", 
    RowBox[{
     FractionBox["3", "2"], " ", 
     SuperscriptBox["\[ExponentialE]", 
      RowBox[{
       FractionBox["1", "5"], "-", "x"}]], " ", 
     SuperscriptBox["x", "2"]}]}], ")"}]}]], "Print",
 CellChangeTimes->{
  3.6701222074818397`*^9, 3.6701222578339453`*^9, 3.6701517380733237`*^9, 
   3.787056948023373*^9, 3.7870574683607855`*^9, 3.7870576229607105`*^9, 
   3.7871364754217644`*^9, 3.787136587764721*^9, 3.787136885386861*^9, 
   3.7871449995902014`*^9, 3.7873915681050844`*^9, 3.7874389984483347`*^9, 
   3.8126303727375774`*^9, 3.812630906194231*^9, 3.815193795160961*^9, 
   3.815194331993911*^9, 3.8151944642516975`*^9, 3.8151946544361477`*^9, 
   3.8151948660322113`*^9, 3.815195019895737*^9, 3.81519633358339*^9, 
   3.8151965104041047`*^9, 3.815197348679767*^9, 3.8151974533763976`*^9, 
   3.8151975208666887`*^9, 3.815198048622799*^9, 3.815198238495759*^9, 
   3.815198513030758*^9, 3.8151985994197903`*^9, 3.815198726430196*^9, 
   3.8152008056286955`*^9, {3.8152052770769405`*^9, 3.8152053060064*^9}, 
   3.815268253883128*^9, 3.818033015136738*^9, 3.8180367494532566`*^9, 
   3.818036806523657*^9, 3.8180368710246005`*^9}],

Cell[BoxData[
 RowBox[{"\<\"Z1 =\"\>", " ", 
  RowBox[{"(", 
   RowBox[{
    RowBox[{
     FractionBox["57", "500"], " ", 
     SuperscriptBox["\[ExponentialE]", 
      RowBox[{
       FractionBox["2", "5"], "-", 
       RowBox[{"2", " ", "x"}]}]]}], "+", 
    SuperscriptBox["\[ExponentialE]", 
     RowBox[{
      FractionBox["1", "5"], "-", "x"}]], "-", 
    RowBox[{
     FractionBox["57", "500"], " ", 
     SuperscriptBox["\[ExponentialE]", 
      RowBox[{
       FractionBox["2", "5"], "-", "x"}]]}], "+", 
    RowBox[{
     FractionBox["3", "10"], " ", 
     SuperscriptBox["\[ExponentialE]", 
      RowBox[{
       FractionBox["2", "5"], "-", 
       RowBox[{"2", " ", "x"}]}]], " ", "x"}], "-", 
    FractionBox[
     RowBox[{"3093", " ", 
      SuperscriptBox["\[ExponentialE]", 
       RowBox[{
        FractionBox["1", "5"], "-", "x"}]], " ", "x"}], "4000"], "+", 
    RowBox[{
     FractionBox["3", "4"], " ", 
     SuperscriptBox["\[ExponentialE]", 
      RowBox[{
       FractionBox["1", "5"], "-", "x"}]], " ", 
     SuperscriptBox["x", "2"]}]}], ")"}]}]], "Print",
 CellChangeTimes->{
  3.6701222074818397`*^9, 3.6701222578339453`*^9, 3.6701517380733237`*^9, 
   3.787056948023373*^9, 3.7870574683607855`*^9, 3.7870576229607105`*^9, 
   3.7871364754217644`*^9, 3.787136587764721*^9, 3.787136885386861*^9, 
   3.7871449995902014`*^9, 3.7873915681050844`*^9, 3.7874389984483347`*^9, 
   3.8126303727375774`*^9, 3.812630906194231*^9, 3.815193795160961*^9, 
   3.815194331993911*^9, 3.8151944642516975`*^9, 3.8151946544361477`*^9, 
   3.8151948660322113`*^9, 3.815195019895737*^9, 3.81519633358339*^9, 
   3.8151965104041047`*^9, 3.815197348679767*^9, 3.8151974533763976`*^9, 
   3.8151975208666887`*^9, 3.815198048622799*^9, 3.815198238495759*^9, 
   3.815198513030758*^9, 3.8151985994197903`*^9, 3.815198726430196*^9, 
   3.8152008056286955`*^9, {3.8152052770769405`*^9, 3.8152053060064*^9}, 
   3.815268253883128*^9, 3.818033015136738*^9, 3.8180367494532566`*^9, 
   3.818036806523657*^9, 3.818036871026594*^9}],

Cell[BoxData[
 InterpretationBox[
  RowBox[{"\<\"F1 =\"\>", "\[InvisibleSpace]", 
   RowBox[{"-", "0.42776927714788357817503237214871357038`6."}]}],
  SequenceForm["F1 =", -0.42776927714788357817503237214871357038`6.],
  Editable->False]], "Print",
 CellChangeTimes->{
  3.6701222074818397`*^9, 3.6701222578339453`*^9, 3.6701517380733237`*^9, 
   3.787056948023373*^9, 3.7870574683607855`*^9, 3.7870576229607105`*^9, 
   3.7871364754217644`*^9, 3.787136587764721*^9, 3.787136885386861*^9, 
   3.7871449995902014`*^9, 3.7873915681050844`*^9, 3.7874389984483347`*^9, 
   3.8126303727375774`*^9, 3.812630906194231*^9, 3.815193795160961*^9, 
   3.815194331993911*^9, 3.8151944642516975`*^9, 3.8151946544361477`*^9, 
   3.8151948660322113`*^9, 3.815195019895737*^9, 3.81519633358339*^9, 
   3.8151965104041047`*^9, 3.815197348679767*^9, 3.8151974533763976`*^9, 
   3.8151975208666887`*^9, 3.815198048622799*^9, 3.815198238495759*^9, 
   3.815198513030758*^9, 3.8151985994197903`*^9, 3.815198726430196*^9, 
   3.8152008056286955`*^9, {3.8152052770769405`*^9, 3.8152053060064*^9}, 
   3.815268253883128*^9, 3.818033015136738*^9, 3.8180367494532566`*^9, 
   3.818036806523657*^9, 3.818036871029586*^9}],

Cell[BoxData[
 InterpretationBox[
  RowBox[{"\<\"G1 =\"\>", "\[InvisibleSpace]", 
   "1.9567891990207317472362494575592422644`6."}],
  SequenceForm["G1 =", 1.9567891990207317472362494575592422644`6.],
  Editable->False]], "Print",
 CellChangeTimes->{
  3.6701222074818397`*^9, 3.6701222578339453`*^9, 3.6701517380733237`*^9, 
   3.787056948023373*^9, 3.7870574683607855`*^9, 3.7870576229607105`*^9, 
   3.7871364754217644`*^9, 3.787136587764721*^9, 3.787136885386861*^9, 
   3.7871449995902014`*^9, 3.7873915681050844`*^9, 3.7874389984483347`*^9, 
   3.8126303727375774`*^9, 3.812630906194231*^9, 3.815193795160961*^9, 
   3.815194331993911*^9, 3.8151944642516975`*^9, 3.8151946544361477`*^9, 
   3.8151948660322113`*^9, 3.815195019895737*^9, 3.81519633358339*^9, 
   3.8151965104041047`*^9, 3.815197348679767*^9, 3.8151974533763976`*^9, 
   3.8151975208666887`*^9, 3.815198048622799*^9, 3.815198238495759*^9, 
   3.815198513030758*^9, 3.8151985994197903`*^9, 3.815198726430196*^9, 
   3.8152008056286955`*^9, {3.8152052770769405`*^9, 3.8152053060064*^9}, 
   3.815268253883128*^9, 3.818033015136738*^9, 3.8180367494532566`*^9, 
   3.818036806523657*^9, 3.818036871031595*^9}],

Cell[BoxData[
 InterpretationBox[
  RowBox[{"\<\"J1 =\"\>", "\[InvisibleSpace]", "1.723`6."}],
  SequenceForm["J1 =", 1.723`6.],
  Editable->False]], "Print",
 CellChangeTimes->{
  3.6701222074818397`*^9, 3.6701222578339453`*^9, 3.6701517380733237`*^9, 
   3.787056948023373*^9, 3.7870574683607855`*^9, 3.7870576229607105`*^9, 
   3.7871364754217644`*^9, 3.787136587764721*^9, 3.787136885386861*^9, 
   3.7871449995902014`*^9, 3.7873915681050844`*^9, 3.7874389984483347`*^9, 
   3.8126303727375774`*^9, 3.812630906194231*^9, 3.815193795160961*^9, 
   3.815194331993911*^9, 3.8151944642516975`*^9, 3.8151946544361477`*^9, 
   3.8151948660322113`*^9, 3.815195019895737*^9, 3.81519633358339*^9, 
   3.8151965104041047`*^9, 3.815197348679767*^9, 3.8151974533763976`*^9, 
   3.8151975208666887`*^9, 3.815198048622799*^9, 3.815198238495759*^9, 
   3.815198513030758*^9, 3.8151985994197903`*^9, 3.815198726430196*^9, 
   3.8152008056286955`*^9, {3.8152052770769405`*^9, 3.8152053060064*^9}, 
   3.815268253883128*^9, 3.818033015136738*^9, 3.8180367494532566`*^9, 
   3.818036806523657*^9, 3.8180368710325794`*^9}],

Cell[BoxData[
 InterpretationBox[
  RowBox[{"\<\"Z1 =\"\>", "\[InvisibleSpace]", 
   "1.25736008556974063893299779261107714458`6."}],
  SequenceForm["Z1 =", 1.25736008556974063893299779261107714458`6.],
  Editable->False]], "Print",
 CellChangeTimes->{
  3.6701222074818397`*^9, 3.6701222578339453`*^9, 3.6701517380733237`*^9, 
   3.787056948023373*^9, 3.7870574683607855`*^9, 3.7870576229607105`*^9, 
   3.7871364754217644`*^9, 3.787136587764721*^9, 3.787136885386861*^9, 
   3.7871449995902014`*^9, 3.7873915681050844`*^9, 3.7874389984483347`*^9, 
   3.8126303727375774`*^9, 3.812630906194231*^9, 3.815193795160961*^9, 
   3.815194331993911*^9, 3.8151944642516975`*^9, 3.8151946544361477`*^9, 
   3.8151948660322113`*^9, 3.815195019895737*^9, 3.81519633358339*^9, 
   3.8151965104041047`*^9, 3.815197348679767*^9, 3.8151974533763976`*^9, 
   3.8151975208666887`*^9, 3.815198048622799*^9, 3.815198238495759*^9, 
   3.815198513030758*^9, 3.8151985994197903`*^9, 3.815198726430196*^9, 
   3.8152008056286955`*^9, {3.8152052770769405`*^9, 3.8152053060064*^9}, 
   3.815268253883128*^9, 3.818033015136738*^9, 3.8180367494532566`*^9, 
   3.818036806523657*^9, 3.8180368710345726`*^9}],

Cell[BoxData[
 InterpretationBox[
  RowBox[{"\<\" m  =  \"\>", "\[InvisibleSpace]", "2"}],
  SequenceForm[" m  =  ", 2],
  Editable->False]], "Print",
 CellChangeTimes->{
  3.6701222074818397`*^9, 3.6701222578339453`*^9, 3.6701517380733237`*^9, 
   3.787056948023373*^9, 3.7870574683607855`*^9, 3.7870576229607105`*^9, 
   3.7871364754217644`*^9, 3.787136587764721*^9, 3.787136885386861*^9, 
   3.7871449995902014`*^9, 3.7873915681050844`*^9, 3.7874389984483347`*^9, 
   3.8126303727375774`*^9, 3.812630906194231*^9, 3.815193795160961*^9, 
   3.815194331993911*^9, 3.8151944642516975`*^9, 3.8151946544361477`*^9, 
   3.8151948660322113`*^9, 3.815195019895737*^9, 3.81519633358339*^9, 
   3.8151965104041047`*^9, 3.815197348679767*^9, 3.8151974533763976`*^9, 
   3.8151975208666887`*^9, 3.815198048622799*^9, 3.815198238495759*^9, 
   3.815198513030758*^9, 3.8151985994197903`*^9, 3.815198726430196*^9, 
   3.8152008056286955`*^9, {3.8152052770769405`*^9, 3.8152053060064*^9}, 
   3.815268253883128*^9, 3.818033015136738*^9, 3.8180367494532566`*^9, 
   3.818036806523657*^9, 3.81803687103557*^9}]
}, Open  ]]
}, Open  ]],

Cell[CellGroupData[{

Cell[BoxData[{
 RowBox[{
  RowBox[{"t", "=", 
   RowBox[{"(", 
    RowBox[{"1", "-", 
     SuperscriptBox["\[ExponentialE]", 
      RowBox[{"-", "x"}]], "+", 
     FractionBox[
      RowBox[{"h", " ", "s"}], "2"], "-", 
     RowBox[{
      FractionBox["1", "2"], " ", 
      SuperscriptBox["\[ExponentialE]", 
       RowBox[{"-", "x"}]], " ", "h", " ", "s"}], "-", 
     RowBox[{
      FractionBox["1", "2"], " ", 
      SuperscriptBox["\[ExponentialE]", 
       RowBox[{"-", "x"}]], " ", "h", " ", "s", " ", "x"}], "+", 
     FractionBox[
      RowBox[{"h", " ", "\[CapitalDelta]"}], "6"], "+", 
     RowBox[{
      FractionBox["1", "6"], " ", 
      SuperscriptBox["\[ExponentialE]", 
       RowBox[{
        RowBox[{"-", "2"}], " ", "x"}]], " ", "h", " ", "\[CapitalDelta]"}], 
     "-", 
     RowBox[{
      FractionBox["1", "3"], " ", 
      SuperscriptBox["\[ExponentialE]", 
       RowBox[{"-", "x"}]], " ", "h", " ", "\[CapitalDelta]"}], "+", 
     FractionBox[
      RowBox[{"h", " ", "s", " ", "\[CapitalDelta]"}], "6"], "+", 
     RowBox[{
      FractionBox["1", "6"], " ", 
      SuperscriptBox["\[ExponentialE]", 
       RowBox[{
        RowBox[{"-", "2"}], " ", "x"}]], " ", "h", " ", "s", " ", 
      "\[CapitalDelta]"}], "-", 
     RowBox[{
      FractionBox["1", "3"], " ", 
      SuperscriptBox["\[ExponentialE]", 
       RowBox[{"-", "x"}]], " ", "h", " ", "s", " ", "\[CapitalDelta]"}], "+", 
     FractionBox[
      RowBox[{"h", " ", "\[Lambda]"}], "6"], "+", 
     RowBox[{
      FractionBox["1", "6"], " ", 
      SuperscriptBox["\[ExponentialE]", 
       RowBox[{
        RowBox[{"-", "2"}], " ", "x"}]], " ", "h", " ", "\[Lambda]"}], "-", 
     RowBox[{
      FractionBox["1", "3"], " ", 
      SuperscriptBox["\[ExponentialE]", 
       RowBox[{"-", "x"}]], " ", "h", " ", "\[Lambda]"}], "-", 
     FractionBox[
      RowBox[{"h", " ", "\[Xi]"}], "2"], "+", 
     RowBox[{
      FractionBox["1", "2"], " ", 
      SuperscriptBox["\[ExponentialE]", 
       RowBox[{"-", "x"}]], " ", "h", " ", "\[Xi]"}], "+", 
     RowBox[{
      FractionBox["1", "2"], " ", 
      SuperscriptBox["\[ExponentialE]", 
       RowBox[{"-", "x"}]], " ", "h", " ", "x", " ", "\[Xi]"}], "-", 
     FractionBox[
      RowBox[{"h", " ", "\[CapitalDelta]", " ", "\[Xi]"}], "6"], "-", 
     RowBox[{
      FractionBox["1", "6"], " ", 
      SuperscriptBox["\[ExponentialE]", 
       RowBox[{
        RowBox[{"-", "2"}], " ", "x"}]], " ", "h", " ", "\[CapitalDelta]", 
      " ", "\[Xi]"}], "+", 
     RowBox[{
      FractionBox["1", "3"], " ", 
      SuperscriptBox["\[ExponentialE]", 
       RowBox[{"-", "x"}]], " ", "h", " ", "\[CapitalDelta]", " ", 
      "\[Xi]"}]}], ")"}]}], ";"}], "\[IndentingNewLine]", 
 RowBox[{"t", "/.", 
  RowBox[{"x", "\[Rule]", "0"}]}], "\[IndentingNewLine]", 
 RowBox[{
  RowBox[{"D", "[", 
   RowBox[{"t", ",", "x"}], "]"}], "/.", 
  RowBox[{"x", "\[Rule]", "0"}]}], "\[IndentingNewLine]", 
 RowBox[{
  RowBox[{"D", "[", 
   RowBox[{"t", ",", "x"}], "]"}], "/.", 
  RowBox[{
   RowBox[{"Exp", "[", "_", "]"}], "\[Rule]", "0"}]}]}], "Input",
 CellChangeTimes->{{3.663246480375017*^9, 3.6632464924806385`*^9}, {
   3.6632465402479224`*^9, 3.663246552993145*^9}, {3.6632466028196325`*^9, 
   3.663246643707304*^9}, 3.663413614193695*^9, 3.664708504552827*^9, 
   3.665483559794629*^9, {3.667796282527667*^9, 3.6677962854448724`*^9}, 
   3.6678694664932976`*^9, 3.667869634911194*^9, 3.667870151755701*^9, 
   3.668041214617612*^9, 3.6680630018384857`*^9, {3.668063076859018*^9, 
   3.668063117387889*^9}, {3.668063165201973*^9, 3.668063165701174*^9}, {
   3.6680632162452626`*^9, 3.66806324309291*^9}, {3.668063276336568*^9, 
   3.668063382806755*^9}, {3.668063420730422*^9, 3.6680634289672365`*^9}, {
   3.668770648483739*^9, 3.6687707179350605`*^9}, 3.668776663347227*^9, {
   3.668776706231702*^9, 3.6687767138913155`*^9}, 3.668780847480177*^9, 
   3.668780914201494*^9, 3.668781438393615*^9, 3.6687816162807274`*^9, 
   3.6687818223102894`*^9, {3.6687818998268256`*^9, 3.668781904881234*^9}, {
   3.668782315832756*^9, 3.6687823180011597`*^9}, 3.6701222823295984`*^9}],

Cell[BoxData["0"], "Output",
 CellChangeTimes->{
  3.663246576923587*^9, 3.6632466267656746`*^9, 3.663246662396137*^9, 
   3.66341363406813*^9, 3.664708524364862*^9, 3.6654835750205*^9, 
   3.667796304632906*^9, 3.667869477631717*^9, 3.6678696547856283`*^9, 
   3.667870164110923*^9, 3.6680412330212417`*^9, 3.668063008312497*^9, 
   3.668063136279522*^9, 3.668063183500805*^9, {3.6680632451521134`*^9, 
   3.6680632530457273`*^9}, 3.668063388563165*^9, 3.6687707342682896`*^9, 
   3.6687767291325426`*^9, 3.6687808600381994`*^9, 3.668781459422452*^9, 
   3.668781623877941*^9, 3.668781837879117*^9, 3.6687819095924425`*^9, 
   3.6687823292799797`*^9, 3.670122288094886*^9}],

Cell[BoxData["1"], "Output",
 CellChangeTimes->{
  3.663246576923587*^9, 3.6632466267656746`*^9, 3.663246662396137*^9, 
   3.66341363406813*^9, 3.664708524364862*^9, 3.6654835750205*^9, 
   3.667796304632906*^9, 3.667869477631717*^9, 3.6678696547856283`*^9, 
   3.667870164110923*^9, 3.6680412330212417`*^9, 3.668063008312497*^9, 
   3.668063136279522*^9, 3.668063183500805*^9, {3.6680632451521134`*^9, 
   3.6680632530457273`*^9}, 3.668063388563165*^9, 3.6687707342682896`*^9, 
   3.6687767291325426`*^9, 3.6687808600381994`*^9, 3.668781459422452*^9, 
   3.668781623877941*^9, 3.668781837879117*^9, 3.6687819095924425`*^9, 
   3.6687823292799797`*^9, 3.670122288094886*^9}],

Cell[BoxData["0"], "Output",
 CellChangeTimes->{
  3.663246576923587*^9, 3.6632466267656746`*^9, 3.663246662396137*^9, 
   3.66341363406813*^9, 3.664708524364862*^9, 3.6654835750205*^9, 
   3.667796304632906*^9, 3.667869477631717*^9, 3.6678696547856283`*^9, 
   3.667870164110923*^9, 3.6680412330212417`*^9, 3.668063008312497*^9, 
   3.668063136279522*^9, 3.668063183500805*^9, {3.6680632451521134`*^9, 
   3.6680632530457273`*^9}, 3.668063388563165*^9, 3.6687707342682896`*^9, 
   3.6687767291325426`*^9, 3.6687808600381994`*^9, 3.668781459422452*^9, 
   3.668781623877941*^9, 3.668781837879117*^9, 3.6687819095924425`*^9, 
   3.6687823292799797`*^9, 3.670122288094886*^9}]
}, Open  ]],

Cell[CellGroupData[{

Cell[BoxData[{
 RowBox[{
  RowBox[{"q", "=", 
   RowBox[{"(", 
    RowBox[{
     SuperscriptBox["\[ExponentialE]", 
      RowBox[{"-", "x"}]], "+", 
     RowBox[{
      FractionBox["1", "3"], " ", "br", " ", 
      SuperscriptBox["\[ExponentialE]", 
       RowBox[{
        RowBox[{"-", "2"}], " ", "x"}]], " ", "h"}], "-", 
     RowBox[{
      FractionBox["1", "3"], " ", "br", " ", 
      SuperscriptBox["\[ExponentialE]", 
       RowBox[{"-", "x"}]], " ", "h"}], "+", 
     RowBox[{
      FractionBox["1", "3"], " ", 
      SuperscriptBox["\[ExponentialE]", 
       RowBox[{
        RowBox[{"-", "2"}], " ", "x"}]], " ", "h", " ", "Pr"}], "-", 
     RowBox[{
      FractionBox["1", "3"], " ", 
      SuperscriptBox["\[ExponentialE]", 
       RowBox[{"-", "x"}]], " ", "h", " ", "Pr"}], "-", 
     RowBox[{
      FractionBox["1", "2"], " ", 
      SuperscriptBox["\[ExponentialE]", 
       RowBox[{"-", "x"}]], " ", "h", " ", "x"}], "+", 
     RowBox[{
      FractionBox["1", "2"], " ", 
      SuperscriptBox["\[ExponentialE]", 
       RowBox[{"-", "x"}]], " ", "h", " ", "Pr", " ", "x"}], "-", 
     RowBox[{
      FractionBox["1", "2"], " ", "du", " ", 
      SuperscriptBox["\[ExponentialE]", 
       RowBox[{"-", "x"}]], " ", "h", " ", "Pr", " ", "x"}], "+", 
     RowBox[{
      FractionBox["1", "3"], " ", 
      SuperscriptBox["\[ExponentialE]", 
       RowBox[{
        RowBox[{"-", "2"}], " ", "x"}]], " ", "h", " ", "\[CapitalDelta]"}], 
     "-", 
     RowBox[{
      FractionBox["1", "3"], " ", 
      SuperscriptBox["\[ExponentialE]", 
       RowBox[{"-", "x"}]], " ", "h", " ", "\[CapitalDelta]"}], "-", 
     RowBox[{
      FractionBox["1", "8"], " ", 
      SuperscriptBox["\[ExponentialE]", 
       RowBox[{
        RowBox[{"-", "3"}], " ", "x"}]], " ", "h", " ", "Pr", " ", 
      "\[CapitalDelta]"}], "+", 
     RowBox[{
      FractionBox["1", "3"], " ", 
      SuperscriptBox["\[ExponentialE]", 
       RowBox[{
        RowBox[{"-", "2"}], " ", "x"}]], " ", "h", " ", "Pr", " ", 
      "\[CapitalDelta]"}], "+", 
     RowBox[{
      FractionBox["1", "3"], " ", "du", " ", 
      SuperscriptBox["\[ExponentialE]", 
       RowBox[{
        RowBox[{"-", "2"}], " ", "x"}]], " ", "h", " ", "Pr", " ", 
      "\[CapitalDelta]"}], "-", 
     RowBox[{
      FractionBox["5", "24"], " ", 
      SuperscriptBox["\[ExponentialE]", 
       RowBox[{"-", "x"}]], " ", "h", " ", "Pr", " ", "\[CapitalDelta]"}], 
     "-", 
     RowBox[{
      FractionBox["1", "3"], " ", "du", " ", 
      SuperscriptBox["\[ExponentialE]", 
       RowBox[{"-", "x"}]], " ", "h", " ", "Pr", " ", "\[CapitalDelta]"}], 
     "+", 
     RowBox[{
      FractionBox["1", "3"], " ", 
      SuperscriptBox["\[ExponentialE]", 
       RowBox[{
        RowBox[{"-", "2"}], " ", "x"}]], " ", "h", " ", "\[Epsilon]"}], "-", 
     RowBox[{
      FractionBox["1", "3"], " ", 
      SuperscriptBox["\[ExponentialE]", 
       RowBox[{"-", "x"}]], " ", "h", " ", "\[Epsilon]"}], "+", 
     RowBox[{
      FractionBox["1", "8"], " ", 
      SuperscriptBox["\[ExponentialE]", 
       RowBox[{
        RowBox[{"-", "3"}], " ", "x"}]], " ", "h", " ", "\[CapitalDelta]", 
      " ", "\[Epsilon]"}], "-", 
     RowBox[{
      FractionBox["1", "8"], " ", 
      SuperscriptBox["\[ExponentialE]", 
       RowBox[{"-", "x"}]], " ", "h", " ", "\[CapitalDelta]", " ", 
      "\[Epsilon]"}], "+", 
     RowBox[{
      FractionBox["1", "3"], " ", 
      SuperscriptBox["\[ExponentialE]", 
       RowBox[{
        RowBox[{"-", "2"}], " ", "x"}]], " ", "h", " ", "Pr", " ", 
      "\[CapitalDelta]", " ", "\[Epsilon]"}], "-", 
     RowBox[{
      FractionBox["1", "3"], " ", 
      SuperscriptBox["\[ExponentialE]", 
       RowBox[{"-", "x"}]], " ", "h", " ", "Pr", " ", "\[CapitalDelta]", " ", 
      "\[Epsilon]"}], "-", 
     RowBox[{
      FractionBox["1", "8"], " ", "br", " ", 
      SuperscriptBox["\[ExponentialE]", 
       RowBox[{
        RowBox[{"-", "3"}], " ", "x"}]], " ", "h", " ", "\[Lambda]"}], "+", 
     RowBox[{
      FractionBox["1", "8"], " ", "br", " ", 
      SuperscriptBox["\[ExponentialE]", 
       RowBox[{"-", "x"}]], " ", "h", " ", "\[Lambda]"}], "-", 
     RowBox[{
      FractionBox["1", "2"], " ", 
      SuperscriptBox["\[ExponentialE]", 
       RowBox[{"-", "x"}]], " ", "h", " ", "Pr", " ", "x", " ", "\[Xi]"}]}], 
    ")"}]}], ";"}], "\[IndentingNewLine]", 
 RowBox[{"q", "/.", 
  RowBox[{"x", "\[Rule]", "0"}]}], "\[IndentingNewLine]", 
 RowBox[{"q", "/.", 
  RowBox[{
   RowBox[{"Exp", "[", "_", "]"}], "\[Rule]", "0"}]}]}], "Input",
 CellChangeTimes->{{3.663246690398186*^9, 3.663246693206191*^9}, {
   3.663246729741455*^9, 3.6632467390078716`*^9}, {3.663246795698371*^9, 
   3.6632468771773143`*^9}, {3.663246997484726*^9, 3.663247036063593*^9}, {
   3.6632471285249557`*^9, 3.6632471534693995`*^9}, 3.663247261218789*^9, 
   3.6632474905703917`*^9, 3.6632475923917704`*^9, {3.6634135098295116`*^9, 
   3.6634135397815647`*^9}, {3.6647082531895857`*^9, 3.664708266605609*^9}, 
   3.664708401920247*^9, 3.6647084485175285`*^9, {3.6654836099905005`*^9, 
   3.6654836294306126`*^9}, 3.6654836973734984`*^9, 3.6656211873341355`*^9, 
   3.6656250131864524`*^9, {3.665625066538546*^9, 3.6656250704073524`*^9}, {
   3.665625117207435*^9, 3.665625130717059*^9}, {3.666107935625523*^9, 
   3.6661079383087273`*^9}, 3.667877991021353*^9, 3.6678780690526896`*^9, {
   3.6680412435620594`*^9, 3.6680412726417074`*^9}, 3.6680629532600007`*^9, 
   3.6687707734555583`*^9, 3.668770937723847*^9, {3.6687767803006325`*^9, 
   3.6687767960566597`*^9}, 3.6687768505787554`*^9, 3.668781299802972*^9, 
   3.6687813697066946`*^9, 3.6687819747381573`*^9, 3.6687823746760597`*^9, {
   3.6687824660454197`*^9, 3.668782470678628*^9}, 3.668782532049136*^9, {
   3.670122301110716*^9, 3.6701223080901575`*^9}}],

Cell[BoxData["1"], "Output",
 CellChangeTimes->{3.6632468225928183`*^9, 3.663246890593338*^9, 
  3.663247056234429*^9, 3.66324717633904*^9, 3.663247281108824*^9, 
  3.663247507870822*^9, 3.6632476148090096`*^9, 3.663413555459592*^9, 
  3.66470828409324*^9, 3.6647084170210733`*^9, 3.6647084685167637`*^9, 
  3.665483649600766*^9, 3.6654837213688707`*^9, 3.665625032218486*^9, 
  3.665625075414962*^9, 3.665625147253088*^9, 3.666107954470356*^9, 
  3.6678780056385784`*^9, 3.667878090939528*^9, 3.6680412918737383`*^9, 
  3.668062963353218*^9, 3.668770796481199*^9, 3.668770955492278*^9, 
  3.6687768122962885`*^9, 3.6687768555551643`*^9, 3.668781312782194*^9, 
  3.66878138986193*^9, 3.668781977514962*^9, 3.6687823773592644`*^9, 
  3.6687824135045276`*^9, 3.6687824869806566`*^9, 3.668782548741165*^9, 
  3.6701223100120544`*^9}],

Cell[BoxData["0"], "Output",
 CellChangeTimes->{3.6632468225928183`*^9, 3.663246890593338*^9, 
  3.663247056234429*^9, 3.66324717633904*^9, 3.663247281108824*^9, 
  3.663247507870822*^9, 3.6632476148090096`*^9, 3.663413555459592*^9, 
  3.66470828409324*^9, 3.6647084170210733`*^9, 3.6647084685167637`*^9, 
  3.665483649600766*^9, 3.6654837213688707`*^9, 3.665625032218486*^9, 
  3.665625075414962*^9, 3.665625147253088*^9, 3.666107954470356*^9, 
  3.6678780056385784`*^9, 3.667878090939528*^9, 3.6680412918737383`*^9, 
  3.668062963353218*^9, 3.668770796481199*^9, 3.668770955492278*^9, 
  3.6687768122962885`*^9, 3.6687768555551643`*^9, 3.668781312782194*^9, 
  3.66878138986193*^9, 3.668781977514962*^9, 3.6687823773592644`*^9, 
  3.6687824135045276`*^9, 3.6687824869806566`*^9, 3.668782548741165*^9, 
  3.6701223100120544`*^9}]
}, Open  ]],

Cell[CellGroupData[{

Cell[BoxData[{
 RowBox[{
  RowBox[{"w", "=", 
   RowBox[{
    SuperscriptBox["\[ExponentialE]", 
     RowBox[{"-", "x"}]], "+", 
    RowBox[{
     FractionBox["2", "3"], " ", 
     SuperscriptBox["\[ExponentialE]", 
      RowBox[{
       RowBox[{"-", "2"}], " ", "x"}]], " ", "h", " ", "sc"}], "-", 
    RowBox[{
     FractionBox["2", "3"], " ", 
     SuperscriptBox["\[ExponentialE]", 
      RowBox[{"-", "x"}]], " ", "h", " ", "sc"}], "+", 
    RowBox[{
     FractionBox["7", "18"], " ", 
     SuperscriptBox["\[ExponentialE]", 
      RowBox[{
       RowBox[{"-", "2"}], " ", "x"}]], " ", 
     SuperscriptBox["h", "2"], " ", "sc"}], "-", 
    RowBox[{
     FractionBox["7", "18"], " ", 
     SuperscriptBox["\[ExponentialE]", 
      RowBox[{"-", "x"}]], " ", 
     SuperscriptBox["h", "2"], " ", "sc"}], "+", 
    RowBox[{
     FractionBox["7", "18"], " ", 
     SuperscriptBox["\[ExponentialE]", 
      RowBox[{
       RowBox[{"-", "2"}], " ", "x"}]], " ", 
     SuperscriptBox["h", "2"], " ", "s", " ", "sc"}], "-", 
    RowBox[{
     FractionBox["7", "18"], " ", 
     SuperscriptBox["\[ExponentialE]", 
      RowBox[{"-", "x"}]], " ", 
     SuperscriptBox["h", "2"], " ", "s", " ", "sc"}], "+", 
    RowBox[{
     FractionBox["1", "12"], " ", 
     SuperscriptBox["\[ExponentialE]", 
      RowBox[{
       RowBox[{"-", "3"}], " ", "x"}]], " ", 
     SuperscriptBox["h", "2"], " ", 
     SuperscriptBox["sc", "2"]}], "-", 
    RowBox[{
     FractionBox["5", "18"], " ", 
     SuperscriptBox["\[ExponentialE]", 
      RowBox[{
       RowBox[{"-", "2"}], " ", "x"}]], " ", 
     SuperscriptBox["h", "2"], " ", 
     SuperscriptBox["sc", "2"]}], "+", 
    RowBox[{
     FractionBox["7", "36"], " ", 
     SuperscriptBox["\[ExponentialE]", 
      RowBox[{"-", "x"}]], " ", 
     SuperscriptBox["h", "2"], " ", 
     SuperscriptBox["sc", "2"]}], "+", 
    RowBox[{
     FractionBox["4", "9"], " ", "br", " ", 
     SuperscriptBox["\[ExponentialE]", 
      RowBox[{
       RowBox[{"-", "2"}], " ", "x"}]], " ", 
     SuperscriptBox["h", "2"], " ", "sc", " ", "sr"}], "-", 
    RowBox[{
     FractionBox["4", "9"], " ", "br", " ", 
     SuperscriptBox["\[ExponentialE]", 
      RowBox[{"-", "x"}]], " ", 
     SuperscriptBox["h", "2"], " ", "sc", " ", "sr"}], "+", 
    RowBox[{
     FractionBox["4", "9"], " ", 
     SuperscriptBox["\[ExponentialE]", 
      RowBox[{
       RowBox[{"-", "2"}], " ", "x"}]], " ", 
     SuperscriptBox["h", "2"], " ", "Pr", " ", "sc", " ", "sr"}], "-", 
    RowBox[{
     FractionBox["4", "9"], " ", 
     SuperscriptBox["\[ExponentialE]", 
      RowBox[{"-", "x"}]], " ", 
     SuperscriptBox["h", "2"], " ", "Pr", " ", "sc", " ", "sr"}], "-", 
    RowBox[{
     FractionBox["1", "18"], " ", 
     SuperscriptBox["\[ExponentialE]", 
      RowBox[{
       RowBox[{"-", "2"}], " ", "x"}]], " ", 
     SuperscriptBox["h", "2"], " ", 
     SuperscriptBox["sc", "2"], " ", "sr"}], "+", 
    RowBox[{
     FractionBox["1", "18"], " ", 
     SuperscriptBox["\[ExponentialE]", 
      RowBox[{"-", "x"}]], " ", 
     SuperscriptBox["h", "2"], " ", 
     SuperscriptBox["sc", "2"], " ", "sr"}], "-", 
    RowBox[{
     SuperscriptBox["\[ExponentialE]", 
      RowBox[{"-", "x"}]], " ", "h", " ", "x"}], "-", 
    RowBox[{
     FractionBox["3", "8"], " ", 
     SuperscriptBox["\[ExponentialE]", 
      RowBox[{"-", "x"}]], " ", 
     SuperscriptBox["h", "2"], " ", "x"}], "+", 
    RowBox[{
     SuperscriptBox["\[ExponentialE]", 
      RowBox[{"-", "x"}]], " ", "h", " ", "sc", " ", "x"}], "-", 
    RowBox[{
     FractionBox["1", "6"], " ", 
     SuperscriptBox["\[ExponentialE]", 
      RowBox[{
       RowBox[{"-", "2"}], " ", "x"}]], " ", 
     SuperscriptBox["h", "2"], " ", "sc", " ", "x"}], "+", 
    RowBox[{
     FractionBox["2", "3"], " ", 
     SuperscriptBox["\[ExponentialE]", 
      RowBox[{"-", "x"}]], " ", 
     SuperscriptBox["h", "2"], " ", "sc", " ", "x"}], "+", 
    RowBox[{
     FractionBox["1", "6"], " ", 
     SuperscriptBox["\[ExponentialE]", 
      RowBox[{
       RowBox[{"-", "2"}], " ", "x"}]], " ", 
     SuperscriptBox["h", "2"], " ", "s", " ", "sc", " ", "x"}], "+", 
    RowBox[{
     FractionBox["1", "4"], " ", 
     SuperscriptBox["\[ExponentialE]", 
      RowBox[{"-", "x"}]], " ", 
     SuperscriptBox["h", "2"], " ", "s", " ", "sc", " ", "x"}], "+", 
    RowBox[{
     FractionBox["1", "6"], " ", 
     SuperscriptBox["\[ExponentialE]", 
      RowBox[{
       RowBox[{"-", "2"}], " ", "x"}]], " ", 
     SuperscriptBox["h", "2"], " ", 
     SuperscriptBox["sc", "2"], " ", "x"}], "-", 
    RowBox[{
     FractionBox["7", "24"], " ", 
     SuperscriptBox["\[ExponentialE]", 
      RowBox[{"-", "x"}]], " ", 
     SuperscriptBox["h", "2"], " ", 
     SuperscriptBox["sc", "2"], " ", "x"}], "-", 
    RowBox[{
     SuperscriptBox["\[ExponentialE]", 
      RowBox[{"-", "x"}]], " ", "h", " ", "sc", " ", "sr", " ", "x"}], "-", 
    RowBox[{
     FractionBox["3", "4"], " ", 
     SuperscriptBox["\[ExponentialE]", 
      RowBox[{"-", "x"}]], " ", 
     SuperscriptBox["h", "2"], " ", "sc", " ", "sr", " ", "x"}], "+", 
    RowBox[{
     FractionBox["1", "6"], " ", "br", " ", 
     SuperscriptBox["\[ExponentialE]", 
      RowBox[{"-", "x"}]], " ", 
     SuperscriptBox["h", "2"], " ", "sc", " ", "sr", " ", "x"}], "+", 
    RowBox[{
     FractionBox["13", "24"], " ", 
     SuperscriptBox["\[ExponentialE]", 
      RowBox[{"-", "x"}]], " ", 
     SuperscriptBox["h", "2"], " ", "Pr", " ", "sc", " ", "sr", " ", "x"}], 
    "-", 
    RowBox[{
     FractionBox["3", "8"], " ", "du", " ", 
     SuperscriptBox["\[ExponentialE]", 
      RowBox[{"-", "x"}]], " ", 
     SuperscriptBox["h", "2"], " ", "Pr", " ", "sc", " ", "sr", " ", "x"}], 
    "-", 
    RowBox[{
     FractionBox["1", "6"], " ", 
     SuperscriptBox["\[ExponentialE]", 
      RowBox[{
       RowBox[{"-", "2"}], " ", "x"}]], " ", 
     SuperscriptBox["h", "2"], " ", 
     SuperscriptBox["sc", "2"], " ", "sr", " ", "x"}], "+", 
    RowBox[{
     FractionBox["1", "8"], " ", 
     SuperscriptBox["\[ExponentialE]", 
      RowBox[{"-", "x"}]], " ", 
     SuperscriptBox["h", "2"], " ", 
     SuperscriptBox["sc", "2"], " ", "sr", " ", "x"}], "+", 
    RowBox[{
     FractionBox["1", "8"], " ", 
     SuperscriptBox["\[ExponentialE]", 
      RowBox[{"-", "x"}]], " ", 
     SuperscriptBox["h", "2"], " ", 
     SuperscriptBox["x", "2"]}], "-", 
    RowBox[{
     FractionBox["1", "4"], " ", 
     SuperscriptBox["\[ExponentialE]", 
      RowBox[{"-", "x"}]], " ", 
     SuperscriptBox["h", "2"], " ", "sc", " ", 
     SuperscriptBox["x", "2"]}], "+", 
    RowBox[{
     FractionBox["1", "8"], " ", 
     SuperscriptBox["\[ExponentialE]", 
      RowBox[{"-", "x"}]], " ", 
     SuperscriptBox["h", "2"], " ", 
     SuperscriptBox["sc", "2"], " ", 
     SuperscriptBox["x", "2"]}], "+", 
    RowBox[{
     FractionBox["1", "4"], " ", 
     SuperscriptBox["\[ExponentialE]", 
      RowBox[{"-", "x"}]], " ", 
     SuperscriptBox["h", "2"], " ", "sc", " ", "sr", " ", 
     SuperscriptBox["x", "2"]}], "-", 
    RowBox[{
     FractionBox["1", "8"], " ", 
     SuperscriptBox["\[ExponentialE]", 
      RowBox[{"-", "x"}]], " ", 
     SuperscriptBox["h", "2"], " ", "Pr", " ", "sc", " ", "sr", " ", 
     SuperscriptBox["x", "2"]}], "+", 
    RowBox[{
     FractionBox["1", "8"], " ", "du", " ", 
     SuperscriptBox["\[ExponentialE]", 
      RowBox[{"-", "x"}]], " ", 
     SuperscriptBox["h", "2"], " ", "Pr", " ", "sc", " ", "sr", " ", 
     SuperscriptBox["x", "2"]}], "-", 
    RowBox[{
     FractionBox["1", "8"], " ", 
     SuperscriptBox["\[ExponentialE]", 
      RowBox[{"-", "x"}]], " ", 
     SuperscriptBox["h", "2"], " ", 
     SuperscriptBox["sc", "2"], " ", "sr", " ", 
     SuperscriptBox["x", "2"]}], "-", 
    RowBox[{
     FractionBox["1", "48"], " ", 
     SuperscriptBox["\[ExponentialE]", 
      RowBox[{
       RowBox[{"-", "3"}], " ", "x"}]], " ", 
     SuperscriptBox["h", "2"], " ", "sc", " ", "\[CapitalDelta]"}], "+", 
    RowBox[{
     FractionBox["1", "9"], " ", 
     SuperscriptBox["\[ExponentialE]", 
      RowBox[{
       RowBox[{"-", "2"}], " ", "x"}]], " ", 
     SuperscriptBox["h", "2"], " ", "sc", " ", "\[CapitalDelta]"}], "-", 
    RowBox[{
     FractionBox["13", "144"], " ", 
     SuperscriptBox["\[ExponentialE]", 
      RowBox[{"-", "x"}]], " ", 
     SuperscriptBox["h", "2"], " ", "sc", " ", "\[CapitalDelta]"}], "-", 
    RowBox[{
     FractionBox["1", "48"], " ", 
     SuperscriptBox["\[ExponentialE]", 
      RowBox[{
       RowBox[{"-", "3"}], " ", "x"}]], " ", 
     SuperscriptBox["h", "2"], " ", "s", " ", "sc", " ", "\[CapitalDelta]"}], 
    "+", 
    RowBox[{
     FractionBox["1", "9"], " ", 
     SuperscriptBox["\[ExponentialE]", 
      RowBox[{
       RowBox[{"-", "2"}], " ", "x"}]], " ", 
     SuperscriptBox["h", "2"], " ", "s", " ", "sc", " ", "\[CapitalDelta]"}], 
    "-", 
    RowBox[{
     FractionBox["13", "144"], " ", 
     SuperscriptBox["\[ExponentialE]", 
      RowBox[{"-", "x"}]], " ", 
     SuperscriptBox["h", "2"], " ", "s", " ", "sc", " ", "\[CapitalDelta]"}], 
    "+", 
    RowBox[{
     FractionBox["4", "9"], " ", 
     SuperscriptBox["\[ExponentialE]", 
      RowBox[{
       RowBox[{"-", "2"}], " ", "x"}]], " ", 
     SuperscriptBox["h", "2"], " ", "sc", " ", "sr", " ", "\[CapitalDelta]"}],
     "-", 
    RowBox[{
     FractionBox["4", "9"], " ", 
     SuperscriptBox["\[ExponentialE]", 
      RowBox[{"-", "x"}]], " ", 
     SuperscriptBox["h", "2"], " ", "sc", " ", "sr", " ", "\[CapitalDelta]"}],
     "-", 
    RowBox[{
     FractionBox["9", "64"], " ", 
     SuperscriptBox["\[ExponentialE]", 
      RowBox[{
       RowBox[{"-", "3"}], " ", "x"}]], " ", 
     SuperscriptBox["h", "2"], " ", "Pr", " ", "sc", " ", "sr", " ", 
     "\[CapitalDelta]"}], "+", 
    RowBox[{
     FractionBox["4", "9"], " ", 
     SuperscriptBox["\[ExponentialE]", 
      RowBox[{
       RowBox[{"-", "2"}], " ", "x"}]], " ", 
     SuperscriptBox["h", "2"], " ", "Pr", " ", "sc", " ", "sr", " ", 
     "\[CapitalDelta]"}], "+", 
    RowBox[{
     FractionBox["4", "9"], " ", "du", " ", 
     SuperscriptBox["\[ExponentialE]", 
      RowBox[{
       RowBox[{"-", "2"}], " ", "x"}]], " ", 
     SuperscriptBox["h", "2"], " ", "Pr", " ", "sc", " ", "sr", " ", 
     "\[CapitalDelta]"}], "-", 
    RowBox[{
     FractionBox["175", "576"], " ", 
     SuperscriptBox["\[ExponentialE]", 
      RowBox[{"-", "x"}]], " ", 
     SuperscriptBox["h", "2"], " ", "Pr", " ", "sc", " ", "sr", " ", 
     "\[CapitalDelta]"}], "-", 
    RowBox[{
     FractionBox["4", "9"], " ", "du", " ", 
     SuperscriptBox["\[ExponentialE]", 
      RowBox[{"-", "x"}]], " ", 
     SuperscriptBox["h", "2"], " ", "Pr", " ", "sc", " ", "sr", " ", 
     "\[CapitalDelta]"}], "+", 
    RowBox[{
     FractionBox["1", "12"], " ", 
     SuperscriptBox["\[ExponentialE]", 
      RowBox[{"-", "x"}]], " ", 
     SuperscriptBox["h", "2"], " ", "sc", " ", "x", " ", "\[CapitalDelta]"}], 
    "+", 
    RowBox[{
     FractionBox["1", "12"], " ", 
     SuperscriptBox["\[ExponentialE]", 
      RowBox[{"-", "x"}]], " ", 
     SuperscriptBox["h", "2"], " ", "s", " ", "sc", " ", "x", " ", 
     "\[CapitalDelta]"}], "+", 
    RowBox[{
     FractionBox["1", "6"], " ", 
     SuperscriptBox["\[ExponentialE]", 
      RowBox[{"-", "x"}]], " ", 
     SuperscriptBox["h", "2"], " ", "sc", " ", "sr", " ", "x", " ", 
     "\[CapitalDelta]"}], "+", 
    RowBox[{
     FractionBox["5", "48"], " ", 
     SuperscriptBox["\[ExponentialE]", 
      RowBox[{"-", "x"}]], " ", 
     SuperscriptBox["h", "2"], " ", "Pr", " ", "sc", " ", "sr", " ", "x", " ",
      "\[CapitalDelta]"}], "+", 
    RowBox[{
     FractionBox["1", "6"], " ", "du", " ", 
     SuperscriptBox["\[ExponentialE]", 
      RowBox[{"-", "x"}]], " ", 
     SuperscriptBox["h", "2"], " ", "Pr", " ", "sc", " ", "sr", " ", "x", " ",
      "\[CapitalDelta]"}], "+", 
    RowBox[{
     FractionBox["4", "9"], " ", 
     SuperscriptBox["\[ExponentialE]", 
      RowBox[{
       RowBox[{"-", "2"}], " ", "x"}]], " ", 
     SuperscriptBox["h", "2"], " ", "sc", " ", "sr", " ", "\[Epsilon]"}], "-", 
    RowBox[{
     FractionBox["4", "9"], " ", 
     SuperscriptBox["\[ExponentialE]", 
      RowBox[{"-", "x"}]], " ", 
     SuperscriptBox["h", "2"], " ", "sc", " ", "sr", " ", "\[Epsilon]"}], "+", 
    RowBox[{
     FractionBox["1", "6"], " ", 
     SuperscriptBox["\[ExponentialE]", 
      RowBox[{"-", "x"}]], " ", 
     SuperscriptBox["h", "2"], " ", "sc", " ", "sr", " ", "x", " ", 
     "\[Epsilon]"}], "+", 
    RowBox[{
     FractionBox["9", "64"], " ", 
     SuperscriptBox["\[ExponentialE]", 
      RowBox[{
       RowBox[{"-", "3"}], " ", "x"}]], " ", 
     SuperscriptBox["h", "2"], " ", "sc", " ", "sr", " ", "\[CapitalDelta]", 
     " ", "\[Epsilon]"}], "-", 
    RowBox[{
     FractionBox["9", "64"], " ", 
     SuperscriptBox["\[ExponentialE]", 
      RowBox[{"-", "x"}]], " ", 
     SuperscriptBox["h", "2"], " ", "sc", " ", "sr", " ", "\[CapitalDelta]", 
     " ", "\[Epsilon]"}], "+", 
    RowBox[{
     FractionBox["4", "9"], " ", 
     SuperscriptBox["\[ExponentialE]", 
      RowBox[{
       RowBox[{"-", "2"}], " ", "x"}]], " ", 
     SuperscriptBox["h", "2"], " ", "Pr", " ", "sc", " ", "sr", " ", 
     "\[CapitalDelta]", " ", "\[Epsilon]"}], "-", 
    RowBox[{
     FractionBox["4", "9"], " ", 
     SuperscriptBox["\[ExponentialE]", 
      RowBox[{"-", "x"}]], " ", 
     SuperscriptBox["h", "2"], " ", "Pr", " ", "sc", " ", "sr", " ", 
     "\[CapitalDelta]", " ", "\[Epsilon]"}], "+", 
    RowBox[{
     FractionBox["1", "16"], " ", 
     SuperscriptBox["\[ExponentialE]", 
      RowBox[{"-", "x"}]], " ", 
     SuperscriptBox["h", "2"], " ", "sc", " ", "sr", " ", "x", " ", 
     "\[CapitalDelta]", " ", "\[Epsilon]"}], "+", 
    RowBox[{
     FractionBox["1", "6"], " ", 
     SuperscriptBox["\[ExponentialE]", 
      RowBox[{"-", "x"}]], " ", 
     SuperscriptBox["h", "2"], " ", "Pr", " ", "sc", " ", "sr", " ", "x", " ",
      "\[CapitalDelta]", " ", "\[Epsilon]"}], "-", 
    RowBox[{
     FractionBox["1", "48"], " ", 
     SuperscriptBox["\[ExponentialE]", 
      RowBox[{
       RowBox[{"-", "3"}], " ", "x"}]], " ", 
     SuperscriptBox["h", "2"], " ", "sc", " ", "\[Lambda]"}], "+", 
    RowBox[{
     FractionBox["1", "9"], " ", 
     SuperscriptBox["\[ExponentialE]", 
      RowBox[{
       RowBox[{"-", "2"}], " ", "x"}]], " ", 
     SuperscriptBox["h", "2"], " ", "sc", " ", "\[Lambda]"}], "-", 
    RowBox[{
     FractionBox["13", "144"], " ", 
     SuperscriptBox["\[ExponentialE]", 
      RowBox[{"-", "x"}]], " ", 
     SuperscriptBox["h", "2"], " ", "sc", " ", "\[Lambda]"}], "-", 
    RowBox[{
     FractionBox["9", "64"], " ", "br", " ", 
     SuperscriptBox["\[ExponentialE]", 
      RowBox[{
       RowBox[{"-", "3"}], " ", "x"}]], " ", 
     SuperscriptBox["h", "2"], " ", "sc", " ", "sr", " ", "\[Lambda]"}], "+", 
    RowBox[{
     FractionBox["9", "64"], " ", "br", " ", 
     SuperscriptBox["\[ExponentialE]", 
      RowBox[{"-", "x"}]], " ", 
     SuperscriptBox["h", "2"], " ", "sc", " ", "sr", " ", "\[Lambda]"}], "+", 
    RowBox[{
     FractionBox["1", "12"], " ", 
     SuperscriptBox["\[ExponentialE]", 
      RowBox[{"-", "x"}]], " ", 
     SuperscriptBox["h", "2"], " ", "sc", " ", "x", " ", "\[Lambda]"}], "-", 
    RowBox[{
     FractionBox["1", "16"], " ", "br", " ", 
     SuperscriptBox["\[ExponentialE]", 
      RowBox[{"-", "x"}]], " ", 
     SuperscriptBox["h", "2"], " ", "sc", " ", "sr", " ", "x", " ", 
     "\[Lambda]"}], "-", 
    RowBox[{
     FractionBox["7", "18"], " ", 
     SuperscriptBox["\[ExponentialE]", 
      RowBox[{
       RowBox[{"-", "2"}], " ", "x"}]], " ", 
     SuperscriptBox["h", "2"], " ", "sc", " ", "\[Xi]"}], "+", 
    RowBox[{
     FractionBox["7", "18"], " ", 
     SuperscriptBox["\[ExponentialE]", 
      RowBox[{"-", "x"}]], " ", 
     SuperscriptBox["h", "2"], " ", "sc", " ", "\[Xi]"}], "+", 
    RowBox[{
     FractionBox["1", "6"], " ", 
     SuperscriptBox["\[ExponentialE]", 
      RowBox[{
       RowBox[{"-", "2"}], " ", "x"}]], " ", 
     SuperscriptBox["h", "2"], " ", 
     SuperscriptBox["sc", "2"], " ", "\[Xi]"}], "-", 
    RowBox[{
     FractionBox["1", "6"], " ", 
     SuperscriptBox["\[ExponentialE]", 
      RowBox[{"-", "x"}]], " ", 
     SuperscriptBox["h", "2"], " ", 
     SuperscriptBox["sc", "2"], " ", "\[Xi]"}], "-", 
    RowBox[{
     SuperscriptBox["\[ExponentialE]", 
      RowBox[{"-", "x"}]], " ", "h", " ", "sc", " ", "x", " ", "\[Xi]"}], "-", 
    RowBox[{
     FractionBox["1", "6"], " ", 
     SuperscriptBox["\[ExponentialE]", 
      RowBox[{
       RowBox[{"-", "2"}], " ", "x"}]], " ", 
     SuperscriptBox["h", "2"], " ", "sc", " ", "x", " ", "\[Xi]"}], "-", 
    RowBox[{
     FractionBox["3", "4"], " ", 
     SuperscriptBox["\[ExponentialE]", 
      RowBox[{"-", "x"}]], " ", 
     SuperscriptBox["h", "2"], " ", "sc", " ", "x", " ", "\[Xi]"}], "-", 
    RowBox[{
     FractionBox["1", "6"], " ", 
     SuperscriptBox["\[ExponentialE]", 
      RowBox[{
       RowBox[{"-", "2"}], " ", "x"}]], " ", 
     SuperscriptBox["h", "2"], " ", 
     SuperscriptBox["sc", "2"], " ", "x", " ", "\[Xi]"}], "+", 
    RowBox[{
     FractionBox["5", "12"], " ", 
     SuperscriptBox["\[ExponentialE]", 
      RowBox[{"-", "x"}]], " ", 
     SuperscriptBox["h", "2"], " ", 
     SuperscriptBox["sc", "2"], " ", "x", " ", "\[Xi]"}], "-", 
    RowBox[{
     FractionBox["3", "8"], " ", 
     SuperscriptBox["\[ExponentialE]", 
      RowBox[{"-", "x"}]], " ", 
     SuperscriptBox["h", "2"], " ", "Pr", " ", "sc", " ", "sr", " ", "x", " ",
      "\[Xi]"}], "-", 
    RowBox[{
     FractionBox["1", "8"], " ", 
     SuperscriptBox["\[ExponentialE]", 
      RowBox[{"-", "x"}]], " ", 
     SuperscriptBox["h", "2"], " ", 
     SuperscriptBox["sc", "2"], " ", "sr", " ", "x", " ", "\[Xi]"}], "+", 
    RowBox[{
     FractionBox["1", "4"], " ", 
     SuperscriptBox["\[ExponentialE]", 
      RowBox[{"-", "x"}]], " ", 
     SuperscriptBox["h", "2"], " ", "sc", " ", 
     SuperscriptBox["x", "2"], " ", "\[Xi]"}], "-", 
    RowBox[{
     FractionBox["1", "4"], " ", 
     SuperscriptBox["\[ExponentialE]", 
      RowBox[{"-", "x"}]], " ", 
     SuperscriptBox["h", "2"], " ", 
     SuperscriptBox["sc", "2"], " ", 
     SuperscriptBox["x", "2"], " ", "\[Xi]"}], "+", 
    RowBox[{
     FractionBox["1", "8"], " ", 
     SuperscriptBox["\[ExponentialE]", 
      RowBox[{"-", "x"}]], " ", 
     SuperscriptBox["h", "2"], " ", "Pr", " ", "sc", " ", "sr", " ", 
     SuperscriptBox["x", "2"], " ", "\[Xi]"}], "+", 
    RowBox[{
     FractionBox["1", "8"], " ", 
     SuperscriptBox["\[ExponentialE]", 
      RowBox[{"-", "x"}]], " ", 
     SuperscriptBox["h", "2"], " ", 
     SuperscriptBox["sc", "2"], " ", "sr", " ", 
     SuperscriptBox["x", "2"], " ", "\[Xi]"}], "+", 
    RowBox[{
     FractionBox["1", "48"], " ", 
     SuperscriptBox["\[ExponentialE]", 
      RowBox[{
       RowBox[{"-", "3"}], " ", "x"}]], " ", 
     SuperscriptBox["h", "2"], " ", "sc", " ", "\[CapitalDelta]", " ", 
     "\[Xi]"}], "-", 
    RowBox[{
     FractionBox["1", "9"], " ", 
     SuperscriptBox["\[ExponentialE]", 
      RowBox[{
       RowBox[{"-", "2"}], " ", "x"}]], " ", 
     SuperscriptBox["h", "2"], " ", "sc", " ", "\[CapitalDelta]", " ", 
     "\[Xi]"}], "+", 
    RowBox[{
     FractionBox["13", "144"], " ", 
     SuperscriptBox["\[ExponentialE]", 
      RowBox[{"-", "x"}]], " ", 
     SuperscriptBox["h", "2"], " ", "sc", " ", "\[CapitalDelta]", " ", 
     "\[Xi]"}], "-", 
    RowBox[{
     FractionBox["1", "12"], " ", 
     SuperscriptBox["\[ExponentialE]", 
      RowBox[{"-", "x"}]], " ", 
     SuperscriptBox["h", "2"], " ", "sc", " ", "x", " ", "\[CapitalDelta]", 
     " ", "\[Xi]"}], "-", 
    RowBox[{
     FractionBox["1", "8"], " ", 
     SuperscriptBox["\[ExponentialE]", 
      RowBox[{"-", "x"}]], " ", 
     SuperscriptBox["h", "2"], " ", 
     SuperscriptBox["sc", "2"], " ", "x", " ", 
     SuperscriptBox["\[Xi]", "2"]}], "+", 
    RowBox[{
     FractionBox["1", "8"], " ", 
     SuperscriptBox["\[ExponentialE]", 
      RowBox[{"-", "x"}]], " ", 
     SuperscriptBox["h", "2"], " ", 
     SuperscriptBox["sc", "2"], " ", 
     SuperscriptBox["x", "2"], " ", 
     SuperscriptBox["\[Xi]", "2"]}]}]}], ";"}], "\[IndentingNewLine]", 
 RowBox[{"w", "/.", 
  RowBox[{"x", "\[Rule]", "0"}]}], "\[IndentingNewLine]", 
 RowBox[{"w", "/.", 
  RowBox[{
   RowBox[{"Exp", "[", "_", "]"}], "\[Rule]", "0"}]}]}], "Input",
 CellChangeTimes->{{3.6701223141049633`*^9, 3.670122337232133*^9}, 
   3.6701518911251926`*^9}],

Cell[BoxData["1"], "Output",
 CellChangeTimes->{3.6701223391118135`*^9, 3.670151902716013*^9}],

Cell[BoxData["0"], "Output",
 CellChangeTimes->{3.6701223391118135`*^9, 3.670151902716013*^9}]
}, Open  ]]
},
WindowSize->{1350, 631},
WindowMargins->{{0, Automatic}, {Automatic, 0}},
PrivateNotebookOptions->{"VersionedStylesheet"->{"Default.nb"[8.] -> False}},
ShowCellLabel->False,
FrontEndVersion->"9.0 for Microsoft Windows (64-bit) (January 25, 2013)",
StyleDefinitions->"Default.nb"
]
(* End of Notebook Content *)

(* Internal cache information *)
(*CellTagsOutline
CellTagsIndex->{}
*)
(*CellTagsIndex
CellTagsIndex->{}
*)
(*NotebookFileOutline
Notebook[{
Cell[CellGroupData[{
Cell[579, 22, 80890, 2240, 5029, "Input"],
Cell[81472, 2264, 1355, 23, 21, "Message"],
Cell[82830, 2289, 974, 14, 31, "Output"],
Cell[83807, 2305, 1351, 23, 21, "Message"],
Cell[85161, 2330, 974, 14, 31, "Output"],
Cell[86138, 2346, 996, 15, 31, "Output"],
Cell[87137, 2363, 994, 15, 31, "Output"],
Cell[CellGroupData[{
Cell[88156, 2382, 1096, 18, 23, "Print"],
Cell[89255, 2402, 2474, 55, 130, "Print"],
Cell[91732, 2459, 3373, 89, 152, "Print"],
Cell[95108, 2550, 1494, 31, 47, "Print"],
Cell[96605, 2583, 2028, 48, 64, "Print"],
Cell[98636, 2633, 1194, 19, 23, "Print"],
Cell[99833, 2654, 1176, 19, 23, "Print"],
Cell[101012, 2675, 1106, 18, 23, "Print"],
Cell[102121, 2695, 1180, 19, 23, "Print"],
Cell[103304, 2716, 1095, 18, 23, "Print"]
}, Open  ]]
}, Open  ]],
Cell[CellGroupData[{
Cell[104448, 2740, 4100, 99, 144, "Input"],
Cell[108551, 2841, 674, 10, 31, "Output"],
Cell[109228, 2853, 674, 10, 31, "Output"],
Cell[109905, 2865, 674, 10, 31, "Output"]
}, Open  ]],
Cell[CellGroupData[{
Cell[110616, 2880, 5782, 141, 124, "Input"],
Cell[116401, 3023, 830, 12, 31, "Output"],
Cell[117234, 3037, 830, 12, 31, "Output"]
}, Open  ]],
Cell[CellGroupData[{
Cell[118101, 3054, 20548, 563, 448, "Input"],
Cell[138652, 3619, 94, 1, 31, "Output"],
Cell[138749, 3622, 94, 1, 31, "Output"]
}, Open  ]]
}
]
*)

(* End of internal cache information *)
