# Supplementary material for: Bio-convective and chemically reactive hybrid nanofluid flow upon a thin stirring needle with viscous dissipation
Source: Sci Rep. 2021 Apr 13;11:8066. doi: 10.1038/s41598-021-86968-8 (PMC8044164; doi:10.1038/s41598-021-86968-8)
Supplement: Supplementary file 2 — Supplementary Information 2. [file 41598_2021_86968_MOESM2_ESM.nb]

(* Content-type: application/vnd.wolfram.mathematica *)

(*** Wolfram Notebook File ***)
(* http://www.wolfram.com/nb *)

(* CreatedBy='Mathematica 10.0' *)

(*CacheID: 234*)
(* Internal cache information:
NotebookFileLineBreakTest
NotebookFileLineBreakTest
NotebookDataPosition[       158,          7]
NotebookDataLength[    126409,       2475]
NotebookOptionsPosition[    126033,       2459]
NotebookOutlinePosition[    126461,       2476]
CellTagsIndexPosition[    126418,       2473]
WindowFrame->Normal*)

(* Beginning of Notebook Content *)
Notebook[{
Cell[BoxData[
 RowBox[{"\[IndentingNewLine]", 
  RowBox[{
   RowBox[{
    RowBox[{
     RowBox[{"u1", "[", 
      RowBox[{
      "x_", ",", "h_", ",", "a_", ",", "K_", ",", "Le_", ",", "Nt_", ",", 
       "Nb_"}], "]"}], "=", 
     RowBox[{"0.`", "\[VeryThinSpace]", "+", 
      SuperscriptBox["\[ExponentialE]", 
       RowBox[{"a", "-", "x"}]], "-", 
      RowBox[{"0.0625`", " ", 
       SuperscriptBox["\[ExponentialE]", 
        RowBox[{"0.`", "\[VeryThinSpace]", "+", 
         RowBox[{"1.`", " ", "a"}], "-", "x"}]], " ", 
       SuperscriptBox["h", "2"]}], "+", 
      RowBox[{"0.0625`", " ", 
       SuperscriptBox["\[ExponentialE]", 
        RowBox[{
         RowBox[{"1.`", " ", "a"}], "-", 
         RowBox[{"1.`", " ", "x"}]}]], " ", 
       SuperscriptBox["h", "2"]}], "-", 
      RowBox[{"3.552713678800501`*^-15", " ", 
       SuperscriptBox["\[ExponentialE]", 
        RowBox[{"0.`", "\[VeryThinSpace]", "+", 
         RowBox[{"1.`", " ", "a"}], "-", "x"}]], " ", 
       SuperscriptBox["h", "2"], " ", "K", " ", "Le"}], "+", 
      RowBox[{"3.552713678800501`*^-15", " ", 
       SuperscriptBox["\[ExponentialE]", 
        RowBox[{
         RowBox[{"1.`", " ", "a"}], "-", 
         RowBox[{"1.`", " ", "x"}]}]], " ", 
       SuperscriptBox["h", "2"], " ", "K", " ", "Le"}], "+", 
      RowBox[{"0.06249999999999645`", " ", 
       SuperscriptBox["\[ExponentialE]", 
        RowBox[{"0.`", "\[VeryThinSpace]", "+", 
         RowBox[{"1.`", " ", "a"}], "-", "x"}]], " ", 
       SuperscriptBox["h", "2"], " ", 
       SuperscriptBox["Le", "2"]}], "-", 
      RowBox[{"0.06249999999999645`", " ", 
       SuperscriptBox["\[ExponentialE]", 
        RowBox[{
         RowBox[{"1.`", " ", "a"}], "-", 
         RowBox[{"1.`", " ", "x"}]}]], " ", 
       SuperscriptBox["h", "2"], " ", 
       SuperscriptBox["Le", "2"]}], "-", 
      RowBox[{"1.7763568394002505`*^-15", " ", 
       SuperscriptBox["\[ExponentialE]", 
        RowBox[{"0.`", "\[VeryThinSpace]", "+", 
         RowBox[{"1.`", " ", "a"}], "-", "x"}]], " ", 
       SuperscriptBox["h", "2"], " ", "K", " ", 
       SuperscriptBox["Le", "2"]}], "+", 
      RowBox[{"1.7763568394002505`*^-15", " ", 
       SuperscriptBox["\[ExponentialE]", 
        RowBox[{
         RowBox[{"1.`", " ", "a"}], "-", 
         RowBox[{"1.`", " ", "x"}]}]], " ", 
       SuperscriptBox["h", "2"], " ", "K", " ", 
       SuperscriptBox["Le", "2"]}], "-", 
      RowBox[{"0.015625`", " ", 
       SuperscriptBox["\[ExponentialE]", 
        RowBox[{"0.`", "\[VeryThinSpace]", "+", 
         RowBox[{"1.`", " ", "a"}], "-", "x"}]], " ", 
       SuperscriptBox["h", "2"], " ", 
       SuperscriptBox["K", "2"], " ", 
       SuperscriptBox["Le", "2"]}], "+", 
      RowBox[{"0.015625`", " ", 
       SuperscriptBox["\[ExponentialE]", 
        RowBox[{
         RowBox[{"1.`", " ", "a"}], "-", 
         RowBox[{"1.`", " ", "x"}]}]], " ", 
       SuperscriptBox["h", "2"], " ", 
       SuperscriptBox["K", "2"], " ", 
       SuperscriptBox["Le", "2"]}], "+", 
      RowBox[{"26.`", " ", 
       SuperscriptBox["\[ExponentialE]", 
        RowBox[{
         RowBox[{"2.`", " ", "a"}], "-", 
         RowBox[{"2.`", " ", "x"}]}]], " ", 
       SuperscriptBox["h", "2"], " ", "Nt"}], "-", 
      RowBox[{"24.555555555555426`", " ", 
       SuperscriptBox["\[ExponentialE]", 
        RowBox[{"0.`", "\[VeryThinSpace]", "+", 
         RowBox[{"2.`", " ", "a"}], "-", "x"}]], " ", 
       SuperscriptBox["h", "2"], " ", "Nt"}], "-", 
      RowBox[{"1.4444444444445708`", " ", 
       SuperscriptBox["\[ExponentialE]", 
        RowBox[{
         RowBox[{"2.`", " ", "a"}], "-", 
         RowBox[{"1.`", " ", "x"}]}]], " ", 
       SuperscriptBox["h", "2"], " ", "Nt"}], "-", 
      FractionBox[
       RowBox[{"0.045287861240889175`", " ", 
        SuperscriptBox["\[ExponentialE]", 
         RowBox[{
          RowBox[{"2.`", " ", "a"}], "-", 
          RowBox[{"2.`", " ", "x"}]}]], " ", 
        SuperscriptBox["h", "2"], " ", "Nt"}], "Nb"], "-", 
      FractionBox[
       RowBox[{"0.04599491055937222`", " ", 
        SuperscriptBox["\[ExponentialE]", 
         RowBox[{"0.`", "\[VeryThinSpace]", "+", 
          RowBox[{"1.`", " ", "a"}], "-", "x"}]], " ", 
        SuperscriptBox["h", "2"], " ", "Nt"}], "Nb"], "+", 
      FractionBox[
       RowBox[{"2.842170943040401`*^-14", " ", "a", " ", 
        SuperscriptBox["\[ExponentialE]", 
         RowBox[{"0.`", "\[VeryThinSpace]", "+", 
          RowBox[{"1.`", " ", "a"}], "-", "x"}]], " ", 
        SuperscriptBox["h", "2"], " ", "Nt"}], "Nb"], "-", 
      FractionBox[
       RowBox[{"0.03911678097616295`", " ", 
        SuperscriptBox["\[ExponentialE]", 
         RowBox[{"0.`", "\[VeryThinSpace]", "+", 
          RowBox[{"2.`", " ", "a"}], "-", "x"}]], " ", 
        SuperscriptBox["h", "2"], " ", "Nt"}], "Nb"], "+", 
      FractionBox[
       RowBox[{"0.04599491055937222`", " ", 
        SuperscriptBox["\[ExponentialE]", 
         RowBox[{
          RowBox[{"1.`", " ", "a"}], "-", 
          RowBox[{"1.`", " ", "x"}]}]], " ", 
        SuperscriptBox["h", "2"], " ", "Nt"}], "Nb"], "-", 
      FractionBox[
       RowBox[{"2.842170943040401`*^-14", " ", "a", " ", 
        SuperscriptBox["\[ExponentialE]", 
         RowBox[{
          RowBox[{"1.`", " ", "a"}], "-", 
          RowBox[{"1.`", " ", "x"}]}]], " ", 
        SuperscriptBox["h", "2"], " ", "Nt"}], "Nb"], "+", 
      FractionBox[
       RowBox[{"0.08440464221705213`", " ", 
        SuperscriptBox["\[ExponentialE]", 
         RowBox[{
          RowBox[{"2.`", " ", "a"}], "-", 
          RowBox[{"1.`", " ", "x"}]}]], " ", 
        SuperscriptBox["h", "2"], " ", "Nt"}], "Nb"], "-", 
      FractionBox[
       RowBox[{"3.552713678800501`*^-15", " ", 
        SuperscriptBox["\[ExponentialE]", 
         RowBox[{"0.`", "\[VeryThinSpace]", "+", 
          RowBox[{"1.`", " ", "a"}], "-", "x"}]], " ", 
        SuperscriptBox["h", "2"], " ", "Le", " ", "Nt"}], "Nb"], "+", 
      FractionBox[
       RowBox[{"3.552713678800501`*^-15", " ", 
        SuperscriptBox["\[ExponentialE]", 
         RowBox[{
          RowBox[{"1.`", " ", "a"}], "-", 
          RowBox[{"1.`", " ", "x"}]}]], " ", 
        SuperscriptBox["h", "2"], " ", "Le", " ", "Nt"}], "Nb"], "+", 
      FractionBox[
       RowBox[{"26.`", " ", 
        SuperscriptBox["\[ExponentialE]", 
         RowBox[{
          RowBox[{"2.`", " ", "a"}], "-", 
          RowBox[{"2.`", " ", "x"}]}]], " ", 
        SuperscriptBox["h", "2"], " ", 
        SuperscriptBox["Nt", "2"]}], "Nb"], "-", 
      FractionBox[
       RowBox[{"24.555555555555426`", " ", 
        SuperscriptBox["\[ExponentialE]", 
         RowBox[{"0.`", "\[VeryThinSpace]", "+", 
          RowBox[{"2.`", " ", "a"}], "-", "x"}]], " ", 
        SuperscriptBox["h", "2"], " ", 
        SuperscriptBox["Nt", "2"]}], "Nb"], "-", 
      FractionBox[
       RowBox[{"1.4444444444445708`", " ", 
        SuperscriptBox["\[ExponentialE]", 
         RowBox[{
          RowBox[{"2.`", " ", "a"}], "-", 
          RowBox[{"1.`", " ", "x"}]}]], " ", 
        SuperscriptBox["h", "2"], " ", 
        SuperscriptBox["Nt", "2"]}], "Nb"], "+", 
      RowBox[{
       SuperscriptBox["\[ExponentialE]", 
        RowBox[{"a", "-", "x"}]], " ", "h", " ", "x"}], "+", 
      RowBox[{"0.12499999999998584`", " ", 
       SuperscriptBox["\[ExponentialE]", 
        RowBox[{
         RowBox[{"1.`", " ", "a"}], "-", 
         RowBox[{"1.`", " ", "x"}]}]], " ", 
       SuperscriptBox["h", "2"], " ", "x"}], "+", 
      RowBox[{
       SuperscriptBox["\[ExponentialE]", 
        RowBox[{"a", "-", "x"}]], " ", "h", " ", "Le", " ", "x"}], "+", 
      RowBox[{
       FractionBox["1", "2"], " ", 
       SuperscriptBox["\[ExponentialE]", 
        RowBox[{"a", "-", "x"}]], " ", "h", " ", "K", " ", "Le", " ", "x"}], 
      "-", 
      RowBox[{"3.528042056031053`*^-15", " ", 
       SuperscriptBox["\[ExponentialE]", 
        RowBox[{
         RowBox[{"1.`", " ", "a"}], "-", 
         RowBox[{"1.`", " ", "x"}]}]], " ", 
       SuperscriptBox["h", "2"], " ", "K", " ", "Le", " ", "x"}], "-", 
      RowBox[{"0.125`", " ", 
       SuperscriptBox["\[ExponentialE]", 
        RowBox[{
         RowBox[{"1.`", " ", "a"}], "-", 
         RowBox[{"1.`", " ", "x"}]}]], " ", 
       SuperscriptBox["h", "2"], " ", 
       SuperscriptBox["Le", "2"], " ", "x"}], "+", 
      RowBox[{"0.03125`", " ", 
       SuperscriptBox["\[ExponentialE]", 
        RowBox[{
         RowBox[{"1.`", " ", "a"}], "-", 
         RowBox[{"1.`", " ", "x"}]}]], " ", 
       SuperscriptBox["h", "2"], " ", 
       SuperscriptBox["K", "2"], " ", 
       SuperscriptBox["Le", "2"], " ", "x"}], "+", 
      RowBox[{"28.88888888888888`", " ", 
       SuperscriptBox["\[ExponentialE]", 
        RowBox[{
         RowBox[{"2.`", " ", "a"}], "-", 
         RowBox[{"2.`", " ", "x"}]}]], " ", 
       SuperscriptBox["h", "2"], " ", "Nt", " ", "x"}], "-", 
      RowBox[{"2.888888888888906`", " ", 
       SuperscriptBox["\[ExponentialE]", 
        RowBox[{
         RowBox[{"2.`", " ", "a"}], "-", 
         RowBox[{"1.`", " ", "x"}]}]], " ", 
       SuperscriptBox["h", "2"], " ", "Nt", " ", "x"}], "+", 
      FractionBox[
       RowBox[{
        SuperscriptBox["\[ExponentialE]", 
         RowBox[{"a", "-", "x"}]], " ", "h", " ", "Nt", " ", "x"}], "Nb"], 
      "-", 
      FractionBox[
       RowBox[{"0.17814603107336877`", " ", 
        SuperscriptBox["\[ExponentialE]", 
         RowBox[{
          RowBox[{"2.`", " ", "a"}], "-", 
          RowBox[{"2.`", " ", "x"}]}]], " ", 
        SuperscriptBox["h", "2"], " ", "Nt", " ", "x"}], "Nb"], "+", 
      FractionBox[
       RowBox[{"0.09198982111877223`", " ", 
        SuperscriptBox["\[ExponentialE]", 
         RowBox[{
          RowBox[{"1.`", " ", "a"}], "-", 
          RowBox[{"1.`", " ", "x"}]}]], " ", 
        SuperscriptBox["h", "2"], " ", "Nt", " ", "x"}], "Nb"], "+", 
      FractionBox[
       RowBox[{"6.5749874680578714`*^-15", " ", "a", " ", 
        SuperscriptBox["\[ExponentialE]", 
         RowBox[{
          RowBox[{"1.`", " ", "a"}], "-", 
          RowBox[{"1.`", " ", "x"}]}]], " ", 
        SuperscriptBox["h", "2"], " ", "Nt", " ", "x"}], "Nb"], "+", 
      FractionBox[
       RowBox[{"0.16880928443407878`", " ", 
        SuperscriptBox["\[ExponentialE]", 
         RowBox[{
          RowBox[{"2.`", " ", "a"}], "-", 
          RowBox[{"1.`", " ", "x"}]}]], " ", 
        SuperscriptBox["h", "2"], " ", "Nt", " ", "x"}], "Nb"], "-", 
      FractionBox[
       RowBox[{"1.7640210280155265`*^-15", " ", 
        SuperscriptBox["\[ExponentialE]", 
         RowBox[{
          RowBox[{"1.`", " ", "a"}], "-", 
          RowBox[{"1.`", " ", "x"}]}]], " ", 
        SuperscriptBox["h", "2"], " ", "Le", " ", "Nt", " ", "x"}], "Nb"], 
      "+", 
      FractionBox[
       RowBox[{"28.88888888888888`", " ", 
        SuperscriptBox["\[ExponentialE]", 
         RowBox[{
          RowBox[{"2.`", " ", "a"}], "-", 
          RowBox[{"2.`", " ", "x"}]}]], " ", 
        SuperscriptBox["h", "2"], " ", 
        SuperscriptBox["Nt", "2"], " ", "x"}], "Nb"], "-", 
      FractionBox[
       RowBox[{"2.888888888888906`", " ", 
        SuperscriptBox["\[ExponentialE]", 
         RowBox[{
          RowBox[{"2.`", " ", "a"}], "-", 
          RowBox[{"1.`", " ", "x"}]}]], " ", 
        SuperscriptBox["h", "2"], " ", 
        SuperscriptBox["Nt", "2"], " ", "x"}], "Nb"], "-", 
      RowBox[{
       SuperscriptBox["\[ExponentialE]", 
        RowBox[{"a", "-", "x"}]], " ", "h", " ", 
       SuperscriptBox["x", "2"]}], "+", 
      RowBox[{"0.6249999999999992`", " ", 
       SuperscriptBox["\[ExponentialE]", 
        RowBox[{
         RowBox[{"1.`", " ", "a"}], "-", 
         RowBox[{"1.`", " ", "x"}]}]], " ", 
       SuperscriptBox["h", "2"], " ", 
       SuperscriptBox["x", "2"]}], "+", 
      RowBox[{"0.7499999999999998`", " ", 
       SuperscriptBox["\[ExponentialE]", 
        RowBox[{
         RowBox[{"1.`", " ", "a"}], "-", 
         RowBox[{"1.`", " ", "x"}]}]], " ", 
       SuperscriptBox["h", "2"], " ", "Le", " ", 
       SuperscriptBox["x", "2"]}], "+", 
      RowBox[{"0.24999999999999992`", " ", 
       SuperscriptBox["\[ExponentialE]", 
        RowBox[{
         RowBox[{"1.`", " ", "a"}], "-", 
         RowBox[{"1.`", " ", "x"}]}]], " ", 
       SuperscriptBox["h", "2"], " ", "K", " ", "Le", " ", 
       SuperscriptBox["x", "2"]}], "+", 
      RowBox[{"0.125`", " ", 
       SuperscriptBox["\[ExponentialE]", 
        RowBox[{
         RowBox[{"1.`", " ", "a"}], "-", 
         RowBox[{"1.`", " ", "x"}]}]], " ", 
       SuperscriptBox["h", "2"], " ", 
       SuperscriptBox["Le", "2"], " ", 
       SuperscriptBox["x", "2"]}], "+", 
      RowBox[{"0.125`", " ", 
       SuperscriptBox["\[ExponentialE]", 
        RowBox[{
         RowBox[{"1.`", " ", "a"}], "-", 
         RowBox[{"1.`", " ", "x"}]}]], " ", 
       SuperscriptBox["h", "2"], " ", "K", " ", 
       SuperscriptBox["Le", "2"], " ", 
       SuperscriptBox["x", "2"]}], "+", 
      RowBox[{"0.03125`", " ", 
       SuperscriptBox["\[ExponentialE]", 
        RowBox[{
         RowBox[{"1.`", " ", "a"}], "-", 
         RowBox[{"1.`", " ", "x"}]}]], " ", 
       SuperscriptBox["h", "2"], " ", 
       SuperscriptBox["K", "2"], " ", 
       SuperscriptBox["Le", "2"], " ", 
       SuperscriptBox["x", "2"]}], "+", 
      RowBox[{"11.555555555555555`", " ", 
       SuperscriptBox["\[ExponentialE]", 
        RowBox[{
         RowBox[{"2.`", " ", "a"}], "-", 
         RowBox[{"2.`", " ", "x"}]}]], " ", 
       SuperscriptBox["h", "2"], " ", "Nt", " ", 
       SuperscriptBox["x", "2"]}], "+", 
      RowBox[{"2.888888888888889`", " ", 
       SuperscriptBox["\[ExponentialE]", 
        RowBox[{
         RowBox[{"2.`", " ", "a"}], "-", 
         RowBox[{"1.`", " ", "x"}]}]], " ", 
       SuperscriptBox["h", "2"], " ", "Nt", " ", 
       SuperscriptBox["x", "2"]}], "-", 
      FractionBox[
       RowBox[{
        SuperscriptBox["\[ExponentialE]", 
         RowBox[{"a", "-", "x"}]], " ", "h", " ", "Nt", " ", 
        SuperscriptBox["x", "2"]}], "Nb"], "+", 
      FractionBox[
       RowBox[{"0.619002987921468`", " ", 
        SuperscriptBox["\[ExponentialE]", 
         RowBox[{
          RowBox[{"2.`", " ", "a"}], "-", 
          RowBox[{"2.`", " ", "x"}]}]], " ", 
        SuperscriptBox["h", "2"], " ", "Nt", " ", 
        SuperscriptBox["x", "2"]}], "Nb"], "+", 
      FractionBox[
       RowBox[{"0.7835091370083446`", " ", 
        SuperscriptBox["\[ExponentialE]", 
         RowBox[{
          RowBox[{"1.`", " ", "a"}], "-", 
          RowBox[{"1.`", " ", "x"}]}]], " ", 
        SuperscriptBox["h", "2"], " ", "Nt", " ", 
        SuperscriptBox["x", "2"]}], "Nb"], "-", 
      FractionBox[
       RowBox[{"0.9706800942433343`", " ", "a", " ", 
        SuperscriptBox["\[ExponentialE]", 
         RowBox[{
          RowBox[{"1.`", " ", "a"}], "-", 
          RowBox[{"1.`", " ", "x"}]}]], " ", 
        SuperscriptBox["h", "2"], " ", "Nt", " ", 
        SuperscriptBox["x", "2"]}], "Nb"], "-", 
      FractionBox[
       RowBox[{"0.16880928443407775`", " ", 
        SuperscriptBox["\[ExponentialE]", 
         RowBox[{
          RowBox[{"2.`", " ", "a"}], "-", 
          RowBox[{"1.`", " ", "x"}]}]], " ", 
        SuperscriptBox["h", "2"], " ", "Nt", " ", 
        SuperscriptBox["x", "2"]}], "Nb"], "+", 
      FractionBox[
       RowBox[{"0.25000000000000006`", " ", 
        SuperscriptBox["\[ExponentialE]", 
         RowBox[{
          RowBox[{"1.`", " ", "a"}], "-", 
          RowBox[{"1.`", " ", "x"}]}]], " ", 
        SuperscriptBox["h", "2"], " ", "Le", " ", "Nt", " ", 
        SuperscriptBox["x", "2"]}], "Nb"], "+", 
      FractionBox[
       RowBox[{"11.555555555555555`", " ", 
        SuperscriptBox["\[ExponentialE]", 
         RowBox[{
          RowBox[{"2.`", " ", "a"}], "-", 
          RowBox[{"2.`", " ", "x"}]}]], " ", 
        SuperscriptBox["h", "2"], " ", 
        SuperscriptBox["Nt", "2"], " ", 
        SuperscriptBox["x", "2"]}], "Nb"], "+", 
      FractionBox[
       RowBox[{"2.888888888888889`", " ", 
        SuperscriptBox["\[ExponentialE]", 
         RowBox[{
          RowBox[{"2.`", " ", "a"}], "-", 
          RowBox[{"1.`", " ", "x"}]}]], " ", 
        SuperscriptBox["h", "2"], " ", 
        SuperscriptBox["Nt", "2"], " ", 
        SuperscriptBox["x", "2"]}], "Nb"], "-", 
      RowBox[{"0.7499999999999999`", " ", 
       SuperscriptBox["\[ExponentialE]", 
        RowBox[{
         RowBox[{"1.`", " ", "a"}], "-", 
         RowBox[{"1.`", " ", "x"}]}]], " ", 
       SuperscriptBox["h", "2"], " ", 
       SuperscriptBox["x", "3"]}], "-", 
      RowBox[{"0.25`", " ", 
       SuperscriptBox["\[ExponentialE]", 
        RowBox[{
         RowBox[{"1.`", " ", "a"}], "-", 
         RowBox[{"1.`", " ", "x"}]}]], " ", 
       SuperscriptBox["h", "2"], " ", "Le", " ", 
       SuperscriptBox["x", "3"]}], "-", 
      RowBox[{"0.125`", " ", 
       SuperscriptBox["\[ExponentialE]", 
        RowBox[{
         RowBox[{"1.`", " ", "a"}], "-", 
         RowBox[{"1.`", " ", "x"}]}]], " ", 
       SuperscriptBox["h", "2"], " ", "K", " ", "Le", " ", 
       SuperscriptBox["x", "3"]}], "-", 
      FractionBox[
       RowBox[{"0.6597922705174954`", " ", 
        SuperscriptBox["\[ExponentialE]", 
         RowBox[{
          RowBox[{"1.`", " ", "a"}], "-", 
          RowBox[{"1.`", " ", "x"}]}]], " ", 
        SuperscriptBox["h", "2"], " ", "Nt", " ", 
        SuperscriptBox["x", "3"]}], "Nb"], "+", 
      FractionBox[
       RowBox[{"0.3235600314144447`", " ", "a", " ", 
        SuperscriptBox["\[ExponentialE]", 
         RowBox[{
          RowBox[{"1.`", " ", "a"}], "-", 
          RowBox[{"1.`", " ", "x"}]}]], " ", 
        SuperscriptBox["h", "2"], " ", "Nt", " ", 
        SuperscriptBox["x", "3"]}], "Nb"], "-", 
      FractionBox[
       RowBox[{"0.08333333333333333`", " ", 
        SuperscriptBox["\[ExponentialE]", 
         RowBox[{
          RowBox[{"1.`", " ", "a"}], "-", 
          RowBox[{"1.`", " ", "x"}]}]], " ", 
        SuperscriptBox["h", "2"], " ", "Le", " ", "Nt", " ", 
        SuperscriptBox["x", "3"]}], "Nb"], "-", 
      FractionBox[
       RowBox[{"0.041666666666666664`", " ", 
        SuperscriptBox["\[ExponentialE]", 
         RowBox[{
          RowBox[{"1.`", " ", "a"}], "-", 
          RowBox[{"1.`", " ", "x"}]}]], " ", 
        SuperscriptBox["h", "2"], " ", "K", " ", "Le", " ", "Nt", " ", 
        SuperscriptBox["x", "3"]}], "Nb"], "+", 
      RowBox[{"0.125`", " ", 
       SuperscriptBox["\[ExponentialE]", 
        RowBox[{
         RowBox[{"1.`", " ", "a"}], "-", 
         RowBox[{"1.`", " ", "x"}]}]], " ", 
       SuperscriptBox["h", "2"], " ", 
       SuperscriptBox["x", "4"]}], "+", 
      FractionBox[
       RowBox[{"0.0919898211187801`", " ", 
        SuperscriptBox["\[ExponentialE]", 
         RowBox[{
          RowBox[{"1.`", " ", "a"}], "-", 
          RowBox[{"1.`", " ", "x"}]}]], " ", 
        SuperscriptBox["h", "2"], " ", "Nt", " ", 
        SuperscriptBox["x", "4"]}], "Nb"]}]}], ";"}], "\[IndentingNewLine]", 
   RowBox[{
    RowBox[{
     RowBox[{"u2", "[", 
      RowBox[{
      "x_", ",", "h_", ",", "a_", ",", "K_", ",", "Le_", ",", "Nt_", ",", 
       "Nb_"}], "]"}], "=", 
     RowBox[{"0.`", "\[VeryThinSpace]", "+", 
      SuperscriptBox["\[ExponentialE]", 
       RowBox[{"a", "-", "x"}]], "-", 
      RowBox[{"0.0625000000000071`", " ", 
       SuperscriptBox["\[ExponentialE]", 
        RowBox[{"0.`", "\[VeryThinSpace]", "+", 
         RowBox[{"1.`", " ", "a"}], "-", "x"}]], " ", 
       SuperscriptBox["h", "2"]}], "+", 
      RowBox[{"0.0625000000000071`", " ", 
       SuperscriptBox["\[ExponentialE]", 
        RowBox[{
         RowBox[{"1.`", " ", "a"}], "-", 
         RowBox[{"1.`", " ", "x"}]}]], " ", 
       SuperscriptBox["h", "2"]}], "-", 
      RowBox[{"3.552713678800501`*^-15", " ", 
       SuperscriptBox["\[ExponentialE]", 
        RowBox[{"0.`", "\[VeryThinSpace]", "+", 
         RowBox[{"1.`", " ", "a"}], "-", "x"}]], " ", 
       SuperscriptBox["h", "2"], " ", "K", " ", "Le"}], "+", 
      RowBox[{"3.552713678800501`*^-15", " ", 
       SuperscriptBox["\[ExponentialE]", 
        RowBox[{
         RowBox[{"1.`", " ", "a"}], "-", 
         RowBox[{"1.`", " ", "x"}]}]], " ", 
       SuperscriptBox["h", "2"], " ", "K", " ", "Le"}], "+", 
      RowBox[{"0.06249999999999645`", " ", 
       SuperscriptBox["\[ExponentialE]", 
        RowBox[{"0.`", "\[VeryThinSpace]", "+", 
         RowBox[{"1.`", " ", "a"}], "-", "x"}]], " ", 
       SuperscriptBox["h", "2"], " ", 
       SuperscriptBox["Le", "2"]}], "-", 
      RowBox[{"0.06249999999999645`", " ", 
       SuperscriptBox["\[ExponentialE]", 
        RowBox[{
         RowBox[{"1.`", " ", "a"}], "-", 
         RowBox[{"1.`", " ", "x"}]}]], " ", 
       SuperscriptBox["h", "2"], " ", 
       SuperscriptBox["Le", "2"]}], "-", 
      RowBox[{"1.7763568394002505`*^-15", " ", 
       SuperscriptBox["\[ExponentialE]", 
        RowBox[{"0.`", "\[VeryThinSpace]", "+", 
         RowBox[{"1.`", " ", "a"}], "-", "x"}]], " ", 
       SuperscriptBox["h", "2"], " ", "K", " ", 
       SuperscriptBox["Le", "2"]}], "+", 
      RowBox[{"1.7763568394002505`*^-15", " ", 
       SuperscriptBox["\[ExponentialE]", 
        RowBox[{
         RowBox[{"1.`", " ", "a"}], "-", 
         RowBox[{"1.`", " ", "x"}]}]], " ", 
       SuperscriptBox["h", "2"], " ", "K", " ", 
       SuperscriptBox["Le", "2"]}], "-", 
      RowBox[{"0.015624999999999889`", " ", 
       SuperscriptBox["\[ExponentialE]", 
        RowBox[{"0.`", "\[VeryThinSpace]", "+", 
         RowBox[{"1.`", " ", "a"}], "-", "x"}]], " ", 
       SuperscriptBox["h", "2"], " ", 
       SuperscriptBox["K", "2"], " ", 
       SuperscriptBox["Le", "2"]}], "+", 
      RowBox[{"0.015624999999999889`", " ", 
       SuperscriptBox["\[ExponentialE]", 
        RowBox[{
         RowBox[{"1.`", " ", "a"}], "-", 
         RowBox[{"1.`", " ", "x"}]}]], " ", 
       SuperscriptBox["h", "2"], " ", 
       SuperscriptBox["K", "2"], " ", 
       SuperscriptBox["Le", "2"]}], "+", 
      RowBox[{"26.`", " ", 
       SuperscriptBox["\[ExponentialE]", 
        RowBox[{
         RowBox[{"2.`", " ", "a"}], "-", 
         RowBox[{"2.`", " ", "x"}]}]], " ", 
       SuperscriptBox["h", "2"], " ", "Nt"}], "-", 
      RowBox[{"24.555555555555426`", " ", 
       SuperscriptBox["\[ExponentialE]", 
        RowBox[{"0.`", "\[VeryThinSpace]", "+", 
         RowBox[{"2.`", " ", "a"}], "-", "x"}]], " ", 
       SuperscriptBox["h", "2"], " ", "Nt"}], "-", 
      RowBox[{"1.4444444444445708`", " ", 
       SuperscriptBox["\[ExponentialE]", 
        RowBox[{
         RowBox[{"2.`", " ", "a"}], "-", 
         RowBox[{"1.`", " ", "x"}]}]], " ", 
       SuperscriptBox["h", "2"], " ", "Nt"}], "-", 
      FractionBox[
       RowBox[{"0.04215767053908613`", " ", 
        SuperscriptBox["\[ExponentialE]", 
         RowBox[{
          RowBox[{"2.`", " ", "a"}], "-", 
          RowBox[{"2.`", " ", "x"}]}]], " ", 
        SuperscriptBox["h", "2"], " ", "Nt"}], "Nb"], "-", 
      FractionBox[
       RowBox[{"0.04577912385389027`", " ", 
        SuperscriptBox["\[ExponentialE]", 
         RowBox[{"0.`", "\[VeryThinSpace]", "+", 
          RowBox[{"1.`", " ", "a"}], "-", "x"}]], " ", 
        SuperscriptBox["h", "2"], " ", "Nt"}], "Nb"], "+", 
      FractionBox[
       RowBox[{"2.842170943040401`*^-14", " ", "a", " ", 
        SuperscriptBox["\[ExponentialE]", 
         RowBox[{"0.`", "\[VeryThinSpace]", "+", 
          RowBox[{"1.`", " ", "a"}], "-", "x"}]], " ", 
        SuperscriptBox["h", "2"], " ", "Nt"}], "Nb"], "-", 
      FractionBox[
       RowBox[{"0.04221430284625151`", " ", 
        SuperscriptBox["\[ExponentialE]", 
         RowBox[{"0.`", "\[VeryThinSpace]", "+", 
          RowBox[{"2.`", " ", "a"}], "-", "x"}]], " ", 
        SuperscriptBox["h", "2"], " ", "Nt"}], "Nb"], "+", 
      FractionBox[
       RowBox[{"0.04577912385389027`", " ", 
        SuperscriptBox["\[ExponentialE]", 
         RowBox[{
          RowBox[{"1.`", " ", "a"}], "-", 
          RowBox[{"1.`", " ", "x"}]}]], " ", 
        SuperscriptBox["h", "2"], " ", "Nt"}], "Nb"], "-", 
      FractionBox[
       RowBox[{"2.842170943040401`*^-14", " ", "a", " ", 
        SuperscriptBox["\[ExponentialE]", 
         RowBox[{
          RowBox[{"1.`", " ", "a"}], "-", 
          RowBox[{"1.`", " ", "x"}]}]], " ", 
        SuperscriptBox["h", "2"], " ", "Nt"}], "Nb"], "+", 
      FractionBox[
       RowBox[{"0.08437197338533764`", " ", 
        SuperscriptBox["\[ExponentialE]", 
         RowBox[{
          RowBox[{"2.`", " ", "a"}], "-", 
          RowBox[{"1.`", " ", "x"}]}]], " ", 
        SuperscriptBox["h", "2"], " ", "Nt"}], "Nb"], "-", 
      FractionBox[
       RowBox[{"3.552713678800501`*^-15", " ", 
        SuperscriptBox["\[ExponentialE]", 
         RowBox[{"0.`", "\[VeryThinSpace]", "+", 
          RowBox[{"1.`", " ", "a"}], "-", "x"}]], " ", 
        SuperscriptBox["h", "2"], " ", "Le", " ", "Nt"}], "Nb"], "+", 
      FractionBox[
       RowBox[{"3.552713678800501`*^-15", " ", 
        SuperscriptBox["\[ExponentialE]", 
         RowBox[{
          RowBox[{"1.`", " ", "a"}], "-", 
          RowBox[{"1.`", " ", "x"}]}]], " ", 
        SuperscriptBox["h", "2"], " ", "Le", " ", "Nt"}], "Nb"], "+", 
      FractionBox[
       RowBox[{"26.`", " ", 
        SuperscriptBox["\[ExponentialE]", 
         RowBox[{
          RowBox[{"2.`", " ", "a"}], "-", 
          RowBox[{"2.`", " ", "x"}]}]], " ", 
        SuperscriptBox["h", "2"], " ", 
        SuperscriptBox["Nt", "2"]}], "Nb"], "-", 
      FractionBox[
       RowBox[{"24.555555555555426`", " ", 
        SuperscriptBox["\[ExponentialE]", 
         RowBox[{"0.`", "\[VeryThinSpace]", "+", 
          RowBox[{"2.`", " ", "a"}], "-", "x"}]], " ", 
        SuperscriptBox["h", "2"], " ", 
        SuperscriptBox["Nt", "2"]}], "Nb"], "-", 
      FractionBox[
       RowBox[{"1.4444444444445708`", " ", 
        SuperscriptBox["\[ExponentialE]", 
         RowBox[{
          RowBox[{"2.`", " ", "a"}], "-", 
          RowBox[{"1.`", " ", "x"}]}]], " ", 
        SuperscriptBox["h", "2"], " ", 
        SuperscriptBox["Nt", "2"]}], "Nb"], "+", 
      RowBox[{
       SuperscriptBox["\[ExponentialE]", 
        RowBox[{"a", "-", "x"}]], " ", "h", " ", "x"}], "+", 
      RowBox[{"0.12500000000000003`", " ", 
       SuperscriptBox["\[ExponentialE]", 
        RowBox[{
         RowBox[{"1.`", " ", "a"}], "-", 
         RowBox[{"1.`", " ", "x"}]}]], " ", 
       SuperscriptBox["h", "2"], " ", "x"}], "+", 
      RowBox[{
       SuperscriptBox["\[ExponentialE]", 
        RowBox[{"a", "-", "x"}]], " ", "h", " ", "Le", " ", "x"}], "+", 
      RowBox[{
       FractionBox["1", "2"], " ", 
       SuperscriptBox["\[ExponentialE]", 
        RowBox[{"a", "-", "x"}]], " ", "h", " ", "K", " ", "Le", " ", "x"}], 
      "-", 
      RowBox[{"0.125`", " ", 
       SuperscriptBox["\[ExponentialE]", 
        RowBox[{
         RowBox[{"1.`", " ", "a"}], "-", 
         RowBox[{"1.`", " ", "x"}]}]], " ", 
       SuperscriptBox["h", "2"], " ", 
       SuperscriptBox["Le", "2"], " ", "x"}], "+", 
      RowBox[{"0.031249999999999778`", " ", 
       SuperscriptBox["\[ExponentialE]", 
        RowBox[{
         RowBox[{"1.`", " ", "a"}], "-", 
         RowBox[{"1.`", " ", "x"}]}]], " ", 
       SuperscriptBox["h", "2"], " ", 
       SuperscriptBox["K", "2"], " ", 
       SuperscriptBox["Le", "2"], " ", "x"}], "+", 
      RowBox[{"28.888888888888882`", " ", 
       SuperscriptBox["\[ExponentialE]", 
        RowBox[{
         RowBox[{"2.`", " ", "a"}], "-", 
         RowBox[{"2.`", " ", "x"}]}]], " ", 
       SuperscriptBox["h", "2"], " ", "Nt", " ", "x"}], "-", 
      RowBox[{"2.888888888888906`", " ", 
       SuperscriptBox["\[ExponentialE]", 
        RowBox[{
         RowBox[{"2.`", " ", "a"}], "-", 
         RowBox[{"1.`", " ", "x"}]}]], " ", 
       SuperscriptBox["h", "2"], " ", "Nt", " ", "x"}], "+", 
      FractionBox[
       RowBox[{
        SuperscriptBox["\[ExponentialE]", 
         RowBox[{"a", "-", "x"}]], " ", "h", " ", "Nt", " ", "x"}], "Nb"], 
      "-", 
      FractionBox[
       RowBox[{"0.1748884990074094`", " ", 
        SuperscriptBox["\[ExponentialE]", 
         RowBox[{
          RowBox[{"2.`", " ", "a"}], "-", 
          RowBox[{"2.`", " ", "x"}]}]], " ", 
        SuperscriptBox["h", "2"], " ", "Nt", " ", "x"}], "Nb"], "+", 
      FractionBox[
       RowBox[{"0.09155824770776683`", " ", 
        SuperscriptBox["\[ExponentialE]", 
         RowBox[{
          RowBox[{"1.`", " ", "a"}], "-", 
          RowBox[{"1.`", " ", "x"}]}]], " ", 
        SuperscriptBox["h", "2"], " ", "Nt", " ", "x"}], "Nb"], "+", 
      FractionBox[
       RowBox[{"2.4054832200211726`*^-15", " ", "a", " ", 
        SuperscriptBox["\[ExponentialE]", 
         RowBox[{
          RowBox[{"1.`", " ", "a"}], "-", 
          RowBox[{"1.`", " ", "x"}]}]], " ", 
        SuperscriptBox["h", "2"], " ", "Nt", " ", "x"}], "Nb"], "+", 
      FractionBox[
       RowBox[{"0.16874394677069432`", " ", 
        SuperscriptBox["\[ExponentialE]", 
         RowBox[{
          RowBox[{"2.`", " ", "a"}], "-", 
          RowBox[{"1.`", " ", "x"}]}]], " ", 
        SuperscriptBox["h", "2"], " ", "Nt", " ", "x"}], "Nb"], "-", 
      FractionBox[
       RowBox[{"1.7640210280155265`*^-15", " ", 
        SuperscriptBox["\[ExponentialE]", 
         RowBox[{
          RowBox[{"1.`", " ", "a"}], "-", 
          RowBox[{"1.`", " ", "x"}]}]], " ", 
        SuperscriptBox["h", "2"], " ", "Le", " ", "Nt", " ", "x"}], "Nb"], 
      "+", 
      FractionBox[
       RowBox[{"28.888888888888882`", " ", 
        SuperscriptBox["\[ExponentialE]", 
         RowBox[{
          RowBox[{"2.`", " ", "a"}], "-", 
          RowBox[{"2.`", " ", "x"}]}]], " ", 
        SuperscriptBox["h", "2"], " ", 
        SuperscriptBox["Nt", "2"], " ", "x"}], "Nb"], "-", 
      FractionBox[
       RowBox[{"2.888888888888906`", " ", 
        SuperscriptBox["\[ExponentialE]", 
         RowBox[{
          RowBox[{"2.`", " ", "a"}], "-", 
          RowBox[{"1.`", " ", "x"}]}]], " ", 
        SuperscriptBox["h", "2"], " ", 
        SuperscriptBox["Nt", "2"], " ", "x"}], "Nb"], "-", 
      RowBox[{
       SuperscriptBox["\[ExponentialE]", 
        RowBox[{"a", "-", "x"}]], " ", "h", " ", 
       SuperscriptBox["x", "2"]}], "+", 
      RowBox[{"0.6249999999999989`", " ", 
       SuperscriptBox["\[ExponentialE]", 
        RowBox[{
         RowBox[{"1.`", " ", "a"}], "-", 
         RowBox[{"1.`", " ", "x"}]}]], " ", 
       SuperscriptBox["h", "2"], " ", 
       SuperscriptBox["x", "2"]}], "+", 
      RowBox[{"0.7499999999999998`", " ", 
       SuperscriptBox["\[ExponentialE]", 
        RowBox[{
         RowBox[{"1.`", " ", "a"}], "-", 
         RowBox[{"1.`", " ", "x"}]}]], " ", 
       SuperscriptBox["h", "2"], " ", "Le", " ", 
       SuperscriptBox["x", "2"]}], "+", 
      RowBox[{"0.24999999999999983`", " ", 
       SuperscriptBox["\[ExponentialE]", 
        RowBox[{
         RowBox[{"1.`", " ", "a"}], "-", 
         RowBox[{"1.`", " ", "x"}]}]], " ", 
       SuperscriptBox["h", "2"], " ", "K", " ", "Le", " ", 
       SuperscriptBox["x", "2"]}], "+", 
      RowBox[{"0.125`", " ", 
       SuperscriptBox["\[ExponentialE]", 
        RowBox[{
         RowBox[{"1.`", " ", "a"}], "-", 
         RowBox[{"1.`", " ", "x"}]}]], " ", 
       SuperscriptBox["h", "2"], " ", 
       SuperscriptBox["Le", "2"], " ", 
       SuperscriptBox["x", "2"]}], "+", 
      RowBox[{"0.125`", " ", 
       SuperscriptBox["\[ExponentialE]", 
        RowBox[{
         RowBox[{"1.`", " ", "a"}], "-", 
         RowBox[{"1.`", " ", "x"}]}]], " ", 
       SuperscriptBox["h", "2"], " ", "K", " ", 
       SuperscriptBox["Le", "2"], " ", 
       SuperscriptBox["x", "2"]}], "+", 
      RowBox[{"0.03125`", " ", 
       SuperscriptBox["\[ExponentialE]", 
        RowBox[{
         RowBox[{"1.`", " ", "a"}], "-", 
         RowBox[{"1.`", " ", "x"}]}]], " ", 
       SuperscriptBox["h", "2"], " ", 
       SuperscriptBox["K", "2"], " ", 
       SuperscriptBox["Le", "2"], " ", 
       SuperscriptBox["x", "2"]}], "+", 
      RowBox[{"11.555555555555555`", " ", 
       SuperscriptBox["\[ExponentialE]", 
        RowBox[{
         RowBox[{"2.`", " ", "a"}], "-", 
         RowBox[{"2.`", " ", "x"}]}]], " ", 
       SuperscriptBox["h", "2"], " ", "Nt", " ", 
       SuperscriptBox["x", "2"]}], "+", 
      RowBox[{"2.888888888888889`", " ", 
       SuperscriptBox["\[ExponentialE]", 
        RowBox[{
         RowBox[{"2.`", " ", "a"}], "-", 
         RowBox[{"1.`", " ", "x"}]}]], " ", 
       SuperscriptBox["h", "2"], " ", "Nt", " ", 
       SuperscriptBox["x", "2"]}], "-", 
      FractionBox[
       RowBox[{
        SuperscriptBox["\[ExponentialE]", 
         RowBox[{"a", "-", "x"}]], " ", "h", " ", "Nt", " ", 
        SuperscriptBox["x", "2"]}], "Nb"], "+", 
      FractionBox[
       RowBox[{"0.6214964718025326`", " ", 
        SuperscriptBox["\[ExponentialE]", 
         RowBox[{
          RowBox[{"2.`", " ", "a"}], "-", 
          RowBox[{"2.`", " ", "x"}]}]], " ", 
        SuperscriptBox["h", "2"], " ", "Nt", " ", 
        SuperscriptBox["x", "2"]}], "Nb"], "+", 
      FractionBox[
       RowBox[{"0.7819093032600942`", " ", 
        SuperscriptBox["\[ExponentialE]", 
         RowBox[{
          RowBox[{"1.`", " ", "a"}], "-", 
          RowBox[{"1.`", " ", "x"}]}]], " ", 
        SuperscriptBox["h", "2"], " ", "Nt", " ", 
        SuperscriptBox["x", "2"]}], "Nb"], "-", 
      FractionBox[
       RowBox[{"0.9723541941639792`", " ", "a", " ", 
        SuperscriptBox["\[ExponentialE]", 
         RowBox[{
          RowBox[{"1.`", " ", "a"}], "-", 
          RowBox[{"1.`", " ", "x"}]}]], " ", 
        SuperscriptBox["h", "2"], " ", "Nt", " ", 
        SuperscriptBox["x", "2"]}], "Nb"], "-", 
      FractionBox[
       RowBox[{"0.16874394677069324`", " ", 
        SuperscriptBox["\[ExponentialE]", 
         RowBox[{
          RowBox[{"2.`", " ", "a"}], "-", 
          RowBox[{"1.`", " ", "x"}]}]], " ", 
        SuperscriptBox["h", "2"], " ", "Nt", " ", 
        SuperscriptBox["x", "2"]}], "Nb"], "+", 
      FractionBox[
       RowBox[{"0.25000000000000006`", " ", 
        SuperscriptBox["\[ExponentialE]", 
         RowBox[{
          RowBox[{"1.`", " ", "a"}], "-", 
          RowBox[{"1.`", " ", "x"}]}]], " ", 
        SuperscriptBox["h", "2"], " ", "Le", " ", "Nt", " ", 
        SuperscriptBox["x", "2"]}], "Nb"], "+", 
      FractionBox[
       RowBox[{"11.555555555555555`", " ", 
        SuperscriptBox["\[ExponentialE]", 
         RowBox[{
          RowBox[{"2.`", " ", "a"}], "-", 
          RowBox[{"2.`", " ", "x"}]}]], " ", 
        SuperscriptBox["h", "2"], " ", 
        SuperscriptBox["Nt", "2"], " ", 
        SuperscriptBox["x", "2"]}], "Nb"], "+", 
      FractionBox[
       RowBox[{"2.888888888888889`", " ", 
        SuperscriptBox["\[ExponentialE]", 
         RowBox[{
          RowBox[{"2.`", " ", "a"}], "-", 
          RowBox[{"1.`", " ", "x"}]}]], " ", 
        SuperscriptBox["h", "2"], " ", 
        SuperscriptBox["Nt", "2"], " ", 
        SuperscriptBox["x", "2"]}], "Nb"], "-", 
      RowBox[{"0.7499999999999999`", " ", 
       SuperscriptBox["\[ExponentialE]", 
        RowBox[{
         RowBox[{"1.`", " ", "a"}], "-", 
         RowBox[{"1.`", " ", "x"}]}]], " ", 
       SuperscriptBox["h", "2"], " ", 
       SuperscriptBox["x", "3"]}], "-", 
      RowBox[{"0.25`", " ", 
       SuperscriptBox["\[ExponentialE]", 
        RowBox[{
         RowBox[{"1.`", " ", "a"}], "-", 
         RowBox[{"1.`", " ", "x"}]}]], " ", 
       SuperscriptBox["h", "2"], " ", "Le", " ", 
       SuperscriptBox["x", "3"]}], "-", 
      RowBox[{"0.125`", " ", 
       SuperscriptBox["\[ExponentialE]", 
        RowBox[{
         RowBox[{"1.`", " ", "a"}], "-", 
         RowBox[{"1.`", " ", "x"}]}]], " ", 
       SuperscriptBox["h", "2"], " ", "K", " ", "Le", " ", 
       SuperscriptBox["x", "3"]}], "-", 
      FractionBox[
       RowBox[{"0.6573888411536298`", " ", 
        SuperscriptBox["\[ExponentialE]", 
         RowBox[{
          RowBox[{"1.`", " ", "a"}], "-", 
          RowBox[{"1.`", " ", "x"}]}]], " ", 
        SuperscriptBox["h", "2"], " ", "Nt", " ", 
        SuperscriptBox["x", "3"]}], "Nb"], "+", 
      FractionBox[
       RowBox[{"0.32411806472132637`", " ", "a", " ", 
        SuperscriptBox["\[ExponentialE]", 
         RowBox[{
          RowBox[{"1.`", " ", "a"}], "-", 
          RowBox[{"1.`", " ", "x"}]}]], " ", 
        SuperscriptBox["h", "2"], " ", "Nt", " ", 
        SuperscriptBox["x", "3"]}], "Nb"], "-", 
      FractionBox[
       RowBox[{"0.08333333333333333`", " ", 
        SuperscriptBox["\[ExponentialE]", 
         RowBox[{
          RowBox[{"1.`", " ", "a"}], "-", 
          RowBox[{"1.`", " ", "x"}]}]], " ", 
        SuperscriptBox["h", "2"], " ", "Le", " ", "Nt", " ", 
        SuperscriptBox["x", "3"]}], "Nb"], "-", 
      FractionBox[
       RowBox[{"0.041666666666666664`", " ", 
        SuperscriptBox["\[ExponentialE]", 
         RowBox[{
          RowBox[{"1.`", " ", "a"}], "-", 
          RowBox[{"1.`", " ", "x"}]}]], " ", 
        SuperscriptBox["h", "2"], " ", "K", " ", "Le", " ", "Nt", " ", 
        SuperscriptBox["x", "3"]}], "Nb"], "+", 
      RowBox[{"0.125`", " ", 
       SuperscriptBox["\[ExponentialE]", 
        RowBox[{
         RowBox[{"1.`", " ", "a"}], "-", 
         RowBox[{"1.`", " ", "x"}]}]], " ", 
       SuperscriptBox["h", "2"], " ", 
       SuperscriptBox["x", "4"]}], "+", 
      FractionBox[
       RowBox[{"0.0915582477077535`", " ", 
        SuperscriptBox["\[ExponentialE]", 
         RowBox[{
          RowBox[{"1.`", " ", "a"}], "-", 
          RowBox[{"1.`", " ", "x"}]}]], " ", 
        SuperscriptBox["h", "2"], " ", "Nt", " ", 
        SuperscriptBox["x", "4"]}], "Nb"]}]}], ";"}], "\[IndentingNewLine]", 
   "\[IndentingNewLine]", 
   RowBox[{"<<", "\"\<PlotLegends`\>\""}], "\n", 
   RowBox[{
    RowBox[{"w1", "=", 
     RowBox[{"Plot", "[", 
      RowBox[{
       RowBox[{"{", 
        RowBox[{
         RowBox[{"u1", "[", 
          RowBox[{"x", ",", 
           RowBox[{"-", "1.1"}], ",", "0.02", ",", ".01", ",", " ", "0.1", 
           ",", "0.1", ",", "0.1"}], "]"}], ",", 
         RowBox[{"u1", "[", 
          RowBox[{"x", ",", 
           RowBox[{"-", "1.1"}], ",", "0.02", ",", ".01", ",", " ", "0.1", 
           ",", "0.07", ",", "0.1"}], "]"}], ",", 
         RowBox[{"u1", "[", 
          RowBox[{"x", ",", 
           RowBox[{"-", "1.1"}], ",", "0.02", ",", ".01", ",", " ", "0.1", 
           ",", "0.03", ",", "0.1"}], "]"}]}], "}"}], ",", 
       RowBox[{"{", 
        RowBox[{"x", ",", "0", ",", "15"}], "}"}], ",", 
       RowBox[{"PlotRange", "\[Rule]", "All"}], ",", 
       RowBox[{"BaseStyle", "\[Rule]", 
        RowBox[{"{", 
         RowBox[{
          RowBox[{"FontFamily", "\[Rule]", "\"\<Times\>\""}], ",", 
          RowBox[{"FontSize", "\[Rule]", "24"}]}], "}"}]}], ",", 
       RowBox[{"AxesOrigin", "\[Rule]", 
        RowBox[{"{", 
         RowBox[{"0", ",", "0"}], "}"}]}], ",", "\[IndentingNewLine]", 
       RowBox[{"PlotStyle", "\[Rule]", 
        RowBox[{"{", 
         RowBox[{
          RowBox[{"{", 
           RowBox[{
            RowBox[{"Thickness", "[", "0.003", "]"}], ",", 
            RowBox[{"Dashing", "[", 
             RowBox[{"{", "0.001", "}"}], "]"}], ",", "Red"}], "}"}], ",", 
          RowBox[{"{", 
           RowBox[{
            RowBox[{"Thickness", "[", "0.003", "]"}], ",", 
            RowBox[{"Dashing", "[", 
             RowBox[{"{", "0.001", "}"}], "]"}], ",", "Magenta"}], "}"}], ",", 
          RowBox[{"{", 
           RowBox[{
            RowBox[{"Thickness", "[", "0.003", "]"}], ",", 
            RowBox[{"Dashing", "[", 
             RowBox[{"{", "0.001", "}"}], "]"}], ",", "Black"}], "}"}]}], 
         "}"}]}]}], "]"}]}], ";"}], "\[IndentingNewLine]", 
   RowBox[{
    RowBox[{"w2", "=", 
     RowBox[{"Plot", "[", 
      RowBox[{
       RowBox[{"{", 
        RowBox[{
         RowBox[{"u2", "[", 
          RowBox[{"x", ",", 
           RowBox[{"-", "1.1"}], ",", "0.02", ",", ".01", ",", " ", "0.1", 
           ",", "0.085", ",", "0.1"}], "]"}], ",", 
         RowBox[{"u2", "[", 
          RowBox[{"x", ",", 
           RowBox[{"-", "1.1"}], ",", "0.02", ",", ".01", ",", " ", "0.1", 
           ",", "0.06", ",", "0.1"}], "]"}], ",", 
         RowBox[{"u2", "[", 
          RowBox[{"x", ",", 
           RowBox[{"-", "1.1"}], ",", "0.02", ",", ".01", ",", " ", "0.1", 
           ",", "0.02", ",", "0.1"}], "]"}]}], "}"}], ",", 
       RowBox[{"{", 
        RowBox[{"x", ",", "0", ",", "12"}], "}"}], ",", 
       RowBox[{"PlotRange", "\[Rule]", "All"}], ",", 
       RowBox[{"BaseStyle", "\[Rule]", 
        RowBox[{"{", 
         RowBox[{
          RowBox[{"FontFamily", "\[Rule]", "\"\<Times\>\""}], ",", 
          RowBox[{"FontSize", "\[Rule]", "24"}]}], "}"}]}], ",", 
       RowBox[{"AxesOrigin", "\[Rule]", 
        RowBox[{"{", 
         RowBox[{"0", ",", "0"}], "}"}]}], ",", "\[IndentingNewLine]", 
       RowBox[{"PlotStyle", "\[Rule]", 
        RowBox[{"{", 
         RowBox[{
          RowBox[{"{", 
           RowBox[{
            RowBox[{"Thickness", "[", "0.003", "]"}], ",", 
            RowBox[{"Dashing", "[", 
             RowBox[{"{", "0.01", "}"}], "]"}], ",", "Red"}], "}"}], ",", 
          RowBox[{"{", 
           RowBox[{
            RowBox[{"Thickness", "[", "0.003", "]"}], ",", 
            RowBox[{"Dashing", "[", 
             RowBox[{"{", "0.01", "}"}], "]"}], ",", "Magenta"}], "}"}], ",", 
          RowBox[{"{", 
           RowBox[{
            RowBox[{"Thickness", "[", "0.003", "]"}], ",", 
            RowBox[{"Dashing", "[", 
             RowBox[{"{", "0.01", "}"}], "]"}], ",", "Black"}], "}"}]}], 
         "}"}]}]}], "]"}]}], ";"}], "\[IndentingNewLine]", 
   RowBox[{"Show", "[", 
    RowBox[{
     RowBox[{"{", 
      RowBox[{"w1", ",", "w2"}], "}"}], ",", 
     RowBox[{"PlotRange", "\[Rule]", "All"}], ",", 
     RowBox[{"Frame", "\[Rule]", "True"}], ",", 
     RowBox[{"FrameLabel", "\[Rule]", 
      RowBox[{"{", 
       RowBox[{
        StyleBox["\[Eta]",
         FontFamily->"Courier New",
         FontSize->24], ",", "\"\<\!\(\*
StyleBox[\"\[Phi]\",
FontSize->24,
FontSlant->\"Italic\"]\)\!\(\*
StyleBox[\"(\",
FontSize->24]\)\!\(\*
StyleBox[\"\[Eta]\",
FontFamily->\"Courier New\",
FontSize->24]\)\!\(\*
StyleBox[\")\",
FontSize->24]\)\>\""}], "}"}]}], ",", 
     RowBox[{"Axes", "\[Rule]", 
      RowBox[{"{", 
       RowBox[{"False", ",", "True"}], "}"}]}]}], "]"}], 
   "\[IndentingNewLine]", 
   RowBox[{
   "h_", ",", "a_", ",", "K_", ",", "Le_", ",", "Nt_", ",", 
    "Nb_"}]}]}]], "Input",
 CellChangeTimes->{{3.7215660274516416`*^9, 3.721566040349787*^9}, {
   3.7215660977220354`*^9, 3.721566411299962*^9}, {3.7217140979679117`*^9, 
   3.7217141382352147`*^9}, {3.7217141744782877`*^9, 
   3.7217142351327567`*^9}, {3.7217142913909745`*^9, 
   3.7217143138822613`*^9}, {3.7217143443090014`*^9, 3.721714401441269*^9}, {
   3.721714490604369*^9, 3.721714498725834*^9}, {3.721714559828328*^9, 
   3.721714715861253*^9}, {3.72171481546695*^9, 3.721714827912662*^9}, {
   3.7217148741303053`*^9, 3.7217148859049788`*^9}, {3.721714920730971*^9, 
   3.7217150028106656`*^9}, {3.721715043835012*^9, 3.7217150602969537`*^9}, {
   3.721992236288072*^9, 3.721992356155928*^9}, {3.721992401347513*^9, 
   3.721992440421748*^9}, {3.7219924727905993`*^9, 3.7219926492456923`*^9}, {
   3.7333638987053666`*^9, 3.7333639503733215`*^9}, {3.7333639856553397`*^9, 
   3.733364003580365*^9}, {3.734701545392618*^9, 3.73470155958343*^9}, {
   3.7374696280768843`*^9, 3.7374696866802363`*^9}, {3.737469717001971*^9, 
   3.7374697817396736`*^9}, {3.737469814314537*^9, 3.7374698243581114`*^9}, {
   3.737469868886658*^9, 3.737469883880516*^9}, {3.73747010178998*^9, 
   3.73747011683784*^9}, {3.742801109877433*^9, 3.7428011239772387`*^9}, {
   3.7428012368116927`*^9, 3.742801403158207*^9}, {3.7428018436164*^9, 
   3.742801847479621*^9}, {3.742801906820015*^9, 3.7428019442901583`*^9}, {
   3.7428244706367598`*^9, 3.7428244874497213`*^9}, {3.7428249772087336`*^9, 
   3.74282505110196*^9}, 3.7428253443807344`*^9, 3.7428253814418545`*^9, {
   3.7428254676347847`*^9, 3.742825659545761*^9}, {3.742825710108653*^9, 
   3.742825726630598*^9}, {3.7428258252772408`*^9, 3.7428258845406303`*^9}, {
   3.7428259192486153`*^9, 3.742825920430683*^9}, 3.742826032039067*^9, {
   3.7428261450865326`*^9, 3.7428261588573203`*^9}, {3.742826616365488*^9, 
   3.7428266672003956`*^9}, {3.742826789868412*^9, 3.7428268217072334`*^9}, {
   3.7428268520229673`*^9, 3.742826956383936*^9}, {3.742826993364051*^9, 
   3.7428270220736933`*^9}, {3.742827256343093*^9, 3.7428272743101206`*^9}, {
   3.7428276868707175`*^9, 3.7428277375626173`*^9}, 3.7428278598406105`*^9, 
   3.7428281046706142`*^9, {3.7428281953728027`*^9, 3.742828216035984*^9}, {
   3.7428282572883434`*^9, 3.742828413748293*^9}, {3.742828569184183*^9, 
   3.742828636926058*^9}, {3.7428286858188543`*^9, 3.7428287005486965`*^9}, 
   3.742828792473954*^9, {3.742828855752574*^9, 3.742828858575735*^9}, {
   3.7428291281791553`*^9, 3.7428291440190616`*^9}, {3.7428292728974333`*^9, 
   3.7428292821899643`*^9}, {3.7428294123974123`*^9, 
   3.7428294408540397`*^9}, {3.7428295540865164`*^9, 
   3.7428295572576976`*^9}, {3.742829658933513*^9, 3.7428296693781104`*^9}, {
   3.74282978877594*^9, 3.742829821891834*^9}, {3.742829932568164*^9, 
   3.7428299767876935`*^9}, {3.742830164575434*^9, 3.7428301777041855`*^9}, {
   3.742830278165931*^9, 3.7428302857083626`*^9}, {3.7428304974704747`*^9, 
   3.7428305596040287`*^9}, 3.748051130767848*^9, {3.7480511899702344`*^9, 
   3.7480512061381593`*^9}, {3.7480512629834104`*^9, 3.748051355405697*^9}, {
   3.7480514237086034`*^9, 3.748051453946333*^9}, {3.7480515607504416`*^9, 
   3.7480515616344924`*^9}, {3.7480518074465523`*^9, 
   3.7480519287534904`*^9}, {3.748052158770646*^9, 3.7480521838410807`*^9}, 
   3.748052308774226*^9, 3.748052381271373*^9, {3.748052503644372*^9, 
   3.748052518889244*^9}, {3.748065138439912*^9, 3.7480651581030364`*^9}, {
   3.748065235732476*^9, 3.748065243327911*^9}, {3.7480653731173344`*^9, 
   3.7480653871651382`*^9}, {3.7480659361405373`*^9, 3.748065938995701*^9}, {
   3.7480661033671026`*^9, 3.7480661068853035`*^9}, {3.7480661877969313`*^9, 
   3.7480661892130127`*^9}, {3.7480665406911163`*^9, 
   3.7480665416531706`*^9}, {3.7480671771705203`*^9, 
   3.7480672099003925`*^9}, {3.748067752477426*^9, 3.748067763467055*^9}, {
   3.7480726954473696`*^9, 3.748072700449656*^9}, {3.7480728219126034`*^9, 
   3.74807287413559*^9}, {3.7480729828968105`*^9, 3.748073000777834*^9}, {
   3.7480734464583254`*^9, 3.748073502612537*^9}, {3.7480736250795417`*^9, 
   3.748073653764182*^9}, 3.7480737234921703`*^9, {3.748074182934449*^9, 
   3.748074186656662*^9}, {3.748074216851389*^9, 3.748074224108804*^9}, {
   3.7480816160218344`*^9, 3.7480817872786293`*^9}, {3.748081862726945*^9, 
   3.7480818968438964`*^9}, {3.7480822503831177`*^9, 3.748082251056156*^9}, {
   3.7480824334795904`*^9, 3.748082435095683*^9}, {3.748082536290471*^9, 
   3.748082552138377*^9}, {3.748083141474085*^9, 3.74808318422453*^9}, {
   3.7480832526094418`*^9, 3.7480832724005737`*^9}, {3.7480834329637575`*^9, 
   3.7480834502667475`*^9}, {3.7480835494324193`*^9, 3.748083580062171*^9}, {
   3.748084011439844*^9, 3.748084024459589*^9}, {3.748084113092659*^9, 
   3.748084113773698*^9}, {3.7480846985491447`*^9, 3.7480846996632085`*^9}, {
   3.760952638865754*^9, 3.760952660211975*^9}, {3.7609527862581844`*^9, 
   3.7609527986878953`*^9}, {3.7650756433394585`*^9, 3.765075647413692*^9}, {
   3.784427959367544*^9, 3.7844279794833884`*^9}, 3.7844280885889034`*^9, 
   3.7844281650989532`*^9, {3.784428197223035*^9, 3.7844282480899916`*^9}, {
   3.784428337219865*^9, 3.7844283670817432`*^9}, {3.784428416298113*^9, 
   3.7844284774638896`*^9}, 3.7844285082834625`*^9, {3.784428565341859*^9, 
   3.7844285882276125`*^9}, {3.7844286212213697`*^9, 
   3.7844286394047747`*^9}, {3.784428682752837*^9, 3.784428720438013*^9}, {
   3.784428858615838*^9, 3.7844288923785396`*^9}, 3.7844289500293903`*^9, {
   3.784428980314351*^9, 3.7844289842448373`*^9}, 3.784429068497503*^9, {
   3.784429177601116*^9, 3.7844291814379563`*^9}, {3.7844294358384094`*^9, 
   3.784429469270957*^9}, {3.784429517446143*^9, 3.7844295384599085`*^9}, {
   3.784429575312346*^9, 3.784429598360799*^9}, {3.7844296334797735`*^9, 
   3.7844296773644037`*^9}, {3.7844297227889147`*^9, 
   3.7844297329497375`*^9}, {3.784430412969553*^9, 3.784430438920147*^9}, {
   3.7844304800371776`*^9, 3.7844305697313037`*^9}, {3.784431000372513*^9, 
   3.7844310723230786`*^9}, {3.7844311354233303`*^9, 
   3.7844311785818853`*^9}, {3.7844312302277565`*^9, 
   3.7844312477578716`*^9}, {3.7844312846511993`*^9, 
   3.7844312929340467`*^9}, {3.784431379017812*^9, 3.7844314025468826`*^9}, {
   3.784431488471075*^9, 3.7844315295342503`*^9}, {3.7844315930733128`*^9, 
   3.7844316545728292`*^9}, {3.7844316952430553`*^9, 3.784431739961455*^9}, {
   3.784431789948762*^9, 3.784431805388467*^9}, {3.7844318354730053`*^9, 
   3.7844318472903996`*^9}, {3.784431888130172*^9, 3.7844319047277813`*^9}, {
   3.784539142941744*^9, 3.784539177495408*^9}, {3.784539250690137*^9, 
   3.7845392583351507`*^9}, {3.784539363003765*^9, 3.7845393724749823`*^9}, {
   3.7845394611309423`*^9, 3.784539473846965*^9}, {3.7845395477069173`*^9, 
   3.7845395637155457`*^9}, {3.78453975824312*^9, 3.784539794755189*^9}, {
   3.784540587333302*^9, 3.784540615231173*^9}, {3.7867754337635465`*^9, 
   3.7867754449945135`*^9}, {3.7867755042381315`*^9, 
   3.7867755284453993`*^9}, {3.786775585187665*^9, 3.786775593898365*^9}, {
   3.7867756305633173`*^9, 3.7867756845778894`*^9}, {3.7867757148907943`*^9, 
   3.78677573587173*^9}, {3.7867757823823547`*^9, 3.786775829773588*^9}, {
   3.7867758816508646`*^9, 3.786775894746847*^9}, {3.786775948323613*^9, 
   3.7867761224951057`*^9}, 3.786776161605545*^9, {3.786776195433083*^9, 
   3.7867762164738235`*^9}, {3.7867771405214033`*^9, 
   3.7867772343135996`*^9}, {3.78677731281467*^9, 3.7867773681616693`*^9}, {
   3.7867774410420866`*^9, 3.78677766306841*^9}, {3.7867777490824265`*^9, 
   3.7867777559400654`*^9}, {3.786777808897441*^9, 3.7867778252457247`*^9}, 
   3.786777856988841*^9, {3.786777892329338*^9, 3.7867779115349813`*^9}, 
   3.7867812627580423`*^9, {3.7867813034412117`*^9, 3.7867813151349416`*^9}, {
   3.786781345793957*^9, 3.7867813714214277`*^9}, {3.786781402534272*^9, 
   3.786781403765974*^9}, {3.7867814613829255`*^9, 3.7867815454530554`*^9}, {
   3.7867815792696643`*^9, 3.7867816298026576`*^9}, {3.786782446922641*^9, 
   3.786782463616991*^9}, {3.786782547514642*^9, 3.786782775413373*^9}, {
   3.7870444847223263`*^9, 3.787044496700266*^9}, 3.7870446311160135`*^9, 
   3.787044689823988*^9, {3.7870448823960123`*^9, 3.7870448845263405`*^9}, {
   3.787044980526638*^9, 3.7870450567767324`*^9}, 3.78704511815435*^9, {
   3.7870451701493196`*^9, 3.787045280864441*^9}, {3.7870453355342507`*^9, 
   3.7870453488087673`*^9}, {3.7870453887639236`*^9, 
   3.7870454106314487`*^9}, {3.7870454525792933`*^9, 3.787045460852171*^9}, {
   3.7870455229102097`*^9, 3.7870455378921466`*^9}, {3.787057147691985*^9, 
   3.7870571819194126`*^9}, {3.7870572826031494`*^9, 
   3.7870572842627287`*^9}, {3.7870573372922726`*^9, 3.787057345632969*^9}, {
   3.7870577565275803`*^9, 3.787057791881941*^9}, {3.787057826525236*^9, 
   3.7870578351731105`*^9}, {3.787058516113628*^9, 3.787058527348586*^9}, {
   3.7870589385166955`*^9, 3.78705896933325*^9}, {3.78705900985034*^9, 
   3.787059041621475*^9}, {3.7870591157003794`*^9, 3.7870591774621935`*^9}, {
   3.7870592231680183`*^9, 3.787059309915137*^9}, 3.7870593420102153`*^9, {
   3.7870593833616357`*^9, 3.787059408383724*^9}, {3.787059448525387*^9, 
   3.7870594545483227`*^9}, {3.7870595098254795`*^9, 
   3.7870595374800653`*^9}, {3.7870595779328575`*^9, 3.787059628838767*^9}, {
   3.787059666252754*^9, 3.7870597161886444`*^9}, {3.787059761502231*^9, 
   3.787059810060588*^9}, {3.787059843418431*^9, 3.787059871734793*^9}, {
   3.7871324410445223`*^9, 3.787132546112564*^9}, {3.7871380608470693`*^9, 
   3.7871380743908277`*^9}, 3.7871381609723716`*^9, 3.7871382707359033`*^9, 
   3.7871383626671815`*^9, {3.7871384049939575`*^9, 3.787138456887192*^9}, {
   3.787138753035927*^9, 3.7871388046508493`*^9}, {3.78713883723075*^9, 
   3.787138912763785*^9}, {3.7871389517714543`*^9, 3.787138977903576*^9}, {
   3.787139029448741*^9, 3.787139051765049*^9}, {3.7871390858339214`*^9, 
   3.7871391148384233`*^9}, {3.7871391943847103`*^9, 3.787139592515303*^9}, {
   3.7871414512095084`*^9, 3.7871416381617284`*^9}, {3.787438036984873*^9, 
   3.7874381186147423`*^9}, {3.7874381567744145`*^9, 3.787438207458521*^9}, {
   3.787438248279435*^9, 3.787438249633731*^9}, {3.7874385891163645`*^9, 
   3.787438600242694*^9}, {3.7874386418787174`*^9, 3.7874386505107346`*^9}, {
   3.7874387871389875`*^9, 3.7874387879860687`*^9}, {3.78743889400443*^9, 
   3.7874389016806145`*^9}, {3.7874390110388155`*^9, 3.787439049863802*^9}, 
   3.7874395249557343`*^9, 3.7874396296748095`*^9, {3.7874397294467993`*^9, 
   3.7874397745639267`*^9}, {3.7874696129913216`*^9, 3.787469836157585*^9}, {
   3.7874698783906646`*^9, 3.7874699452438946`*^9}, {3.7874706944484315`*^9, 
   3.787470768453537*^9}, {3.787470850515113*^9, 3.787470971694058*^9}, {
   3.787471157144127*^9, 3.7874712619997745`*^9}, {3.787471294560691*^9, 
   3.7874713803223715`*^9}, {3.7874714189280987`*^9, 
   3.7874714784200134`*^9}, {3.81520130374326*^9, 3.8152013083384476`*^9}, {
   3.8152013457701535`*^9, 3.8152013872648516`*^9}, {3.815201456299568*^9, 
   3.8152014860308075`*^9}, {3.815201541733693*^9, 3.815201586989479*^9}, 
   3.815201645636465*^9, {3.815201743246852*^9, 3.8152017941354165`*^9}, {
   3.815201859843787*^9, 3.8152018758243127`*^9}, {3.815201907914886*^9, 
   3.8152021061084647`*^9}, {3.8152027189063325`*^9, 
   3.8152027250985956`*^9}, {3.815202764311465*^9, 3.8152028579160433`*^9}, {
   3.8152029162548695`*^9, 3.815203099077257*^9}, {3.815203371043419*^9, 
   3.8152034238007746`*^9}, {3.8152054710987997`*^9, 
   3.8152054853417206`*^9}, {3.8152055405872254`*^9, 3.815205661317178*^9}, {
   3.815205734380871*^9, 3.8152057638687687`*^9}, {3.8152058318057127`*^9, 
   3.815205919174287*^9}, {3.815268124985087*^9, 3.8152681334991703`*^9}, 
   3.8152683797383366`*^9, {3.8152684294846134`*^9, 3.8152685331456633`*^9}, {
   3.8152685966316886`*^9, 3.8152687443531713`*^9}, {3.8152688801139073`*^9, 
   3.8152691575150423`*^9}, 3.815269386524768*^9, {3.815270998254407*^9, 
   3.815271100531437*^9}, {3.817188292966954*^9, 3.8171882938640056`*^9}, {
   3.817188327033903*^9, 3.8171883278679504`*^9}, {3.81718835950576*^9, 
   3.8171883856432548`*^9}, {3.81718842734664*^9, 3.8171884463357267`*^9}, 
   3.8171885072662115`*^9},
 EmphasizeSyntaxErrors->True],

Cell[BoxData[
 GraphicsBox[{{{}, {}, 
    {RGBColor[1, 0, 0], Thickness[0.003], Dashing[{0.001}], 
     LineBox[CompressedData["
1:eJwVmHc81f8Xx2XPjHtJEhK+tpBVct4RRYWQiCLZ2WRvkpUkISRJ0iA7s4SU
yB1klmvvvVXy+/z+uffxfHzen8/nvF/ndc5533vExt3IjpqKisoE+/j/9+ZQ
W4tIQqpGktvuywajZejO4Q043ecFGtSkZw8PLgPiJtjw9kUCIao6Wq15CXwN
X/fS9KVAXPqAjcPsInAuHkjZ6c2DnIOJTJ3GCxDztDBoS+EFHH/7vjN5bR7+
GqrZbdx7Cf5aZ9OcH83DdPlV1RWtt2D7qUFJgzIHlHp99/XeMggRGPFwjp+F
TO4Dtt50FaDgqckyozYLJm4Us1WFSuDQmRVVnZuBb4Iemsv33kNZsjXtf8Yz
UBX5gHteqx7s4tjVHFWmwWPQnPmWZwOMB0u2xa9PgdRx4b2ZnA9g189+Csqn
gOhlvr4W3AiXDKrfIqUp0BGZ/bXS2wSfHr2vp+hNQr6hvlmpWzNsW3mWf8NN
wr6QMrIHXQt4ebxl4hiagPofgV+WFD7DAONz2mTfCZC/y1K6cO8LtIjTLldW
jUNSubtUkchXWOPunmmOG4d5StcLl7qvoLzkefjPtXEoUM3OnJtuA/rb6tc7
mcaBf1Y6ekarAy7Qll9xdRuDQJ4H/woHOkCdqv6+hN4Y9Gpu+Dt6fgdB/u8p
Y2JjkJLV4DqV0wmvTvl2qY+NQrTYyzerwUQQj4hJ/GM/CmXq/Y5GX4lAk2Tc
z683CiNGLGJlOBKQh+afccuOgkaYe67naxKwyTBOBm2PwE6vyqPlXjJMZuf/
yksbgWoFRuuXEl3QNNlSJB46Ar73+iSvB3UBz8OF2ij7EVjVDGhsF+gGD/uc
qhdqI1DyRDch0qMbzPhrV2xERsBt+6CpWlM3vJO0oB5lH4HZotq5ArsfAGHC
kriZYShkTKi69v4HUNt6qtb3DIP9TYsIPFMP5P3ZYOL+PAxjvH95It/2AGpt
b255Pgw/o05pXlvrhdu97z0KHYchc4iNDa/dB1OfrKavWgyDmdpQ77e0PujV
6C/O1h+GH4uhrqon+mGVp0/vo/IwpOoaqC4l9IOj+4FfGVLDYJQvSFPwqx8m
3fAqa0LD0GnemIGLGIAlw6O3+dmGIbEi+eY38gCUX/TLGqcZBj32G7IRIoNw
wv3gIbRJgS8t+1oWvwwCzWQs+9cfFIgRJCe9OPgTaCSMn3a0UuBMYJ655a2f
sNxZ3ZJTTYFGOa2ltv2/QBj94knNoUBoPK423PoX8L/ZLH6TQgH1ibFolbJf
mJ5BZQF3KfAbKgwWaYag/qPsk+1gCtRkRvO9uDwEYmx4+qPeFPDfMJmweDkE
Aun7nq45UUDZULSEa2cIStiUjtvdoEAZXat2eDYFrMcX6Q4YUcDTOo1DZZEC
rRuaFhfPUyDjWvnCpuAwHKt584tDmwJb8YeMyeeGgd/AuNcSKGBaHVVd5DkM
k2D3WvoEBSon5g7HZWJ5ky4iBilRAI8zibJtHobqUeVBbXkKeKP6aZgfBpOO
Jc8YGQqQXUX0D3GPQE+trrGaJAXksxLLN0+NQA4NxfjqfxRI/rrOS8Z8RLt4
4PqECAWWNixDi+6PgO0tkmePMAX0j34ei60egWBuunyJIxQoMpTRtR0ZgWx3
L4FBQQqwhj4qBuZR0LPVFZwSoMCtN7u4Q4qjkLf7Y1sX4299dgGbFqOQfEmG
kwpjCfrOIVL0KOQ8HRyhwzhWUflMUdEocGU93LqC8ZR1zqvYnlGwGRpaWcVY
J4me3XZvFDwiCZFd2Pte1Ln5gPgYePWUuW0KUYB2pqef79IYJCl9TjDD4rXl
AdgMGAP69clPm0cp0Kz1Mp+UNwYDN4yYO0UpcCzp3czW1zEIZrtN9R7bf07f
e1mBpTHg2ND62iGB5dP1a7XzyXGYtuN6cluWApPvibvJN8ZhWX7sGC2mrzF1
v+b7u+MwFPXseZUiBWTTZzpouschLb24KlSNAtkjK5ySv8eh4x6oJ6tTgEn6
t6mh0ATE3ph0bsDyOd7IPJLtMgHhw0eZbupQIHNWakOJbhLIzA/iX5pQgFHp
+AlLqUkIpDY4b2NGgdth6mGRlybhum6NkaQlBQzxF5kITyZhv/zNlsGbFKDT
cDvsqDwFjQ5rUo8xP3o8KNHOdJiGKinjs1oPKTA0WB3feG8axmmEqUXSKXBe
7BNhsnwazM6G6vzNpIBYHclckWoGvpr1H7yfR4HB8VXXjowZ4BV/rHWklALn
5P6UrX6YgZbKTddnFRSoCqDZ5p2YAbMUVhVOrJ6S9+Mj7eRnYeiigXz9Byxf
qkpp/9pmwa306V/xdgpURJ4aFFmehWP9SSLsnRQ48l1b6DzPHOSrFuQPESnw
94bp63SbOfCoqP+t3EMBp7fXlxpi52D+h/WdD30U6Nm0Pz5ePAc9Vtok6UEK
lCb4fTj2Zw7e2py/VEehgEBPGM2VI/OQ3/fcdmCEAolCsedCzs4D/knQ1q8x
Cuw4J9977joP0Tu7dz5PUMC+MoPc9nAegk0UHyRPUaB7L/fAcs089HXO5mjM
UOC03itLnuF5sFbMVyPMUqA4tfSZOv0CeKgELp+epwA/pWbSRnoBElnYrqQt
UIBqzTOj7dICsHYmabRidT1OL6l3zG8Bjv8NOt23RIGvfKN/0rIXgMp+hq5j
Gasf2cyi3U8LYB3wXenZCgVSNI2sbKcWQFV+MfTKKgV8TZk521kXofAMIWUR
46vOTU3yCovAm5ErZr9GAY3QQJ+MK4sgtCC91oCxcIqC2F4wtp78tWIDY/qC
2V67vEXAk09Lsa1TYLYmL67jyyKID34/SItx5/erJxUXFuHY3G+dAWx92QjX
wmOuJWhcyQm+j3HaxrccKtUlCF/8cvcoxoFMUYYO15bA+vxb1TQsHqvDJ6k7
I5eAwz3LZgqL/4z8WvnxQuz+2MVBHozFtd/YZX1fAqrUnRARbL+s5jcPUK8t
AWPqXxEOTA//qnu2x1mXIZuOu6Qf08+50alhSmAZOmLk9kVg+lp+0+bJkl+G
3Iqdv3RzFEBDu1/2XVmGYaHPqYVYvhSm+4UqnZYBr+TM0IrlU2S1MsAxeBk8
Ps+RGrF8M9K7SRGeLcMF4wQVfcwfv9n1oiMrlqGQVa1h+CcF5g+K/VL6gl13
bHM3HKAASWYoKXsei8dFQ+9LNwVaVGqnDPaWwTqGyb2ThPn9dBqi4VoBEV2X
2jLMv5mX9VedVFagpQD1cH3F/GYlef6w3gqoPvasSGrB5okTfT7RcgX6nPO6
pxopYBPy4bJK5ArUizCzKtRQwORuZvFs6gqEv/FERyuxenngy5DzcgVKxERX
VkooIPlCtob2O3Z9L5JbvJACqx05/OQDq1DNwDi3k4r5qyfw9h3JVZBmEPbt
v4/Vx7Bpp+qpVfDovX4mPZ4Ctev7w5/arEKH+JZkcRgFovjDxlyKVuEtPm/t
giM2L1ysXjNorUFGZ4WWJ9a/JBmetxpeWYPw7InRV1KY3nmTo49vrUGsMQ+l
AeufLn2uh6RT16BkvHjNH4fpcyY40XBiDQy3Gbc1V4bA5/Bjt8d318FQXczd
rmAI4qt/xo9mrUMs8dCQT/YQ5BoLvZQqWYdjet80bFOGoCPuJaWhbx36Mjz4
xkOGQGSz0nBUYgPmqay0PY2HoKuTrCDVsQGJtRvlLDu/YNqJx8BneANYTzM/
O73wC/7RXr3VsL4BLmbjvZYjv0Dy5Mhzg8OboD5sGXum7RdEvlzC+7htQu41
qm+j6b9AIZx1q55jCxhDpaRfH/sFKfI6dfqXt2GgADvtGf0EuUHzs6cct8HE
KeqKs/ZP6Ih27ZIK2gZ+k9zTYyo/gb4vdY7x2TYYvs7fX8z/E4JCxw41z29D
MHNl4LuJQbBtDw9Wid6B8NMNdrm3B0HZru6UUPlv6AuwWzp6fwD6M441rnDs
YucxM5btqj7I7HrD7iu6C5YbUg5/C/rg6v7/rH6r7YLX1u9WmvQ+7Hx1+B/1
zV1wbqrO4Pfrg2E3ZnV85S4InAu9H6LSB9Nnxt8rm/+DxqJdZcWaXtheTn8X
9GwP4o2SeKmbeqBGCre3V7kHoWS++YGyHgi0T9KP/rYHjtqifQ3Pe+DvYPRC
4toeDLOersy70wPhY9XcBGEqxKt/NXpBtweiO18YD/tQIQ05Yk5R9w9IyA8j
UB/ch0z89zXMrXWD3nEnLu6j+1C3Id/B9MluYGwxuvyfzD6Ev5ZIMOzvhugx
0cHzp/ehcb+m2qUP3RAs3DGZ6rQPLVv2Bg7Fd4NbLu8/sdp9SNMmK/uRaDdc
yi6VPm9BjcLd5qKoHbqAQzrL/ZodNXLeXLErsOiCzrroMnd3akR9uxMsDLtA
b/CKamoUNYovP8a1rdYFmnz/tH69oUaRhalP9ti64HiGnoX7X2q0+tfA2bCG
DAdSx+IePqFBo8Gd+sqHycArVRm9XUCDOm/3dL/Ck4GvKSbsWgkN+le+QyXD
SgaBZYnb/zXToNj3d41t/pBA9IKHdd00DSpsMmaNGyCBIu2u8pgiLULOv62/
ZJHgeFan/LlTtKjqnXeDUioJlBVypYt0aFFTos/n8kQSnLDWEvYzp0X2JV9I
QyEkOF0fx8YSRosijS7kL1uTwMCHZ1zhGy0qQO3fqSRJYMgyPZTehV1PoK13
PEoCo7ya/r8/aZE6zQvRYX4SmBItCa1LtKjnlI/ZLjsJrkk/r73KTYcKhtvf
LW8S4da43INIazoUKs8uX/WFCC5B+xKnnOgQWN3QwzURwY2rK+aCNx26M1Ic
HlZPBC/kG8wTQ4eMb22J3SklQkB2vcPrN3Qoh7gSfSabCHdNdDXIm3RoxYHd
JtGHCHwVnXzU++gR637+dC93IhTjTLbkWejRzzv/rTk5E6GHfL3kgSA9MqV2
XkqwJoLIJR/hS+foUeFTtcdZF4lQXbLzL9yIHqmyHypk0iXCBY6wwRJLeuRV
NO8Xe4YI3oS4VA5PelSeekKk+iQRmi4+pSc+pkdhn9qkhiSJYFokMrb3nB4d
b077SBQjwizr649yxfRIm5szv0uYCJwdFf73m+gRe4CwCPMhIljrfZvVn6NH
SkeTLVVZibCrs9H5XZ0B9XRsnuIdI0ByQeCbXR0G9HpKQnDnJwFE6KliZS4x
IIUy6bfbPQS48Jn59D07BuSFRrWM2wmQqSVUfiGJAVlzLFd6VRJA9vmL+8EZ
DGheCK+lXUKAJmopl7d5DIjodOSW0hsCzHxSEmV9j113+bTn+owAquh8ejuF
AUVzW1mo3ydAx1Oi958ZBsQa6z6yFU8A673LhlLrDMjtxpUJQgwB7n6wZkpg
ZEQZRgvd3aEE4BOYnKjlYkTOLFf89gURoDjkVtMsPyPyl+Sk0/MjQI+6b5Ce
PCNKHNXRl/UggHP2nyuBJxkR/4D+xzYXAuz+CT/+WpsRMb/8FBPuhO23LmGB
6SojIi+GRsJNAnirPbNqi2REw3J6THtXCKCXu3/9fCIjcuvleJd1mQDCDMGx
nY8YUWaTxREDYwIQu01LuwqxeOhYFnf0CVB4skXbtIwRBZ+PZFq5QICwPPmB
vjpGVNie7/1PD9PLg5VmqJMRpR04WWlxlgB0vQHp1n2MyLJJ/OIbbQL8PDUl
NTbCiFj9qio4zhCgIt+k0W6OERGzNtoTNAmQwNJkMr3OiP4KTnnxnyaAjZfc
jPM/RjRJFRzXBAQ40Z8dssDAhJY7Hy2FaBBgusCvYJWPCRHtUiWOqxPgI9vE
idsiTGj7y1q97EkCpPkYEbZkmND0+U4BjRMEcBv8eDNQhQnh9zXK2qgRQFtT
ZvsvYkJcyWYdmaoE4H+VmRimx4RMqw/1TqkQYJ2d8Qi1CRPmpwhZXYzbfW9X
Rl9jQvTHtks/KBMg79eoLoMDE7LtHEHnMA44YzgU58GE6jPSayeUCGD4psGL
NZAJGf51/JeGsTiXFMP9KCbUapE9Z4Hxnn9GFuc9JqR8x/3GcYx7KHTHUtOY
0DEJXhDCuFjHu4Unlwl167fcFMT4TtGw2eNXTGj1a2axPMaWeP2FQ+VMiPVV
3T9TjBWD6iJy6pkQfylSvI8x86g4z5FWJkTdekpqAOPRc2mvnxMwtvr0WQWL
t+YdDYj1M6Ezm90jLzFO5vHsKhxlQhm+Idclsf06hgw5SM1jer+q4/uIMYyf
/1u0wYRGXyRu2GF68ZyvST62x4RiVGa/C2B6LpSKiZYzMqMe/fbIGYxbeFNr
lLiY0RlHkbXPmP7ZYfv0qw8xI5/Nqd1yLD/ek26jJ0SZkcc3+shyLH96F3/6
Nsgyo+VAj+stpzA/VuiyIFVmdKEd5zWJ5ZsYIXJc+zwzepvWWHsN88fL6Qdf
v5gwo2ral0VlmH9CDfYs9a5j6z9GGPNi/pI5PHDHwJMZWRf1KnJjfqSNPstH
DmRGHZ2q0m/PYX6crSg2iWZGyn1XjY0x/8ZX3+81T2dG2y1fXpEuEuCG4O6t
n7nMKPUBW3qhAVbfMc5UVq+ZUQuJWe7+JQJMGWtL2DYwow9fzw/GY/VzZul3
oNsY9vzKrnjV65gfzqVKfppnRtl/K+xDrLF8PpMZwG0yI52uChOiDQF4TazV
ahhZUAdfyNxTBwLMV3/eopFlQawOb/JHPQlwhMvqpakKC8oMIJem+hDA9Na2
6SvEgsQNiwaMsX7QeFiqSt+YBQ1YDdPuBBPgYWSyz2N/FjTfMGMzGEuAr4MS
IvMRLKjvpvDGagIB/h5v7tJIYEG2574W82D9yX5qQ2H8CQva1twRiHyE1dcF
ixXZZhYU3Ff6fCIP8wu3mFsLGyvKRmNzLR8JcMD94+EDB1hRNT2pK7kZ659f
zb47CbEi2wUhGocvBKgKTJBmV2RF49erP8kTMD0py7PmZqwoePpjzCkKARRe
1Tks5bGizL6QS/FURIhQv3SDT5UNXQ64jA8WJcK56zmrKppsKN/a5a6gOBH2
h89FXb7Ahup/y863YvMhu/lOQbI1G0r5PHHmyDFs3ujVztHHsSH71wEXqbF5
smx21Hetnw1ZfuhtsL9EhOu3N+I7gvYj3VM2586EE+FE8eOK0I/sSHxFEDc8
SoQzvZ27i1/ZkShvRt63CSLoU9GetSKzI7e+DlQ5TYSbRm79MMGOHpJZQ+MX
iaATdCQsnI4D5R87S1D8TQQPwc3np6U4EFNKUqo/JwlaHJ4uNPtyIIa4i3VR
QALdv2pcwUEcSIdP9qilJgk6k7uVj4dzoC8c/8wUtUnQX8MUnh/HgQqaF5mG
9EiwyOLDdSebA4W6vo4+akoC3pJzKjpN2P30Uf85uJDg1vZK+Fc2TvT75q5W
Wjp2/vC055nk4kSz3M8UPTJJwDg78IaGlxOVKL6LPPuEBPmDzT0awpxI97fh
wcU8Evz88Ei6UpkTje68EOErJoH+HbW+Z1acaJmVmTjRTAIFrgi5oFJO9CCW
ws+xQAKqhI2WjCpOdBD3df+dJSx+GuerVXWc6IXZ0cubK1g8G0Z3Vj5zIsiN
bPq+ib2vT2TQYYATpUxPXTWgIgP3068xJjRcyOqj6MN0LjJsS3EMyVzmQlQO
2yIcx8mw8YQvQvEqF1IiDS7uKJFhlV1URM2KC9V5O3tSVMgwv6bmfMaJC+2y
Gtx7cpIMw3U3N6+GcCFz597sCU0ytJ1/vz/2BRf6yNgv98yQDK0Nn0rvveZC
6pyTN84YkaFFrsPk4TsuxPVAn37MmAwfcCOZOTVcaDUqJY3rChnKBpn/q/zO
hRwj0p1PXCND5q3rMLrBhc7QW9W9ciRD+i/H0anfXMiNj9uC2pkMqQbedxb2
uFBu3Phx01tkSFKMbd9mwqGKp2nxS65kiPxTeoVdAIcs5DJuTXuRIcy1/jf+
KA5tlLLG8fmQIZjS+oRPHIfenQ5uO3ubDL7Ng2OiCjhEKiwrfOhHBucEOg91
HRzy7mZ7vBxEBodddpzmeRxS50iJ+RNMBlt3vqqzhjh0tk00al8oGa4by/01
uopD3dteuf/CyGB0yDzWyQ2HfipyyzVEkcHg3k0pd28cyjGXM8uNJsOFPddO
H38cirSJDgu9QwadsUh8eCS2/r75J6m7ZDj55m1uWhoOhVJyKLrxZBgQevNU
OwuHqPV1zbYx9k97lbP+FIdOGUs65yWQoSqiINvoFQ41heSazCSS4fJWfta+
YhzaZ98lGXOPDOsuzzNLynCox9T/kUASGRTMcjP21+PQ5c3So5r3yUD6npPe
0IhDQoXi2t8x9tB6kubyGYc+mfzYNE4m////lNRvnRizrNCbPCCDOF1qcswI
Dok/mGgUeEiGL4Ep95Umceh6d7ReDMb2y8lJ47M4FBvkeW0G4/zBe4ma6zjE
52fOn5dKBq1LiQkr2zj0nvNv6xbGo63x8bm7ONQZe2L73CMyCJbdjf1Hj0fl
/cfmf2H84b+Yu0UseLR9klB0JI0Mlk+iYyw58Oi1X8+aNcZ/uKLusHDjEZ3O
94YsjDNjI6JrD+JRGY8mCxljtX9hUU4CeDRC1z5Ik06GPu/QSN6jeHSFTCcn
j7HfTHDEl//wKLQrnfYqxjxWQeG+0ngUuCRjGYpxZXdAmKg8Hsk+CFbKwdhE
zz+0WwmPbuVAcg3Gqx99Q6JO4FGf6wkXIsYPlG4HKwAeWTaotI1ifOyNd9CI
Fh79esn0chnjTiGvwORzeJSSFUf3G2PXNI8AuIhHPIYZ4/8wZmV191+8hEdB
9YfP7GH8JsLV74kpHj1iYxL5g7He1i3fCxbYfrIMo1cxnnFxvv3HCo8mR1Zs
JzCOHXX0eW2LR/JeK5+7MP7PzMHb3AmP3i1cfdmAcet3Oy9GNzzK30FMzzG2
1bL1fO+FR/uVG+aiMKapsfGw98OjNsVlfWuM82RvuHMHY3o671NUxRjlW7m1
hOPRtJxgBgvGlIPXXb3v4NHht6GhA5jeofctXYTj8YhEspjMx/gwncUtUhIe
XTfeIThjXB9o7hz+EI9SH+eelMb4t52p41A2Hgm5GGc+w/L9eNDE4d4zPFrY
h0u6jLHqJWN79QI82rQ4Q0eH8W11Q9vMd3h02/ttmCnmH3yZ/k3dCjzadWyP
2sb8VvbfRZvtajxKCpNmS8N4mUvP2rQJj2wG20ubU7D8uwgTnb/g0TMqdWE9
jBtbf0NYBx75e5kZtmP+vh/4RrCwB4+G1D5PN2D+9+2Oul8/iEdu1k0mchhf
l7XcIw7jkYD554gsrF5kR1kpO7N49G83RdgWqy8e9Qn9/ct4ZJt4MaMRq79/
jxo+CG9geqQukA9g3KnrlnN+D4ufmjerCqtf11LCtSc4bvSu1i2tMhbzF0vh
91JeblS/5200jfUDdbvwU62HuZG4ft5PboxZD8ofXvqPGw18K7G+gfWPt+Ep
P5E6N9rg/HixNoIMswaXLcZtuVGOswXd7QAykF/JtG87caMLywMGl/3JUEtD
f5LNnRut89aGH8P6Xdz7Kj7lAG5UYZGT3Yv1R3FB3oG797jRTtPrpWl3rJ4X
B8ykqrgR78Zg0UE7MuifK/8KddyIsXlK49VNMijnJaiaNHIjOg2nH4o2ZKAz
VecN+caNgtjdD52wwuq/4Ulv5xA3yhJGuizmZBhLtDb1YuBBO0fapJvOk8Fl
Vlr4GCsPchY+jTuiR4bNszsLCxw86DP3g+agc2Rgpkm548THgzqlhuNEtLF6
CmiusJbhQZZvJae0NLB+bieGMzDmQac1gxrr5DD9NeYJUk950OytO4lP2cmQ
m1WdNfOcByVLGU4FsZFBYifa4WUhD2L/ftDEhAXTt+LwnnAZD2rainfdoSeD
jaSBLN9nbH1dyQT+Hwne8ZQlMs7xoEtML4QfzpHg3JKf7oTyAVTioMnzEZvX
fPICMYzqB9B9R7mXs40kWPBqaZI6fQDdnJzd5fxAgpRNDnWv8wfQofl1ZpNq
bP7vvpLdszqAzgnSMhS8JYEn60/cwbgD6POqcFF0KgkyJdDQhcEDyExQw0rn
BgnmbjJ6V4TxorpUsyPvlogwn3Om4WM0L6pezKT5M0eExf5whvY4XiSkcLRe
CzsvLRvsZI085EWCqdsf2oeJsHlytmV/IS+SdAv0qSIRgRrfweNE5EVUUl6T
O2VE4G25X3v4yEGkqxihYOxNBG2RA9R3mw4i6mOuhVp9BOD8LpZUssSHijNn
jzwr+w6HYt8ZKivzI39ZOYdfCu2QLqXGgXM4jOrX+Ri2v32FNr7TSmsPBNDT
1a2JcvdWUONvSpbrEUQrcw8VV1aaYT9Nns+NSCFUv2V5d7PmEwhECKqbix1B
5XStvddXPwCTqGWV0ZcjqIahJVl+uBZkTx1853dNGAW/X6m1dH4PXkNczXpU
R5EgV4hMIFMFLK0lXtbNOIqcjwAu+UQpnJVrzdSVEUGPUx53p6QUwYe1k3+2
OkXQ6krcGmG+ENykFQZIdqLIRyD90Pv/XsCpRdtucyYxdFGzS5r62TNs/7wX
2fLEkBbVO6ELOU9APDzev0nlP8RhZp6RPZwBknZqH0UH/kO1tVZ//0Wmgt0H
x+gKT3FkSn3zIDXuASy6zvpp+4ijiQU7f1O6B+B/2OVWj6840vCOJ1VsJUN8
sLvRdpA4enjohvn9n8lQcsJXSD1GHC2lbnHWFSTD36qo+uZMcbSrfPjzlHoy
pLzLWSc3iyOz32a2vcNJ8DG323aFWwJB9euu/IkEGL5wxMqXVwK5FFuwmBIS
gGrH1fwPnwT6RSX06kBNAmheYtCnE5JAz2lW5tsTE6B13wmVg5ISaEBZznPr
eAJ02DxlOq0hgRL3a5ldio2HARHn4mR7CeSTl0jfdiIO1gv3tuTeS6AjNe+1
szpiYNJUJzeuRgK1W/ZEm9TFQB/tvXNjdRKInCk9dvB1DNRZ8z1Oa5RAa0/c
KF/vxkAkr9KJ3TYJtLCVRfteKwY4Yp2Dv/2UQK+cRcO/N9wBaYcfVHbUkkg1
7vLiu9pouCn6hinzoiSKoDq0W/cjEgI/X3cWM5RE7FPyV1hbIyHZjqu9zEgS
ffH1/elYFQn1LwIS269IotbUDzo66ZGAFzvHvntDElHdIhQ/MI+EVrEJvLWv
JJLsfxl+czgCJMUFhcSeSqJv3jsfazbDYUXyoXLZsiS6X+bNNRMbCtjPDm3c
miTadBAa++ERCo1ui8Y+G5JIUXI8qNssFJLKdD2Vf0uiwBiRHnqJUJA8QfW2
lkYKCSyJjWp8CwEbXdcjzTxSaPUFhWuVPQS6Hc6ydqtLIb8QJTp8YRBU5/8Z
2YiVQhsPBr90MwaAspbPll6CFDIwfBGhseEPlSPzrLn3pNAjoemXVSP+UCYw
pKKXIoWsfjDjyLX+8BabKjlZUggXdfVyhas/5CbeUTtbLIV2OTkkBHr8IM6H
/UFGlxRS1D8pql3qC1fPHEUnBaRRU4vo9GiSD+x2M+5vFpJGj/bLPTkV4gO5
douDekelkebip7yCWz4wGVPjd1VcGr1/0uzz/JwPeLUZvAtQkEYib32Zz9L4
QLx+sEC1jjTacL3wWTrIG2rNfvw97i6Nrhkwi0re9oJDrndrZBulUYFvcNfH
+x6QtGevlNAkjbKtX8ebRHoAdYpO6VSLNEqNFHy45uMBs1V0r3LbpFHihneg
4VUPqKWKzuDqkkYGrv0/okU94GpquN/mhDR6nlzVmRfkDhl1AUofWGSQ39QL
7eQ5V+Bmdim9eEUGnTv6hM6M5hbka4UELpvLIB1fqdbXs86gEJKk9dBSBrWx
h+9ykZ1Bf7nkR98NGSSs3hN/9JkzxPRs7Nx0kUHfhb1PaiFn2M4L0wyMkEGm
7x9vuUY6wcDJh10Fb2RQUnRj2B9uR3C8nZ+tWyyDhocfnvu55wCbxZV28yUy
SHr6uRdxxgG4hPu25Ktk0FWxtderDQ5wnvEwf0OjDCoNP7bK7+AA9d0Ftl0/
ZJBmid+xP/X2oLe/Wsa3TwbRbviWMxfaQ9/Ztk3eQRk0Sv6VI/3QHtZr52Kv
D8ugeHXweulkDzLPjhXNzMqg6TZjO78D9lA/cNo3cUEGPZXSusNLgz0Pbwxy
yzLIadL/UfuiHdjfvU3y2ZBBYgFB5x1a7WC9MSbzwLYMUuJt7TIos4PI3+k3
a3/LoMRkI069HDvgOP5K+tquDHK3Ddq4HG8HOa61G3t7MqiVu8DT29cO/gdp
WdBb
      "]]}, 
    {RGBColor[1, 0, 1], Thickness[0.003], Dashing[{0.001}], 
     LineBox[CompressedData["
1:eJwVl3c81f8Xx2Xv5F6zjJDsJNk67zIjQkZGyEyRkZQRkqRQQiU7KSuJ7JXQ
uMY1s3OvvUe2vuT3+f1z7+P5+Hze5/M+57zOOe/3UQdPE2dKCgoKdezn//+b
I4QmkaiEM2OXa7/UmqxATxq3/9l+H5CNXptY5l8BxNHuwN0fBs4qbSGX+pfB
zyivj6o/DmwZXnZq45bh0BJX3E5fJoTSf+K7lbEIEek5gVty74Asl7PjqrsI
u0bKzhsx2bAa9zxaYnUBZj5bKf3R+ACz+XH8f/UWgFRj6LneVwy7vrzDf9jm
IYmDy+kWTQm4+STEhX2fA9ObpMurcqUgH1Gi+/7eHDQLeJ1biSmHBCtNraiV
WSgLe86xoFEDIyeZh9hmZsBryJLxhnctGNx0VAzOnQFJeaH92bQ6YJiNl9Jz
n4EOH8v1taB6GEgxuzG5MQ3aInO///Q1wIV4oaEw7mnIMjK8XHSzETqL3u6p
T0zBgXvFXV40TeCUSKQRL5qCml8BP5blvsF5Jcf9u4ZTcPIRU9FizA+4OVP8
wP3lJDz97ClZIPIT4l5Ty7DfmIQFUvc79+qfEM/y70QdmoT3SilJ8zME0NSx
HeFYnoAjc1LhsxqtYB3LYYwsJiCA8/m/nMFW6D0R+Sbh1AT0ndu4e827DSIN
wuya2SYgLrnWYzqNCGFJpRs/28YhXDQ7fzWoA+bbEntTjcehWG3gmsnPDqjr
t78WKT8OoyZMosW4TjByPfzhFPc4nAnxzPDO6wTXX9OHakfHYKdP8cVKXxfs
Ml6jk783BhVy9PbZ4t1QeFg3rdlxDPxi+iVsA7vhr/1rg6P6Y7B6zr++hb8H
PnIQhvcOj8Gn1PNRYV49QG/DahtIMwY3t3nMlRt6oKqMWSVneRTmCqrm3zv/
AglZMj3F91HIoY8qu1L+CxquaEoIF4+Ci6P1fTxDLwQPU1BNpY3COPcuZ9iH
XuDVC1lRDRiF4Qfq566s9QGntDmpUXEUkkZYWPBa/eDKdNwtRGwULiuP9DW/
7AcqgdVbdTyj8Gsp2ENJZQDYE/ZxVXtkSDh/UWk5agA0P5gYe62QwSRLgOr9
7wFo0jOzSx0nA9GyPhF3fxB2XSr7L7aQIbok1rG5axC0e3et27+QQe/gVZn7
IkPAr2BAqiwhw4+mA01LP4ZgN/BYTlM6GepPaCwTWH+Dw4W7V5wDyBD8BFcV
av8bLhh7pq14k0Ftcjxcsfg3uLg+z+t0I0NlUjjvO7MRwJeFeUZZkeHuhumk
dfYIMKY/uW53iQwKRsc+se+MwNz3vpKQC2QopvmuFZpCgo9iTAopQAZv+5ds
iksk2J+4QJegTIbEK58XNwXI8FRXyab9FBnMKx5UFGDfTY76o0QvTobSyXm+
x0nYex9wHw+IkAGPM33g1Ii9X6Z8XwFb1+UhYniYYxRsa9Mj9TjJcDI5+vOm
+ijo2+tuH2MnQ+zPde4ul1Fg5w1SO81KBkPhb+ORFaMg2G4oMENLhgIj6fNO
o6MQUfjzXCQVGZiDX3wExjFwQuqaZhRkaO539t+0HgMpYdsXI+skEKcljnSG
j4HAFalTPsskiDyloFlQMAbhIewlJnMkmLZPy43sHYMHNMxM9yZJoP2U9qDT
/hh42bGoLpFJ8K76pi+IjcOX103mb4dJQD3bO8CL6d6IbBX6up8EjRrZWZ2Z
45Aw/aVTvZMEsk8LZ7d+jkNRm0UYH5EEaf3lMvzL49DMV5cg1UICJuH6W5oc
E+DzNGLp2k8S3PX4WXFddQLcnPdDOr6RYKq8Yy/26gRQczNoXm0kwSXKgXPl
jybA3WsJeL6SQObVbCtVzwT8NUk/vlVDgpTRP4ck/k7Ai7ASI55qEjBI/TU3
EpyEWu8FSetKEvj5Uab4aU+CkdPVlapyEkzUM46muE9CjsnnEYUyEpgw4UQb
4ybBO3QctZWQ4IvZ4RuzFZPQFiV7PegzCZLmJDdO00zBY7aAaP4iEtCfllex
kZyCjxGzl1k/keB2iFpImPEUBAlzxbMVkmCMoNmUc2cKGmXdqoQ/ksAIb8DQ
njoFJadLzbULSFBra2a40TgF2aIC234fSCCReyX+8NwUcB/YUSjJJwHNmZt8
1xSmgSR7g/NiHgl8Iv0cntpMQyu918G8XBKQu4KzS8KmwWoxxJwZ4yrXZycP
tE/D7XcV3aPZJPB6/kkryXUGPCKsdQvfkWBkqOJJfcwMKO83KQtjrC/6tX3q
8wzghlPPvMgigWh1p+Upilk4OvrumudbEsTTDKZZis5CVbbU81+ZJKAwGhsP
uTALUYqp3acxHppY9WhNnAUGmSer5AwS6J74r3i1bhbS9u9RS2Bc5k+1zT05
Cz8ucSe7pZMglhUf5nxyDrQy/CgJqST4d/nIjyiLOfg5Uqg4jdXZjbcizMXY
nLmZq1e1nYzpT+n0y3+EOWhxrihYfU2CkjD1IZGVORARpi0cSCTB0TYtQX3O
ecj8e4+/6BUJdq+a571ymIccHuFMmRckcPtgu1wbOQ8yO/ue3fEk6N10kZ/4
OA/9vqoCLnEkKIq6Uyf73zyIdFY3mzwjAX9vCJXF0QXQxKlk58eQIFowUvee
DjY3Na8eW4kigUtpYhchfgHrOxI7ypEk6NnP4FqpXICbW3SXzkSQ4Kxerg0n
eQGCg8nmUuEkOEKqnHKQWoSctpL4xhAsfmveiQTjRQjFxazcuYfpj1ZCT/bO
IihMzp7iCCRBgUxSwd7XRTDiyPqP3o8EcedM7JymF0HiW2y77S1Mv+aMh1qY
l2Ak/IB4ihcJzgQH+CZaLEHQOcGTrddJIBQnJ7oftARqS456da4koH0/1+ec
uQSfHivXvXQiAbHNSvXU4hIkbhEKdq6QwI5PlZIYtgzMc8MC9y+SQPPk2mf5
nGWoH8i9nq5PAjGtfOfktmXw1W8wyNTB6rMsxkmeeQWCUp+cNAMSoJG9Hwcs
ViCyy/zSDWkSyM0MCJa6rUD9gT3ZPDESiKyW+l8LWgG2z/zxrcJYvdDelGx/
swKaO0aPq3lI0Ck98jRlYQWGs+hUETUJmhSrpi/urwA5xEf89b8RKDv7ElGx
/wFNyzT+X9sjkGRmuOqm+AeWkvC0mwsj4HCvzkwx7A+IvDkaP9Q9AqutaUe6
uFYh+Ej+kHLKCEz0Btx+KLEKkWucek0JI9BLNicqqa8CxSPhk3IxI1C1zhqa
7rAKKRYqtRX3RuDBkZBx94JVCCv2cbl1BZsT7nZ5dBprkFSRt1jONQISdG+/
G1msgVTeVkUtywigzKmx1zfWICClWSqLagTc+z0OSyWsgdMDvwHc8m9o0gyK
Nppcg6CuVb7wpt/gy/f65utH65DxcL170O03dBO75CRbN6BCMG9BNGMYZtw4
L/qSN8BGLEm2Im4Y/lFb3ahd34DVZbyx3MNhkFAdfXuRbxPK3vtajbkNQ1j2
Mt735iZIbbykVZEbBrlQ5q0ati2gKJoLYP4yBHEntasNzbahJFGe16NlEE4M
WeqoX9sGm6v/ROprBqE13KNbMnAbnKx0Cuk+DgJtf8I8/ZttUPO6pX07dhAC
g8cPNy5sQ5UvduA0HQSnltAgxfAdqGFSpfoxNAAKztXqgp//ggMyMLSd6IeB
RNn6P2x7kPmQf/fMYi8kdecf9Du2ByvV4TXnhnvBivW43V/lPTAPUj6o19KL
nS/4/lE67sEZ7QY7p9xeIN9kVMOX7sEw49MzROderO4myhUs/8EZcYWuXNIv
2F55VRj4Zh+C4yl1dvt7oFISt79fug/oW8HayM8eCHB5ahjevA8lApsDLRU9
sDsUvhi9tg8u1nE03xJ7IHS8gqNdiALRPgtKVrbsgXDiu0tkXwqUM1ktajTc
DVFZIe2UPAfQBQPFs6oLXaAn78bOIXwA3eV3itn43QX0TSZmx6UPoDK2aeG6
9i4IHz82pH/2AFLulU0J+NwFQUKtUwluB5BsLOert4FdcDOD+59o1QEEd1RO
t7B2gXFKkZS+NSVKWlvZpT3bCWxSyZ5XnCnRm9rs7TL5TiBWhxd7elIiuvjs
7jtinaA3ZKGU8IASmZ73tpNi64RzvP80fudTopGuceRA7gD5RD1rz11KpPRt
5ClTeAdwJYw/jk+lQlme+6ISRe3ALVkavv2eCsVm/57QSmsH3oaIkCufqJAS
zw9SaFQ78K+I3z7eSIWsat+/MXVph2MXvOyrZ6hQSlU38RZfO5yi3lMYP0WN
5k5WHo9/TgT5ZOJJXXVqdHc9B7JCiaAglyFVoE2NlGYSS3s8iaBiryF0x5Ia
XfeiL403JMLZmscsTCHU6Nrqr7rHLES46Ms5IddMjXKYudNNnreBEdPMyKtu
auTjW0h3OawNTDIrB3aHqZH5zsKjoFttYN5h0/59mRoN881/EjJvgytSb6us
OGiQkfaLmrEjbXBj4sTzMHsatJKtbiv+qRUemZ4/07VJg8wDP166t9gCvCVE
XsoDtMjHemDAfrQFPuJMt04y0SLfNzE8rr9aoLfL9tNzAVpUcirXY6i2BUSM
fYWMdWlRRPmRJfvYFmgwSKfteE2Lwn3oXJtVW8C8QGR8/y0tStQ3iiSebIE5
5rwvJz7SIvM/Kb/XjrfAodaSu88asO/pKFW8wbeAvV7znOE8Lbp7qET80XIz
7GlvENvU6NCuY/QB+/xmiH0fkL+nTYeyZtWkrr9tBhFaikhpYzrU4OlcE5/c
DBe+MZ6NcaZDjMk0zzWjmyFJQ/Dzhad0SPdaaRKPZzPIvH33LCiRDjmwr9w/
fK0ZGigl3T9k0qGO3/MdqlebYfbr6WPM5XRIRs5buO9SMygh/VctJDrE/l52
z1elGVrTO279N0uHzoybRbjIN4P9vpmR5DodyjtN63Fbphke1dkzRNHTo/W2
xOY5oWboVfML1DtJj6QKvChlWZrhesp/FgGq9ChAjLmUnh7z779Q+TwtehSW
ovJpjxLzpzpqkcEKW2+3v6q6Q4Bbym/sCGH0KLHp0jeaaQLoZbCu60fTI4pA
33HqcQII0QVFEl/QI72WT58OkwjQ0WNe1J1Dj2bGVcae9RFAxouZaoRIj3x5
qK4+IxCAps//lX0/PVJaYK/Q/U6AYfVpyfFRekTciGvnbiRAFFOD6cw6PWqu
w//YrSHAzPs771d5GVAG/cuIjiICfGGZVLktwoCGaY7FqhUS4KWvSfuWNANK
vPvTpe4DAbTOSW/vIgaUCz4UVDkEOJKbFB2ix4DOcM88/PaOAOsH6Y9SmjKg
qw4mV1LfEiDz99h5OlcGxBlhEhGdTgB/TaORx14MqGlj5fXbVAIY5df6MAcw
IKflFw/akwmwfzcx+VAMA8LpRNo4JxKgl0Qjm/CSAV1mj2Bpf0mAj9q3mjgz
GNCN4wtcBi8IYIM3XDz8mQHtes1WP4wjwKnA6vtpNQxIAKY50XMCdvQX4zz6
HbN/7bAhaywBxnRf5r1tZ0C3s46dW3lKgMpCKhAdYEB6yWndkzEEiOX07s4Z
Y0BlRtzjS9EEuHZvxFVygQFRx/IbM2EME/q7BRsMyM9c8Z9KFAE49StjZfcx
f9TGm+89IcBikeixz/SMaJWU+qr7MQGauBMqT7MzouPnRzTVME4JOWBYcZgR
kU25PpdHYvmfujmmcowRSfFUNGhhrGcw7Fcrw4go9aVMpx5h+S85z4SUGNFi
5rDOa4x3eMvTG84yInd0ItgW4477IvJa+owojSWy7zTG2TPPf/4wZUTxgufl
BTAOvrhvo2fLiLj5un15MTYvc//T6sqIshIe+h/HWJpv8OFFb0aU4/JFSBtj
6nAd3q4ARtTDTzLyw3h4ruSjaTgjOnNJY6Ic48/GQhp9MYzo5QH9WkZsv08q
nvVZvmJEDfNmNTcxviqwd2M4gxHRrzV9HcdYKeI6hV0etv7W3wI3zH+2xb6E
0c+MyD7F6ioFFq/pS1riTrUYt+rXZGNcV1VcO/WdEU1PKaTbYfF9eVTQxK2D
ESkVPJo7jsVfc/lvwM1xRkSdzqM2i+XLXzdB4usCIxpf2N8cxvL58Y30IG6T
EXXs7O2RnhGA29ReuZKeCf21jvbHYfowKNiZYWJnQsGFbcUa8QQIo41PtD3M
hP6ZPP4alkCAhYpvW1QyTMhKhXFW6hUBjrLbZZsrMqE9ifzvrzA9mt/YNs9F
TEjFNJjqUBIB6vkkywwvMaHxsnIRGUzP8WGxvq/vMqEYtcnWg1kE+DkkLrJw
nwn9YrO+MYfVx658Y/eZKCaUUll5ryubAC7TG3ITqUxoYUbkcXM+AVQuWP+R
aWRC5SQzBosSAni+W8+434rZkw/kSCojQNa/GKOeX9h+uR0/zFYQgLWovtB/
hgkNmb+j/ViL6ZtD9GYTCzNKiHmo+fMHAbg8v/BxcTEjcSWGYPdmAlz4ebnN
TZAZlbMSrI+0EaAsIErq4ClmtDyQ9DytC8snaWXO8jIzqthN+yk+QgC53GrX
5UxmFIr6Ms5tEcCV0ozr3Adm9PDfVmf8X0zP1kvfE0qZkRB5dnxpjwC0rEdF
VX4yIyN/R9UG6mYY9ImYCF/8/3p8ySB7M9xXM77Kq8SC1E7o/q6SbQZd27RV
xXMsqK1T/Pgq1m9ZQ+cfmF1gQTpih1lPKTdDSuPD97H2LIibn1ay82wzVOhV
zdM+ZkFSR0MXA7D+vXJZ2G9tgAUVxYwaut5tBtvbG09aA1nRiFjZQt2PZlD5
+Lok+MtB5Dz87tC72y1wY/tP6E+WQ0gvWn/v+o9WUPF24ZxiP4S0c+Uc/7S2
Av3cYD4V9yFEnfjoum9XK2QNNfaeETqExFpK2Lx+t8Jw3QupUoVDyPGofa7q
WisYPlTuf2N3CG2inhUcfxvIsd8/EVh0COUpdfNc9GoDiqiNpsSyQ6gYVbLq
3G4DItV1q7LqQ8ilZjxUOQCb1xsmD/98O4R0aF3fsIS3QVa/yJDr4CE0aH1Q
2ftVG3Ck/4wwpWJHIxrytjy1bbAtyTYibcaORFYNKZ5TEWEjlff+KSt2dDFb
IDePjgirB4+JKNuxozOX3XxqmYiwsKZ8XdONHSmTuNSJOCKQqx03re6xI9ZF
0qtkYSIQ9MtZI9+xo7BzTVPDZ4nwvfZrUUweO8oTbdl5oEWEphOtpvGF7EhF
uDBB+DwR6nCjSWmV7Mgn4z1cMCJC8RDj8dI2drSZfDnknC0Rkm7YwtgGO8If
acmqvkuEV7+vjU3/ZUcVmx5O04FESLh46+HiPjuSNdSWYQohwtNTkS3bDDjU
NVbepPKQCGH/FVkc5MehlRhaUMbOV9ejaLzUtHGoRNWIWJBNBNe9g7hz+jhU
Pd8taJFHBCdP3jIdIxxq8DDm2f5ABNtLJ3ZNrHDoE0vwlGAxEUwOW0a63cSh
3Z13tiw1RFDN/5Dx8iUOO7/OBhgQiTAomJ+ulYxDDFGfzfU6iHD3ZW7aejpm
r630A3QRoez++xSTXBySO2VXheslgtzljETWGhyqSuujvvqbCJ1taa9q63Eo
qynI6iiJCF4aqS/dv+FQpi4V+yCZ+P/7a0IzEYemz9cny08QQYwmITZiFIdk
DDo7YuaI8CMg7tnpKRxSuzs1z7ZABJeV2KcTc9j+PBJMoxeJmP5ios+t41CE
fwON+woRBIofRf6jxaMzvRQfiBtYPo5HPCpgwiMhPvpt3BYRbFLDI2zY8KgT
dO8bb2P5iLwfXsWDR2oCTpqlf4nAaRcY6ieFRy8NJmwF9olQ2uMfcuwkHkUm
CrmIUrSDqd7d4J7TeHRXZS/12IF2eH76dpAc4NGu/MUkZqp2kM2/FTiqgUfK
poY26xgTBX0CYnXxqFJu53wPdTswM3veXTLGowD0720QbTvk3/e4k2qOR2If
jVm16NpBb+uG3wVrPKqX08igoW+HyLFrvnlOeBRhHq3oydAOxy+73rJ0w6MR
mwuq3Izt8L3N2Yf+JmZPONCxEmOqSgcvlzt49Gspin+CqR0yZa56cgTh0UUF
jU8ezO2AsuxuNoXikWI6zmkZYxKPrceth3hUq/ZY2Y2lHYKf2bgLPcEjFgd1
2SGM+Wisb3Q+xaPEZ706WqztUBNgeT00Ho8srtKHZmNsvWLhdiIRj9SD4vsP
HGyHv87m10ZS8Gg2UMvYFOPXQ6auMW/wKJ+8PZuGsZLxJRe193hkuJeQOYpx
73dj5/k8POqYYAk8wtYOt9WMnJIKsfhedrp1EWN8saHj+RI8Ci19FxWAcfFx
A4ftCjziHZ9vTMXYOFX/anYtHkWhK0cqMV5h17M3b8CjnjipF60Y97sLdVz/
gUd/Q6609WNc//0vhLTiUcUrnsYhjHMEuwvjO/GoK6zL7xfGzwLyBXJ68eha
HuPsN4z9eh48qxnCIzk+M94CjG1lbPY7yHjU6mvGFIWxdqS85+Qklq+qLzV2
GMuMMZN25rDnBpdPSGLMqTZpyLqCR5d/rDkuYv7+e1FbJ7SBR8/IftbvMZ5a
fiGj+BeP1i16Oc0xJp6/maa/j0ebvZyvdrH4lr3VZrWn5kBsfRd+v8Y4bY8/
2JeBA71/lDInjbFHUfuVVBwH0n7vaqeC5cuUKaetiJsDlbP7E4qx/Ko5h6p/
5+NAH7fa949izMxzkm/5OAd6QS/UN4HpZd2HIYZKmgPd/SYVqITxcOvoLpcc
B4qYSf4ThuntQ2jcMFLjQEem3Wx2MX0mDF6/YHaWA429NTSVxDhIXqPGTZsD
ZZq9PWaM6Vl/Zi05zogDfdDXsbmP6X3uopn1hBMHWm84Y+KL1U9XrnTLthsH
iqOmMrTC6quKilaVxRPbv/ffU4r/iPC4vIxXwR/z993cj1//Yf1AgHvwUQxm
z+CF6ftNIrD5r5xPieNAGesWUxpYfW93/az89IoDhZf6+fWvYf0iwv/1wBsO
dE+/J2UK6wcuS4OXJcs40NOnIiavsH5iqPv5J1RzoCdBYaKLM9h9NDNKybSe
A+0Kv2ZTmSYCjbka971mbD8pj+Qqx7H+UpvaRxzB4tlxlN5gmAjj0fbmPnSc
KO7q9kZbCxHc56SEZJk5USFvzY8aAhE2dXYWF9k40UKhI03WDyIwUsU9dOPl
RBJupA7rRiLI+jeW2EtzoqlpwgHvKiIEOYviLl7iRBqo4KM81r9pG1dHmC9z
ovlXnd/ys4jwTPBLXrMNJzqqaRZ8OJMImUMW57RdOJFa6sDoRAo2n4wfe6v7
c6KNhj/9AnFY/zqz0C6ZzonSL6oTlbF5kpFckTz7lhNlRPlWqGHzRnwn3DU7
hxOlzEWHKt0mgloJ375QMSe6PG9XxYvdxx0kLsrwfuNED0N6tJ44EKGQszia
fp4TZYtwWfLoEkF3+c75SQUu5CZPc4eDlQi8J/kj6NW40PyuVNYsAxEWfZoa
JM9yoadkPnwZDRHiNtnUfPS5EM5mr1txrw2G93Jl9u24UKulWwBpvg28mYdx
PI+5kL7hSm7TjzZIEkcjF4a4UFyCJfkQNv/db0zxepG50PoJ0TN/fdsACqIt
4ie50PDrlHdDnm0wITvQMbDMhXh3IvMfO7eBjJJPows1N8pxUtCLN2qDBu2s
nFBpbrS/lJrgcKwN5h3pb5WEcKOU4hA6weZWWEjTrP0Szo38mM8xmzS1wtJA
KF3LY27EZ7wkFlzXCisXd5JH47lRiMV4Y1NxK2yqzjWx5nAj9v4Pp5mTW4ES
38rp1sGNDlaXVDy+3grcTc+q+I7yoPATDzbcaVpBS4SL8lEDD/Jr/tWlIYXd
99tEn35a5kUK0RLk1BsEOBxZaKSgcARt/UsK0LX8Aa8kldlwrnxI4pfc3HGz
b0DgPXt67Tk/yuCPNam2aATlIw2xJ3oFUPU1L9kl5a/ASpXpezVMEDkue2yr
59UB/30BNUvRo8hu/SNhrK0KGI7ZlJn8OIpUaOn8jxuWg4w6T+GdK0LoaPoG
LJqUgM8Ie6MehTBqID6rV75WBMtr0WbnE4VRE8fAlfX1AtA58T3pvLQIWnBd
jp6rzIW6NdX/togiiKB7B6dZ/A5uSskNdjofQ/Jdok2P3TNBfcmpx5JBFFm6
CA/dr0jD/Oc2YMkURXxclz6d6HwNYqFP7jYoHkdPt0hXTxS9AAln5S/HBo+j
1D/nVeUmnoNz3bXwEm8x9DtYNONKSwwseczd0fIVQ4avlm5FfY6Bu3zuN3r9
xFB+2Oe05uQYeBLkabIdKIa63usQg9xj4JOKn6BahBgK1he8XsgaA7tlD2oa
k8RQE0WqjqZ5NMQVpq13NYqhyNJFgfE/T+BLRo/THw5xlKBf7FpxORLIF47a
+XFjnGz7WlsrEih2PCz/4xVHo17CrOMnI+GcMZ0hjaA4ovudnaLNFAnfD6go
8kiIoy9rV43K6x5Bq0M6w9kz4siivkpBUewRDIpc/xjrIo6Y06L++dBEwHrO
/taJcnFEfrFhvD31AKbMtTMeV4qjoy3jNdN9D6CfOkZ3vFoc5Swnloz+fADV
9ryvX9aLo3ur2rIbeQ8gjPu0yh5BHH0Lms187fkA2CKvBzUPi6MlN43Orr9h
IOX6i8KZUgKdVtD7NcAdBo7H8hmSDCQQUbTvA9k7FAK+2V4XNZJAf3iqt046
hUKsM3tLsYkEYtS1GIoxD4Wad/7RLRYS6ECI00Vn1VDAi+oe3Lsqgcb/uPPH
0YTCd9FJvL2fBGLqIVNXKYaAhJiAoGi6BIpcHjnEnHEP/kjEKxSvSCD1lI6v
2nkB0N+KtHBrEkg3q/iE1osAqL+5dMl3QwI5hxUcvhQaAE+Lz3sr/JVAXCGp
mqnmASChQvGhikoSuaj7Vc1SBYDDeY+jjZySKLhR/7zVVX/ocdVh7lGTREUe
iuWXjt+Fiqz/RjciJZH9KXOVyN+3QUHDd0svCns//CGlV+ttKB1dYM6IkUSu
ompXnKpvQzH/iKJenCQSSQ/N8Xl9Gz4k1sekJUsi6xH1fBHz25AR/VBZ56Mk
crrCwt3X6QuPfQ8+T+yWRI8oT6qrdd0CK01hpMovhWxdtQIubHjDXg89a6Og
FPKUcxecnPSGDOelIT1hjCv+nH3S6w1TEZV3rMSkkGn+ROdOuTf4EC4W+stJ
oZYWAyGPQG94YhjEX6EthTROr4ekUHtD1eVfu/KeUgi30KhKEvCCwx6PKmXq
pdCEJFFOcMUdnu67nI5qkELES990ivrdgTJOu2i6SQq9YU22Mf3qDnNlNLkZ
BCnE3f/OpCPOHaoowhPZu6WQrKcZU5qCO1glhN7ZnJRCNLUXMh/evwGJ1f6n
65ikkRpXTbqMyHXgYHQvMrCQRq1OuF29JFfI0rgXsGIpjQyMLsjXhbuC3L2n
GvE20mg6YFpU09MVDFc+/eq/Ko1oKl/+e6TpChG9GzuO7tLoy93QzsVlF9jO
DDkXcF8aLZ1L3BTRc4FB1fju9/nSqLiPcneQyRmu3c5KOf9RGl1fOjEbue0E
mx9LnRc+SaNr+UNfdCadgF2of+tkmTTy7zFZ3apzAn16viO19dIohnB7TvCW
E9T0vHfq/iWNHKyDzjwecQQ91gppv35pZPPthzW0OkK/DmGTe0gaPTAve0xT
5QjrVfORtmRpZJnxduzrC0eQfiNbMDsnjc33Ne4dA0eoGTzrF70oje7J6OrL
qGH28JfgxIo0EmyJOnZLwhFcHt3u9N3A4lMGaZJ0mL36iCSubWw/6VtC6RsO
EPb3lWPVX2kUtCR9RGjCAdjkc6Wu7EkjnC//vZIuB0jzqNrY35dGFM9Zlc2/
OsD/ACL8/QM=
      "]]}, 
    {GrayLevel[0], Thickness[0.003], Dashing[{0.001}], LineBox[CompressedData["
1:eJwd13k8VP/3B3BLlrFlmbGTZGdUKpXUOSGJkqTShmRLqZRsLXZZi6iQRCGl
lH1NmmGG8kGo7DvZl6wV+d3v7695PB8z996557zO+33vetsr5vZsLCwsC6ws
LP//2VVTqRAeu+fBkGP3B/NpaE4S99rbcg3UKuyvkZWmASn1tuIt/hBsvkHC
ZW4K3M1e/2BveQA9bn4jKQemQGhS7MHvH8/hz4f9O8mckxD8LOPmolYaPNr6
3KyhaAKWzXbaz0e+BCdbz7nZSxMwnHtqx4z+G3iYM37vdOs4dJeZXpn7kQP/
reP6KkIbgwSKmN11jjwI2WIWet1nDCwud1v+0sqHFZIUi+CeMfi87qredGQh
3G5TEhwrH4UC/2jKuH4ZODmb5yXXjYChwmjnzA8aSAiYNyysH4ZUM1PL7Mt0
cKZIbR+Z/gmst3Mar3JUwqcK5V31FT+h7Js3c0qrCnLuM3vtz/+EzXd5syci
mWCnX7v+cO4Q3Mu9ov5WoRpyLjCCr4QOwXh3U9ql0moYpqZ729kMQfqOxISx
4RrI2SAc+EFwCKRHNQJH9Guh41irSI33IHiLRv/LaKsFDoP8MLUTg/BDb97T
yfU/aBC6WG6wdRAePPng8jOpDjhbcywfTQ9AoNLLzF+3GuAK4+enY64D8PvH
9ofTPxph9Xn7fGpUPxRpcdu8VG2CqOr7U+w3+sE9skXN6mYTjAZrX11zqh9+
6XlVfJFthl9l61s7FPth9G3JWLr9N/ioyP4zurIPMrjDC84WfoNAKdKJF2/7
wOH8aT8y6Tvodtzcu/txH/SLL4v6v/kOG6ZGR/9d7IOOgN16Z2d/gPiI26Cz
VB8kdPHzk/e1QFuZsKordx9Y7uz68flRCzDlxjpH5nvh2+Qdlx06rXDunJOz
SmMv1J2siBPxa4Oe0UOcD+/3QkRe1PnPjW1QElNzZ8SnF4zXntP0U2gH27wr
5KdXe4FZyVo5yWyH+nKjTPGjvVCxUX+qRqATujR7FBSle+FOmEiJr00nyM2E
dW9b2wu6g/2B23M6wb7i6tdYtl4oTgiUTDvWBfInLjzYNtoDORyMfb6J3VD8
pfLnf2U94GrzSHD7ZDckrt1/WyqnB+LO5k4srOuB8kBadMbLHjheFFD01rUH
/G2V3bxjeqDRRcFUitILSu4Zl+tdemDzk4jchd294LGYQx6z6yH6MCfe6NAL
X1Zfue080wOmG6r6Q4p6YUjsaIiTSQ98brH3WjjdB7sSvAOG1XuArv8y9evz
fhjaUHvywXA3bLr3bmSxuh+yZ+oe53R0Q1JLoabsVD+YGoRlcn3tBk+X6iLn
XQPQ7DxmfKCkGzQfj9SyNw/An7bc2T/3uiFhVH1+G8cQRIi8ZCmAbuDetlXn
jPoQ6HUGzthod8MNH10f/yNDYFagL6lC7QYz8iFS/dMhEN3JO8Ih1Q0cey7L
OGn/hE8l9bSOxS64Gv1+X4LjMMyFFm5dyOuCrvaisIrIYTijtbH++5suMFH6
VD+UOwwZfDU1n1K7QKn068ktLCOw2q2wJTe2C9oHfrnUxo1AK5+PwZhbFxju
2PboX80oKGuHyS1v6wLp7uIhW40JsO3LrhnP7wSWWde4miMT0OyfoPPtbScM
cKoZb/KYgMEpdkZuWie81Ux4u/JpAspst2cfedgJe+54u8WdmITtRmnruNw6
wVpmF1ud/xT4FbsWiWzshK/UrnuJ49OwTLuBIgkdULm95Ofh1WlIKg4N3BnV
AQV7HyG78AyY9in3mwZ3QMIx018Xts/A19FTSYbXOsD2dvmx7f4zwDsrvMnp
QAf8qk2SbhT7BfjZVNp5rh3Il6xfc+nPwp1tia8ddreDGtcLhtmJWbjnyz5v
vakd8PlQX/zFWdC2jHm8b0M7XGpxkdKInYVTmyLMvnO3Q6XBrQizwVkQeKBd
JdjUBm4y8Zfj785BkZzyMqddGzTVNWqp187DW59BM7JXKzzYbFhqemwJ9iQ7
Nhd4/4DWuE0VM4Ir8PoXu4V0SBMkNGWudVdcASfBrevUPZrglICy9Z+dK+A8
spAEDk3E/Mr8Yzu/AgYnY297GzRBz2UeXXL+Clio/hvTZW2CYYOBQu2T/0D6
r/2C9K1GWJp+/O5myio03sh64en5FYrVRVZX81dBy9/6SqzTV/B2uGca+HkV
Ho4P7C61/ArL7YETEbOrIEu5c01t51fw7S+i1MuzoO2LbL6YPw0QWJd2tMeN
BRN9DPa/9mmA8FSfejYJVvTl/hgQrlwPxlsvCFM2sGLXlNGmQN564K40P6ZM
ZcWQw9w68VN1ENiv2G6ylxWt990RkSiqg1vytUOxF1jRcLrS2824Di4ni/9T
KmFFl8XurDK3/+BIYraGyWk21Da10gjo+QKCGk+unLVnQ54dq7Wm1V+grjQw
58oVNtxyNm9C5/0XMG4/sSM2gA2jDr3huuH7BfQk/+l3ZrKhQLnt4DX5L7A1
zvj0lWU2tOQaDEq79BnEYvtDY56y40DP7tADkjUgrp4fuJTOjjczo/gTuWpA
khbsc/Y9O7pFvzXkm68G2WnVG8p0dlRROzqwr6EaFA9etSkdZsflagsR2ZBq
2LJmRbt/yxpsq/Xafn6FCVuf1G022r0Gjdi8a6LHmaCtlazx1nANMnPdJLra
maBjoy/vcXINOh1UG6kvYcLeslB+Xp81yK9iOSHmzYTDbqIDWp/X4NDTrJRt
/xhgxjvc9bhpDappdm/eM8UA8+fFrcsda3Apcedmux4GHG84U8+YWoPc4cVW
3HQGnNV4UXKKwoEG5pcj34cy4OLAxmh/Gw6M2a7B5ynNgLsWB/Y0LnBgo754
Z8yJKpDMq5NkY+VEporVv70mVZAlYrG4mZcTrZpYVwShCr43Wr2PXseJnO2D
KKRcBQpH3OSPGHHiaU3huLilSqAdesbZEM+JnlVWu96lVMLxtwr9qy84UVF+
lO/c40oY5Xv9cWMWJzq3LlhoRVaCUG2e530aJ9qeeTSo5VUJNsafR03HOPHO
1euGr8wrYcVwvu4/XS6MzavcZMFbCVHp3pkrhlwoKfnNYoatEhQ4WUKoR7jw
EaXL6M0fOhys4tkbac+FA1i/8eYoHRL05XIP3uNC60n84fWFDpov0u7fiuNC
u4jIU2yVdKCxqV9685wL5YoHGC/L6DDyaZsiXyEXPqtr6TfKosMONHn8pZsL
XU0TBnse0KH2WcP1vyNcyJGkfeFQBB1sVo+Zqc9x4c01M/3fguhwt9yGFM7N
jXi4TU/Hiw7fdd1vGm/mxs8mOrsOnaPD9Z0p1jX+3BhhRjfx1aaDcbLAnEkE
N3JnVtGmNtNBnutWSN1DbgzIoHXeoNKhofl4dlMGN/LtuRZbpUD8/6t87F11
3Jh36z+hq2Q6cPzwemzTwo3/gs8URAvSoWP3T/X+Xm5k2xykVMNHh3BemsXw
HDceMpJf9uSgw3C6R/ovSRJmZIR7ty7S4CP/oM4NBRKastl4p8/R4JGbef0i
lYSjt3UvhMzQYJ8edWkZScR8FaaGjdFA+lVChI8xCfd/Dit+PUyDubXc69ks
SGi59+uh7kEaPO/sO8DlSMJtjKTAoB4aeBmYdYVeJeGbxZXJhU4amGV+uMbn
TUKNA35Ot9ppsOoZ90QokoQvW7eI07/T4AzZdEIql4SUrWxHdetosOVmqV9S
GQnXBAeuM6mlAU+fiuh6Bgk/eDLEXT7ToPgdOyi1kpDHsnLdKIMGUaKuTRl9
JNzUFzlnUEUDp9tdjurjJMzi2BKYQ6eBqElx1KZVEm7dPHGuqoIGE9lKirnc
PGjiO+Du/JEGleKxxduEebAh61bz+nIaJPqwmhZJ8aDTdmmrsTIaXB+63Kej
yIPVs4qLjFIaGB/qcP+gyYNZ7r/980poIJ93gBd38ODE+dmB3GIaNPgpbN1n
woNBrhVFPwtp8HI4upppwYPiBntnpAjfObx6xtiKB09GG0SeK6DB8YJLM7WO
PJh2SeZqUT4NqDJtQYddebBmVea2HOE1gfslG715MLfr8eP4PBp0jOZlWQTy
4JNTHc83EM49Iq//I5IHLZt1/ctzaRBWdP/Hycc82MbPK+FM+Ny6lYsdyTxo
dTPeWInwjmBnFuvXPEiL2fXnVw4NBCd+xPbm8uDsOkPeBsI/j+5TtfvAg8uh
a899IFxekvNhiMGDqD7dVUL40Xo58wsNPLgSr+dUTdglJHJorJUHbRfO9wwS
Npj64325nwffa+epiRDX8zKKVfs0zoNrTT83mBLOSqG2iSzwYGhJs1s84f4/
jFCHVR7cyDP49xdhcQubncXcvGjjLWhymri/Q29/D/MK86KWztX9jYT9OWPi
rKR4UTtz/fcTRH0KrTWMshV4UfWFYccY4fGiqkV2TV5My+SAe0R91wtbvzy+
nRel9ML69xD1P35x6fgr5MW/ohzvVgiHV0ZzLhMt1Dn4JvhzEQ0qZNQLTI/y
IuSWHk4j+jnvXmmfcoYX9/LcmIok+q3WcJYyZ8+LiTvlTAKJPMT4R7nFe/Ji
69/wL/EfaFDdrqow7seLX0xWSoqIPC1vpTftCefFX+dpfweIvDn8nNcaeMqL
DkeWOO1pNHiC9/u0X/JitotFYhGR14Z4lQeh73kx6Ui7uASRZ52Dp2c06by4
mB93lqWaBlfS5pL9anlxWHp5OriGBqn/Is2av/FiX9AAq+QXGghkV7zzGuZF
lsMsW+yJeeqjKF2u5OdD46j42YhvNBC78lFGTIwPY79Kx7oR71kHqy3/uyDH
h4yN8T2OrTQo8A7XWLuFD2WrvSiuxPyGdU+PnrTkw+UtGhK8QzTQelXqOPWc
Dz+l8rDu/00DR7ZjYnpv+LD61m2jzr/E/JyeZMTm86G9u0bK7X804BRYr6RT
zYdHh4zXd7DToe1a8EDgBB/2kfsT+dfSwU/3yDnJHfx49IhmroYyHYyskn5t
1+PHdEvPkqdqdBDwHQs4dpAf33gnV4lr0iGRHpQeZcOPw/ZWFzW20aHIuGSM
M5Qfnf/pxDL06TBtucF9tpUffb25UzNt6WB1Yz6s9qYAKk4WjDum00HxsZ70
aJAA+p55yNH9mk7k5f5brigBZMegy2fe0cF7WbVBL1UA3z5vqLhQRIeHAVaU
4loBND4ZZvXlM7EfRDOfpcmsxagA79gH03TQyYrPu/NxLUa/7TvrAZVwcWnG
t5pfCLOCJP/JuleBjquD6JCwELb1v9GzvFkF3KNtmeziQlg3RE6+71sFqe30
73vkhbDgSdrZpbAq6Ch/qJGvLYR2663n3j2rAtOgnS0p1kK4Zr3gzYzqKtAS
9tt4M5v4valS/EFxBrCEz1fGFQhhukubr4oMA+rYnU8VlAqhmdbOOyzyxP4/
bx40UyWEctx+fqnqDEhtUWh3bBPCxIJbiqV7GEB5Vh1swS6MgpHZMmJ2DFhS
F+yiHhPGhIfzMZszGTD/VNJvyylhBKtVvvPvGPBrraLCTmth5Pkmq3c/lwHj
szudDS4I43hJdtGPUgb0lJ5fOHVbGEXztKqUaxlQY1IoEJImjPNTgrJlYwxg
fPiUHflaGFdFHnfFEs8zlRtrLWLeCaNddB3DcZYB5SK9CUnFwhh2PWb87x8G
5LTzKOf/J4wCan7pHSQmJFy0gr55YeykK456KjHhcadT388/wih3r9B2WpUJ
sYevB02sCuNibmnwOSoT7m0J+bJEEsHYxe35m7Yywf9v9om1siL4XrN8wm8v
E5zDOa7qGopglrOJwugpJuzKfJP86JEINpxsa8sIYUKbXOazfU9EkDQvWy4d
zgTPR6+S5p6JYHiwqX9YJBMK/NITzV+JoKP0lWdHHzBByzI5TqBMBPtkWeue
PGGCCkdsVHCvCObGwnbWt0xgej+4v21IBF/7Lr4QescEh+moewOjIqhpa1wh
lc0k8hAZoTcngrWjdivS+UxYl3M35B8nGQ0EFvSbypggan3T112DjN+5f7Hz
f2FCfrOXj+JmMir+XG9WWMsEC2PPO83byGi+IVfldB0TorfduKUFZNx6dNXj
/lcm8PFd8Zw8QkZ/A51zr38wIdPPxePpcTKK9JH75FqZYLx40f3gaTKW+L3u
i2pjQkifk9trOzI+L0o9e7aTCezFtlcdPMgof6dLLKOPCc81z12h3CIj6zG9
66P9TMBU68uVvmRkQpeB0iAT7tw/c0k+jIwnLQYMw34y4Y/9caeuRDK+kqt/
y048H8e3WzhGppDR0svgudAEE3YcOeqgm07Gyt+unBKTTLiha2aX8I6Mf8/H
SJGnmTAtbGxznEbGhrkK59JZJrRckm9wZpLx/UjiYPocEyoYf8CnlowjCtEv
wuaZcN87c13GdzJWxIf/1FlkgntzwP2ydjKGG0m7cC0xwUrzzGpDDxmjllq3
1hLW7OPr/j1KRs3Rh2F7/hD11h00FZgm49PBh+LjhP89/FAuP0/GLCXGcPRf
JtQduJxkskpGp4DTZoxlIg8vDAVs1lCwPlN72IJ4H0hakb3jRqKg3RpNejth
l+z6s09FKGg09Vu/8R/RL96M/7LFKZgwlz+6d5UJuva+uxkyFOzoPfP9FWGF
j5Zv2+QpmKYUxMXDUg18EptlppQpeGWs8Y4t4blrpEh2KgWP/1nUzSXcUdu7
LKZFQYOMXL1lwpVKJZc0tlNw4UNj1G7Wanjj+6ADdSnYZ7NRxYNwbJvzwWN7
KZi4/J70ivCtrfplFwwp2KJ+ULuJsN09KY07JhR8msL2bp6wyfDskwdmFKwS
7ncTZKsGLb1a3pfHKPhblhS6gbBkYurN0lMUDNZ5Oq5JmG3h1li9NQX1Hzcn
axEePXzs9IAdcT6BmfT/fd/4ivpl6QIFH/LsZfnf8SXsnLv4r1Aw88q6rLWE
n5/ter3ejYL3g2ez54jrhxYWSGp7UTBycBN/I+GrQvfDjO9Q0PvUiU8vCVte
dPxjFUDBa82/6m8Qxipwvh5CQcahJzq6hFXWibfdjSScP8f2l6iPoNf0gcQH
FPzelqWWQ3ipsbr4/WMKnrMIyj1HuEcjRbUqkYJdl+AZiTAz2Cu+NYWCEnzv
p/7Xn6yeI6TJdArapuSn6xF+pKPmxfaGgu78Oowmor8Ok22W6gUU3Jr6zLCb
6L+pUW41lFKQlzMy8yRh7efhOywqKEj2F/KrJfLDcVxX/PZnCprzXwt+QuRr
/B05JLqegof8c0oWifw1kyYW05opGJJj7nSQcOqHpz/quijYrzOzo5vIb4SY
+/7+fgqeuP3KRoawm6tp4eIwBUMVt/FaEPk3UFx9JDdLQQ+Ot79eE/PRH2Fz
/BqXKAampJuvzjDh0qiG/CY+UUxv9FkQJryw//fEhKAoqodKKckR88fD/iDo
gqQozuu+3KxMzOcmL3qeDVUUN/qs6gyPMKHk+31fWS1RrIvNuF09zAT9rWcO
dmiLomD1sNVzYv6PT831n0BRNK+Q5dIn1odb9koih4+K4qazV7ft6GECJ/1X
F5+lKLFfvs8d7CLmV+7j689nRPFgkvhgBLH+PG8/oWfoIIoyBzdcqibWp5oj
oa67vUQR7X6dmGsm5nXPeL36M1Fsv6y3Xr6aCclPip6MvBDFLg5h+UsMJqj+
DnR8mSGKI+fG2d9XEvOWJ7Mqn0Ocv4fbQ/ETE2zVDmtKVokiDyffNWYxE96J
5kRwj4mig4le8OgrYn1yu2PJmBLFe6OnRJpfMoH21VghcE4Ut34g5RemMeF7
RH/p6ooofpf7qO+SwoRlNsrYgqAY/vZ5ORkdxwSjKY8Dg9piyMwKCKsMYoLk
Ztlgbl0x1N1FNpUOYMLEtUqa+l4xZBGatnHxZcKDBUHdayZiGH90z92/3kzo
WHmluWothuKfTp+qvsIEV74OEYlQMVQM3X1IxZLYH1Wx62A7cfyGyOUNCkQ/
Lw5JXu0Rw4MJ/hLv5JgAbyNOxAyKYQO9XmGrDBMGNrU2tE6J4czRq1IaosT6
t+Ma3WGNOHbqhEk3cxH3Z5ia4UsVx8N6MmKkUQaMnee+nucjjrbkq00ar4n9
P8ngw8dAcTRIu5Eqks6AyVZfri+h4ph4Yq/+fAoDpg//ftIbI47HFo6uZsQz
YGHXaKVAhjh+SOnnaAphABu5VvRCgzjypZbPb3NggHjl/RKZ9RKYTQuaOEM8
z+xTEGO7S5NAh7xmM6s7VTBsuz9jF1MC/XSbxm55VUFEiofp9BcJLLNLoMa5
VUGjbEvCyW8SeOCJRGGlcxVYScRv0RiWQCflvjMLx6vAU0DK/iu/JEa5kj5/
1KyCzCXZaqmTkth1dn8pqaMShP5Tuvd+ShIfX78WfVGzEqRC3plpa0ujl7TK
dfl4GjxW3yko4iiDyhIfxveSPkGN5N5ts9GyKHOaxY0+Xw47pWlRG7+vw7XG
1t0WyaUgwP7c7Zy/HNb/tHzmm1wEsn7rdE8qrUeDH68cg+7lA0nxTIE5cz1u
oiikfKTngOZuiXceZ+WR6qxVJnXuPVzrEqYbs2xAJZvI7ibyG5iajTh2IG4D
Ci7VivFpZsD+jYyEA1QFfIyPVicZqVA+u+vvYp0Crtz/VK0SkgKXNbTavtor
Ykzn2KbSmqewe9Ku+SRJCQU9A+x3tcQR9RU/xP9cCQ9ZspYV98WCim+YJ227
MoquFPukRUaDmv3Oj4ptyrhRwqjabSEC7MudAvNcVXA2WyKxRTYEJl1GPfa5
qWDmzwOpsbwh4Clz6eJ3dxWcOvzvtdXSXQi7dcV86aYKdiTcjpZuvAvvddzl
dINVcPvYucY9wXdhuSCgjJ6ggkNVnzMpM8Hw4F3SXCNdBYOk+ou+NgTBx+Rm
uxmKKpa9VBgqKAiAnoPrrd3FVfGrR9nTv+kBwPLb5eRfSVXM3C/fZvI4APSO
cJlyyKniZOKGSgHPAGCw6myXUFPFhh8m0TI6AVBr+4y0d48qsjYUfLCs8Ic2
BeesKAdVjC5rvynyzQ/mMlYXNxaq4mL4E09RWV8YOm6YHFqsij7lXA6DQr7Q
sibSqL9UFTtyudvKOHyh1EYy/lGFKurHxvjxtPuAv/g2nZUaVbwjnz+x4O0D
giHOtz53qKKOcf/szIc7oOH4jcWeTQ3phfzcqma34bxiJinhkBqG8uTNurzw
Bu8qK2clMzVMN7+uvz/SG6Lshb/kmKuh9/P8/M0e3lCW5hXx5YQall/waNxp
4g1kJaO1K+fU0PaUyQvKnBcwlAbJNu5qmLAQ5Dxj5AVqKuvklJ6pocrpHKWR
fx4woxajnTOthhnN3sIX429ASy3uE5lVw4OBp5UvhNyAisuTR93m1ZAftlde
97gB93IOuGr/UcPfaXfdso7dADUdljcl7OrotKLALBK+AbYHXNbTRdVxz1pl
Fsn7btDsuJ+vWVcdmbvGBL5HXYei1L+98yHquNTdVXq7wBW09d0WjcPV8Rvp
2kJahivk947zJUeqY1vV5rMtCa6QI9u13fiBOuZGzcec9nGFN3EVkUlP1NH4
bNJwm5ErJEcE7dyfpY4UqTSTws6rEOq2NjquSR1vZWhkFglchVMGG3CXrAau
GodcnxJ3gZVmbgG6nAZSIspFllcvQbL9ZLvxBg28oLd3WPrnJRgKLvY4paKB
4o2kXwn5l+BazeF3XloaGJb2YzD46CUIM70lW2SogWZHYk8IxVyEEstvy1uv
aODpiN8pYXLOIOVyt1izQgM1ve1Orbo6wr1Vh23hNA3MySoyWGPtCGwPDLN/
VmrgfYFjn8QOOsJoAcer5BoNvJG1tN9ZyRFKWALjhJs0sIBk6VzW7gCnYn09
FgY1sGTHWjLfAQeIK/XaVs5LRb3xQ/XCmvZA4bmUfegEFQsH8heT152HVP3b
3tMnqdig8Pm3usB50Lp9Tz/mDBVfGA0rMpZtwXT6/beWc1Q8/lXji3KbLQR/
n/99/hIVHQK05pIe2sLScx89bz8qGh5a2Wi+1hbadsU0pWdScf6b7UMv/nPg
dCM18UAWFaPcswsbV2xgISvffvw9FacLZ8N3TtqAsHzL4uYCKjKbQmQ21duA
CbeM9IcKKl4U3/X2Y7QNlDWn2zV9o2KrZ1W7lYQNGAsUUd1bqJiUET0ZyWMD
LftrFsTbqag5UcgVu2gNcyVjIVY9VFTJOizaWGYN1JRNb0dGqRiRw8nwN7KG
sra97hETVNS93vUxS90ajMlHYeM0FTN89lLmBKzB4e6Nr27zVJTJk/L5/M0K
5iqCE8SWqDgx+evC6WIr8P/z+HzJHyr63KWc5XhqBYJbX2mcXaGitHmbfrWv
FSS5lMyvrlKx/+FLUqqdFfwfBZXQaA==
      "]]}}, {{}, {}, 
    {RGBColor[1, 0, 0], Thickness[0.003], Dashing[{0.01}], 
     LineBox[CompressedData["
1:eJwV13c8ld8fAHBkXpRx7VK2UEkSrc9JsipJxTeErISMMkslJFnZyU4os5IU
ISRJ9/JY2e61946U1O/8/uH1ft3nufc5n3XOI2HtamTHxMDAcAH/+f//tZMu
qYauUUd1qN3DlUYLEGwrJ98s6wIeG9/EtsgtAHVuxDFC9g7kMdq571mbh4U3
x8OdZSOh8B57RajhPAQILm81l02DBRst3nTeOWgtPvc1ZiUDMv4MNe39PAu2
PbuCfnZmgrbDymvum7MQvHPoV3VKDuxJqRF8ND4D377oj56TLYI7LVtuHG2Z
hiJvPkNz5lcAhSJCGZHT4B12tzBy5RXIPTF/KH96GtjfXHRY7iwGEzfGJ6nU
KVBg2jxQkVIKYlaimrm9k+Ca4fX1jGwVNDhMX1mWnwD1kmHZAKGP0BXWe29p
dRwYbOU1TZmrwVzJK6nv8zh89Y5PD1+pBpmT5w1s7cfBNN3VdLGzFh4kZ2eO
vh6DoztlH4YafgIHvyMn6cFjIPmm753U108QwnyQqcB8DKbr9QSMy+uANa/Z
NI80Bn5zUkR5Sj2U/pFZm3MdBSufnr/nBL6AGqWPT/zkKGgxRe+ajfgCjg9O
vWCVGwVuwb+h2+82QPZFJclf9BFIO9J1IuhyI7StG58QujQCAV8iPbb1NIJS
6vT05yMjcOXsiWelRt/A6ixLtvD2EVC2K2aYPE4Bl4jH+zOGh6EmPPzDadkm
sF+Ibl+6MQxVU90UztwmqAtsea1nMgwVunIDXxWbYURJ5qL+oWEwY7rM8EyY
AKUifesjLMNwoWpdcrt4Czg0eHMlZwzB+WuZincsW8DMoSdjIWQIjLbqqfZn
tMDsoc8l3e5DYHgz4USyVCvcZ+SdNDsxBPpqex2EdraBr8gFs+6lQdAd7XTz
cmyDbLW6gEDaIOjE3fHtyG+DafRFsZAyCFpL30Jjd7dD8MSzHM8Xg3C0yL5w
i2oH+FxnCE62G4TDl7hLXTw7QDlB+jOj8SAc4iqpopZ2gMlGTnqH9iCoOzIS
YRrfwaSMo6Fy5yDsk01ZYoNO2Cx0aN74Bx1UOjTX7f07wVTRqW9hnA7KQZOb
6ms6YWKLgP1ELx12D6kJBGl1gVGL9veJOjooRfdvG77fBYbND3jnyuigiIJk
Nb90gYtVWIzeSzrIp7UcYNDvhiMelv/9SaKD7GkfZBnWDZmiz2UNo+kg80dc
r4rSDVaj3qeXH9BB0tTZ1O9MDxQc197Y4UWHrYJst9fO98J4/eqLmQt0EP1c
eN8koRfGXrq1RhjQQcTjfGRpZy9UbO7IdNehg2Dr03QP0z4QJn81WNegA/me
7ou25D7YmRB9PG0fHfiV51+p9PdBhV8s751ddOCJPFy7YNkPFJ6x53MSdNh8
ZLjxzNN++PmGVuK3lQ7cMw/biob6YcTquLSmEB1I+p0jznYD8N58auYaNx04
ft2e/ZYzAFu1VUpa2OnA/kJ6VWFiABSSqGVXmOnAwnqdbdKRBgViSjIn12gw
oXd3y/JzGhx2bhkSWKRBY0S40MYIDWSlni7umaLBl9C22JA9dNjuZeOp30+D
90o9j7nxOiUv7d6v00mD3CZ6cowzHeLb83rDWmgQxjf3LCWXDhc9GypH62ng
V/LjuUQDHfYs59/8WUMDF+P1/JwxOqCF1B36lTQwTGIveSWF6yhK4np+CQ2O
Hd7yfr/mIPR9H24tfUUDlQGBinKrQWj9Oh/8p4AGZEmpurpUXDexk4+Vc2jA
UrezQa9iEPxexPWKPaPBqp0ypalnEEwtaHAogwbjbAeIc78GweM4r05EKg26
co+0dwkNwcQNXV+eZBp8PanVdUltCH78uWL7KZEG5bP6fUPnhwC5saZkJeA4
PTpLv3JjCJizzcuK42iQuve/kZnoIah+rmo2E0ODyDaLCfdX+Ps6u2QMo2ng
72k3s9o0BFoqmz71PaKBu5Dzwq3ZISB9pQxGRdLAuuz6DwauYfhtn6rmFEGD
c2a+a/cVhiHLUuyWYzgNtDbu/iHpDcNEqJhLRBgN9qcHM0RdGQYGp+i21lCc
l2MRzALBw+B2+66HBrbQcCx7UtYwJJaOi1c/pAH7/SSu7Z+GoU62ItsO+5fs
U56swWFY+tJMl8eeanhO3skwAn88vxSwY/c6FgkXiY8A62bO6U3YFK63W/fh
ORVZWnpPBLuq6MOO92Z4jp0JN9PFfmlYK33k5gioc4xeeYSdsdQgX5s4AjmS
z5JmsWPimpV03o2AUpPUzGX8fIFq35UpHSNgeHjvxWlsj64+1bM/RiCF8mMo
BK/P7uaw+ne+UaizmYzUwOs33jp12GzvKIyNUe3/YKtb/dSycxmFCgX77yU4
fjuZ/upOhY/CEqdHwgscX9Es5tOu+aOwwM3VlhdFgz/jvBd8J0Yh6AUzdOL8
VLsq2UVYj0HDjVM73z+mwWvefVf57o1BddnNNbYnNMh8o3HtcfoYWNk2Zlom
0SDop7bn074xmJBcviOF60Xv7uX7b43Hgcct8vtEJq7HRzXaTz3GIUZi0tMs
iwZb0yXYI2LGYaTFSIbIpsFC1WCobdM4FMxvHKl8QYOEv5ej+LUnwPxvw8f4
Ilwfm2vP/rOZAGH7o/vYcX07ikvyT9+bgInubwI+r2lw5OhQfG3lBLht28Vt
gPth5LZ1svv+SehbcUmtK6NBU0St+aVzk/D9dY4B+QPux1RJcT33SfAwOXf7
UgXuv8qhjB2Fk2Dedze0pwrHm6ppzfVtEkouNYZyV9PAoj9Tam1iEooZtpxS
x/2osmGd0yw9BR4i4q43PuH1cH+68kFzCqrTPFkC62jAuk1q53OrKahnaf0c
8pkG3YeH8++kTAHl0GVtzy80qD11/Jpj+RTuk9lTZg24X8yf7TbumgJrQSmS
2le8Xj+b17vI06Cim3WqoRGvN/zTdRGVaSCbK+y8+40G51OkVFkM8bnBrNpx
J4UGRwsCVxauTcMEO29tPbZcxXBpX9g0nJepHjSm0oCHctynIXca/HNt7nRj
/+59plHyZRoWNt82MGjC8ZretJ4+Og03C66T3mI3rdtUhG2aAXWZh87czThe
nHW3vSVmQGuqT9kEO1NMGmxgBsypZgIx2OGKQQxnLs3ARE5VdyW256GRmoO3
ZsCNKxB6sC1OagXKPpkBP5FRjnFsXbMsLb53M+Cg170xjK3ixMz6tx3bmnWI
wN56y/bL5NIMKFz/eKcQmzWsLqSDZxZMezZSfbEXkqT1a3bPQrGLGed+7J68
IM7CU7Nw/hlXHA0//6fyEUqi4yxIf+th9cUuaNSKDAqZhRl7cVVG7ISerDNu
ObPAF1Q2643j4T/FzGteNwtpinxs/Th+jr9tW3WGZsGFznVBGfs86XPsPoY5
CNnFVuSO439EVObCdvE5cDjeOpmB8yOrcF+Q8/Ac0LMKBytx/ngOjnauXpyD
nqFjbg04v7/1TjwZ8p4D6SvJ7tU4/yMXs02b4udA2EDmUzae9+987fqzW+ZA
qXhv2wFcPzlHnTpFl+ZgJi8wv74WP+8m95ZHfPMgf+brwlFcf14Rfp99z83D
d/ms/dN4P7A3Cvg4d2MeoihoWRzXs7FQSJlN3DxQvrY8OVROA7WnsYWnO+ZB
OFxVeU8pfl77J89rV+ZBIQOmWXC/hMU3E2KcCyCsmCXzGffTLdOOxijFBRAv
Eaj+//5hNkKvuum8AO0pvh4GuJ9b64cPvfVbgByqGvuVdBro5469nw9fADeG
J1FXUmhw0GWm2LZwAXTXHpzfgfcD0bWfOQZzC3A4OaHeNQTPu57fUg//LoDP
qDP/lyAakCo3Mj5tXgQfrvAdrPdwvO5tSlbfswjhk/E+h3xxfjm3PJJ0W4S5
1Wd6gQ40MJrj5brkvwi6PhrlwrZ4/yXIDx9HLULQtXeMCZZ4P4oXDeR6vQh+
T8tUdY1pkLRd1nt1cRGqr9kdDtekAR/Tzh/KTEvASk12uXyEBqEjiu5OfEtA
ePE0i6vT4GbuXie6yhJ4uIWYGO2igem+I5aNN5ZAnZtkmSaI1y+A+piDlqDL
xrKjlAevf03zIsQtQQNLGft7El5/pe65khL8eb33H4+/AyCqc14nbWUJtrYF
P+kdGYBuU6c9172XQcWIs9+9cABCh3ScHwcvQ+t8iXo6PoccdJTOrYhfhlcj
pMqy9AFI8e2XZCtZBnl+sezS6AGwSjwjmLKwDFkbe6itHgMw3rFv4/PVHxD3
xdO94MAArBj+aRQxX8H7vtPeklf9kNPVxQZOK3CYl6W+8nk/GFu91bK9uQKi
UYfQ+7R+eO/qUlWUuAJWm9id/cP7wS+S/vp4xwp4nGIxuXylHzZR6hKvGaxC
QQ5LfKBoP+BTgX0N+glRXH8egXcfaOVWgOLZn7D2xuPtZ6c+8OGcEY6//BO4
1Hn1waoP6M363xwCfoL80Ddvbr0+ePUfuzJP3U/IGCPGREX7wNAx8JeFzhq8
n3vFI1neC1ERvuF/Tv+CcI883u3LPcDTbld8wGwdTMMnr7gZdYPUDufc+9b/
QN0u3q1K5DuED0g8jXD/Bzw72nykNn+H1ZTOxHj/fxCcrhoZwfQdGkSOh2Sn
Ycv/VXSf7gBnftErn3v+wfUT3Id9KjvAbJNtTMBOBsTkXeocb90B2au8hrVP
GZDKHxvi3ut26OmYOamdy4Aate/I5OW0w+a3X3QaXzGgF+MXE7uT28Hnxm1o
/ciAQviltxgEt4P+wsTuoX4GtDpy9mOkWTvMTX7kZhJlRBlbdDJusrWDev+1
b8diGJGp2rynoV0bFO28LuCQxIgktylqZ5i2gbSXl2VkJiOyZ2Pb8/tMG/Bs
ubvcU8yIRHUu36QcbINJFCXm0caI5Okhh2Z42iApq9gph8yElA//nZH42Ap/
nH5ycj5mQs4X+Htf4PeU6+/XL+xNZ0Ls3L3eZ0RbYYKZIcPkORMKtj1+npG3
FdpT2VWz3jEhv1s+o8F/W6CwWcT8SBcTykoV4RftaQGLfYcLXEU2oYkfPbZ2
sS1Q89v/VHvyJiRvfhmKNrdAu8j1Vddnm5C2Y7X1KbYWGFO3yeDM34R2vJH7
/OMfAVzeJ35olm9CRHHSKdtFAoyXOVJed21CJcv6D6raCZiajpmOFGBG+kJg
Y5VKALk/K1TvETNqZ1e8Y6pGgOyfeNXRBGZUElpy+ZgyARpiDwb805iRGnNs
gIoCARYXr6q8L2RGSmqqXvvECcjt2NUjS2FGY/ENKy9ZCTjaVLqTmYMFqVpJ
q0q9aQaHjw0NVQEsSDLCSfsbdzP80uCRVA1lQY6iE/yGzM0QWmJyKzeaBf2I
dJge/90E+blju+IyWNBc5qNkw4kmmItljr1axYJar5TuYalrAg8HdIn8mwWt
iU9q/rjTBCzDD0ofMrKi/2TLeXO8miDhUvOWf+ys6JTm36uOLk3wzsiidlKI
FXH9+BujYNEEvw/7yX3cz4psR8XrHxxtAn/e94tX3VlRuOnaf4VMTcAb/k+f
5sOKHJryjAPXqZDJqpN13h9fL81/3OkHFT6tdxjDI1Y0cVu8ym2MCqxjyx/I
hayoOJ+B/+w3KoSX7wn+OMGKPIYPPL2USIVt+71pqgusCKl0e5yOoULRyyr1
vJ+sKOswU7BBOBWas05Px7GyoZmno3uD/KnA98jJ0FGaDVlBpXXFVSo8sXku
KmDFhl6ExgddACo4nxSuVXJgQySzF2fHNahwdN/Dq1pubOi6mVlAuCoVhpic
3t/wZ0OUXh4qjwIVlDJ3G7dmsKHSR/Lq/wSo8Pdh+sbkCzaku651ToGXCoQ7
TzbjazaUZP/5lAMXFTyPLS0r17Ahcmt3wtZNVKiiv41+NMiGSkYjcmwXKRDV
IKvxfJINtStEtUvPUsD61WN61SIbMrIbN/45QQE2f989c4zsSJjtKF8bnQKG
249QT0myoxHj6Bs2LRQYvlTHTrJhR9f3F+7qekuB0hP7X0k4saOhZXbNt8UU
vO/nmGjcYEfBdLPQZy8poLTxIMchkB2Jaw07v8mlgFfKSa0vz9hRwrtct7Q0
CugGVUwP5LOj3TMnt25KoYCo867Y1TfsKEMiy97nCQU+HtoyJFPHjrrSNsLi
4ijA3tt6N2iEHWXVVLNGh1Ggp/a4XMoMO+oLoMT7PKRAQV5J05sf7Ijneryi
2wMKnL2ZsG2YmQO1HygSfxRIAWlrts+/uTjQC76oC6X3KLCq5+PMJ8CBdiSe
0569S4EkEdMPx2Q4EI+aHnuoHwWcGb9ZX9zFgTwKKMXzNykAk4dI7vs50Ktf
7V9tfSkw8n7bxYwT+H7x+nk/LxyPjEiG96c50NCH+s7tnjgeIf+eN1/gQCmK
fgMtNyiw67/B1b92HIjcPfvL2p0CKXzwN+waB5o62tFw3o0CJGoKi4gn/r6T
TXfOuVJg4th/5H1BHKgh+JCV9zUKmPx5K1YdxoEMBhqcUpwpUF/KL3U6lgNl
eSWJNzlRIEuxee+VTA7EsJ180MSRAvxjSho/cjmQ5MP3AUVXKRCQEYruvcb3
Kyep8GEvmE7obC7jQIdtXmoEOFDAUkD7THI1B9ocNv3g7xUKNDU/M5Zv4ECO
BsD9APtwKKPF22YOtPVtYpkYdr6WpZ1mJwcq1x/2q7DH+ftX4dw8wIFijrHr
XMV+WCbqYT7GgYzj5tgksddu+NyanMX377z1csyOAva7vwd4rXCgO8tRu95h
d0zsC920wYHsBXivx2JrPYuOjmImoTrGXudb2MWX5hO3cZEQVyqF2xVbQvh0
Rh4/CVEsarVcsKNa854fECOhoOuPGX2x/4Wzv6yTJCGrLhnVR9guOvalZxVI
aPd9bcor7D7GusqBvSQUEthS1o99skLis5MGCanzp80I4Oct97pLWUMkpPI1
4PxFbPm9/W33dbFfXhh8jv14+mAvnyEJmdrMBDDieLDmJA6lm5DQnNrWnfbY
nlark0qWJPT+dPmnDuwR0fOLZfYkVFKRrGmI423U8XpN24WEXr2Ij+/Arnm0
haHdE99vc7vADudHWf8a2+XbJFQUIe/NgPOZxvxt81wQCeXsvjaaje3nG7yN
PY6Eeqq2OfPgepjeNyIdn0xC1X3qth3YpnPHlCSfkRAz6dTHLFw/B2w2Dh4u
JiHzf7WXrHF95Wwz0/xaRkJMPf3+hrj+yF3v9YxrSEhBwrJeF9fn0imP/9wI
EvLg4fMxwfV7ma3VcqOThAwOstZd86AAUbPnSiiNhNo5xxYjcL0Xqk17Zs2R
0GFrxjfT3hRw2GEd28XFic6v67CL3aZAZ8/HJDsyJ0pT3v30zh0KaMdvy1wS
40Rcvo7J07j/pEjdr7gUOZGL0dcbgwEUGFg+04T0OFHm+sbyQdzfkWKdUm5n
OVGDzeIxLtz/R49b+KZf5ESNimEb4+EUSI9xlv57lRNVsEU6V0VRwGrvw5sf
QjmRz/fFpZFEPL9camXVKJzIQEjrD2s+BeIS9Pzs2jlRjHN8oWchrrcqoiWu
jxNpjwWFzuL5lcVN81uewc/37bH3Wgmu14L11lfcXEhtNXLJ5yPuz0nVu4pn
uFB0iJM0/3cKJPJWtJuacCHdozf0OLvxfNM4rhBqyYU2OGYtOPsokBtytmPC
lQsVf3jILTVEAUc5F8WcKC5UW5dqVjRHgVnb5507WrmQ5G7JaSkOKizRRJQF
L3CjW/T1i6zHqbDD5qfq9kvciIvs//azNhXOjLVryNtxo8G63TdC9alQMPPo
+EFPblS0356QMqKC/S8WE4t4biQtKqgad5kKPXxLt3M6uNF6pFeb+T0q1Jxo
/KZmvBl53Oq1EqmjQlT+zSsmJlvQwvLJ1/VGTSC7hf20TzIPKufvGxZyaIaC
hXs5Iek8SOLYhNAH52ZQaV3/l/iMB7VbLVDN3ZsB4ueLy/J5kP6cZGzyzWb4
T6xTeP0DDwplDj/JEoHPC3I5I7f7eJCCiMnC3dfNMAdafoHbeNGr56/HG9aa
wUOiqiNWghf9/POrTG6jGX4zqe/JkuFFca21gzUMBLDVKw7V7eJFp9Su5Yuw
ELDjFL8u61FeFKBiXfmOmwCj/4b4H1rwom1PrUZy8fmm1M0/PzKdF3l8nl3V
AQJCPyyUXHzGi/pGPBN2HCPAkvVylfRzXjQs9CLkpyYB7CnHWsqLeFFid9p/
GdoEmH5h+jlWyYsCTVnO9p8m4O+2+5rQx4vyZKVYmcwJOPHtYfe8MB8a6RB5
OuRFgKjg76HyrXxo24knS3d9CJizcpy5v4MPUfh3HBG7SUDCqv4/MXk+NNlu
8ebkbQImJLhkdA/wIdXbrvTYQALCfSLdMi7wISaDQ4ofHxHQLhPLdjaGDw2o
eiy65xCgJyesfi2BD/XOHnky9pyAKvlUh4dJ+HrrExH/5eLznOLzrzWZfEiY
dMtQtYCAO3s/hKm84UPJB/oZv70mQP7I8BZyOx8S/JQmdKOCgNSjDki5iw9F
5065fagkgA/Nup3q40PrHitLDB8J2ND82RI0wocczA5fDawhoFWXM27lBx8K
DAsft6snwO/8PuFOAX6UtuEcnN5MwOKF97rLIvzo6ZkHwWUEAfYmR3y3iPMj
I86+aKKFgLOmOj06svxoNSn100obPq9amaW8V+NHTziS7bd2EUA4Be5IMuFH
UffSLnTTcHyvsZ8tNeNHcflHz3yiE1DuEnGv1ZIfiWVrHs4bJCDb/fEQyYEf
2RbDtMswATe987Nu+fAjiawK37YxAqQD2+QvPeFHPy4EnGGfJeC/4k177VP5
0VJPdGIldvjgPg3Xp/xo49sVmuscASsQp3cvlx9VVBRbf5snoP7PecfsMn50
h9ona7FEwG/F+9eLKvmRW5LgiXXsPWZvb76r4UdSIGcav0xAYplA2Nev+Pq8
ArvqHwRc9fqeP9vNj0xfW88urhKQls1astrPj8a+ny70+onj2a5W8W+QH83t
1LJYwz647zGFd4ofleytiVpaw+8DCyaz+3/zI17J37K1vwlA20NWjv7lR2TG
bRa71wnwMHi/ocNERnfkk+49xu4vEN5sSiIjUkdKmNUfAoqudu++I0pGka8C
06gbBAwlchx4IE5G8i2iihJ/CRBq0IAoSTIqW3HOcMf2l006k6lARs6TNcc5
8PtIyYVGk/zdZMRK3exuiD0R9NuyRIWMTNvz7sdhnx02das/SEaeWtE2/Awt
EMwX5tN8lIwEkLaSAXb5sQ/+XZpkNHFre+997Dm36ZBBbTJy0upzLceWzBCL
ntIno0M0/GqDbdx88smyARkFB/PqizK2QNjfW0//GOH12W59dAL7h3nf681m
ZERmEm+IwZYP5yoXssS/n1r1oQTb/MPh2h02ZMQkPhPbhh015dy48woZiYve
N5zH/iyS2qriREbSG06LbEwt8FuX2nPIlYwmmR54bcPe7bMxpHUDX7+vmrYH
2/r5runT3mT00ZxlF2AnfL+0bHyLjBp4dS1OYjeyRK5b3iWjvMzbN85j/1Ot
2nQ1kIySRNKdTbFVbec4rz8gI3e1XL1L2A6x4uRbYWTUfTWF9H+n1BpsDXpE
Rhwtfi8vYhOLd6QjYslIba+R+jlsZomXSgmPyUhmWS5bD1vDkKaankxGBeLc
q4exKyZYZq3TyYh9/7Fzu7GP3lPKln1GRl9e09e3YteInLs0lYPXc4hhgR1b
q9hXoCiPjMzl3+1ZwvGo18+guheR0dKd7R+6sPWG6+/vLyYjwfkLMRXYlFuz
R369xfkjfN+mYhuQyasVZWS0XaJQ2g+bKDhY5F9JRn9uk+km2OdOXLbXqiGj
49Kd48rY/3kVff/WQEZsJ4T7e3B+ezZ3RD6ikNGq6lJjPval5+va5wgymjca
YLmJbd2l+66nk4wOHKm22Yw94ubqmtZLRj9WZB6043q7wpEgZ00jo9svb689
xnY+OPx4cgz/ftHfz4LYc60choVTZOS/ki/ZiuvZ3UmZ3X2OjOoOnGsKxfZK
ue2ztkJGFj3F/D9wP6ypZilX/CKjlRmmoizsW9TGibsbZJR40S/RCNv/r9BF
NhYBlKi73zIH91OYVbGGIFkASYadrNyF+23zr67FbiEB9Mv/8lAD7s+o6H+5
qWICKDX3uull7ITaU6IyUgJohXPridBfBGRIj//epyKAtixI8FTgfpes5H7z
c78A8mFN7DqGnX1B1emDhgBqTHD9WYfnRV7wvV7NYwKIiUvi4KcV3I8TYhVn
DQWQzozIYDqeN2r3ND0EzgugLoqwIw92mchVpW4TAXRv4NrpO3g+VemXplhZ
CqBHC0dkjBYJaCgwvO3qIoAY/Ible/C863e7fzQiXAD99rrL5DxJAEN19bbM
KAGk4dVbmjmB5+eWP39K4wRQX/r3i9/HCXAsvP6BniKAnlpzuqri+bo2aamu
WiiALhrnzX0bwvuHzUGVXqoAGi5X5L7ai5+v2JN3oUUAhd/VEnTtIeAi4+sF
5u/486rCrde7cTzS5V7uHhBAinOeMq6dBOzqIysFzAkgf8N7x0/g/UH3wrzM
zi2C6GK8eZp1IwFOWQosR/kF0ZNe+i/1rwRELtuNGAkJog6p7zZcDQR0RPdl
+m0XROkdeVfyPhNg3fR1O7FHEKkOJ5z5VE3AbZ0sEW9DQdT+bE/B1VICijUu
cn+OFkRWdC/L6HS83qXQlLh4QSRxn7VDJo2A+LwKRdsnguis02rfuxQCfMR2
6G96ir+/7NaL9icEHN0YCz72ShC1CrAYLMYS8K3ag6GqSRC96XX5/u4BASM6
UculnEIoxPDt/oBrBBgz1AYEbxFCJvkhR785EfDl/TKvMb8Qyu6UYeBzxPne
aaK8IiqEOmPbihPtCXDjFL+2T0EI7U6k/Aq1xPtxU/7YS10hNHCcuof5LAGC
xl+6X9wXQmmeN7yNVAjQPpyF7B4KoW1h8nKWygR4S957LhEhhBh9OZuv7iag
a+6gZ1KcEDqkEMblq0BA8oMinvBnQugiacL6riQ+T5XF67jWCKFxt9ZMJT4C
FLbavt2/IYR8Mv95ydDx+W6IIbrWQxjd9O57UnyqGXjuLokTPsIos8SIxUOn
GYbERgr6/YTR1RcHvPZqNkPQhS8Na0HC6K5PrlfGgWZobIhg2BMvjKRetBif
kWwG45eibslvhVF6274Py6tN4OynesZjVRjJMZy2dUttgieCDtyyPiKIvvgi
lplOhYC0qw/2O4qivTm15l0WFEhtSqyPdBND+3Uq3ignNcJtl9iFbde3opB5
vl+SXxpg+rK88EXrbYjfLa+sgOMLhG1MMQ/YiyP+WlaWEpnPUD6jM7/ZdDtK
yOJ/WurwCb7LqA8dlN6B1CeN3+dX14DDTps9sdk7kC2/3aAWWzXUGJvdOiYu
gSzkA0ulGSth339TueSnEqilZCflw2gZOAdqdx4Rk0SOX+e+FKu8gxB79t+M
sZLoteoj5e0fS6By2+V/U2QpVEwS7vAwKIayv8GbFCKlkNvNIz80Dr2CpjfH
pyJ4pVFQ76DeXtsC+LzDvj48Rhqx5ikHCDe9gKB3F54OkmRQHTk0T7gpG8wl
+yzMImSQW6Fjvfp4JqyX7hFTZJNFDyYD3N7dzQC/TZOU+DuyCEQtxYebUkBQ
WuOyDIMc4not6a5HSQRvF+MfJF85tFtnI38yIB62qtk2yN6SQ0kW3JMKnvFQ
veGeonlbDu0q1mH1uBIPpIgIrZv35JDvOZ/WbafiIS2/Lm7yoRyq1inQbxaI
h/oJlf0NSXLI/8CzoJy8OCDbbPG6XyGHbty5lcXVEwtlCtv0n1bJIdbFuVZN
aixYLCmIV1bLodHYC9f8q2PhxT3t+h91ckgm730n7/NYOJRxW9CWKod+Ku3f
HuERC9b906WaA3JI442V5RBPLLBl/wq1oMuh4KsHnkUwx0KBM5vlzSE5FE69
KorWYmB1XZKteEwOOQrR48ppMRAqamoiMS+HGss0/2N5GQN7hq4oHlmUQ1Hx
2zsmM2OgPdfz33/LcqjS0u1qR0IMiGtEP4/6KYfmxiIaa+7EwCeG9FsFv+RQ
wKVrUbXXY8ChoeBMw7ocOq02ZtloHwNcUeVSIxty6LJn0P5u0xh4bdLw898/
OcS+p4N73iAG/gcNX938
      "]]}, 
    {RGBColor[1, 0, 1], Thickness[0.003], Dashing[{0.01}], 
     LineBox[CompressedData["
1:eJwV13c81P8fAHB7HLLukJWVlVKhoni9ZEWLCFGJIklWA6WopJKtJCGV9BUt
layE1B3urIiEOzN7hwi/z++fu8fzceO9Xq/X+/VRdPM94M7BxsYmSLz8/31+
t0+atW+ckfjym+lPByYg4oSaep2qD7Rl2ag+05wAxlivV7TqFfjSw6uuxTkB
E+9MorxVY2DVpeQyJe9xuCYxLXtYNR0qjy68ZjMfg8Y826qEPxlwZkJF1nll
FE60rQ+fa3kCrbHup5oLRyFCo/tvWWoWlHxgJEtvHoUaqlWfreorkNP20QnT
HoFXgWLWh7newLJwsWnA5DAE3gl9GfPnDSiIPlU/+X4Y+N4d8pxuyYMNtvse
7zYcBk2OVZ0lqfnw9csc12OnIfDNuFC1X7UUpIvEB7LLBmDb+x7Va5KfYabP
xx/iB4DthPpOJ64yEJRkH8t0G4CqwHuPov6UAfWLCjTxDoDTI1+nyZYKML8y
G37e+TcYaajejrT+AjmT86+3b/4NSu/aPypXfQGOAr9Hxfy/YfibJcW+qBIc
H9zZ3VnUDyFjyvVFqd9A67Max8m1/XAsqG3ZlkKFxqxok3fs/WDKEb9+NJoK
16b4hZ519oGQxHLkmlAa1Cdcfeab0gfphq1m4a7VcPjjaIDL6j4oj4oq3qta
CymZTgLvN/dC6dBPukB2LXBw3KknS/RCyS61zqp1deBRvvX2qoUecOZwZXsq
VQ+dNrWlFV964GDpotIa+QaY+qTqPXikB+zOPFl3xaUBwrkmK+hmPXBA1lK3
I6MBXqn+e6e3oQesLyaZPVRuBMpjtn2xbD1gtWWTp6TGd1BQxJPKOd2wq6/F
74LXd6gRU3H5k9QNFnevBDfnfIdXUsXh2693g+lUTWTihiZwfvh8neyRbjB6
5fFSWLcZZsL+rZujdMOOI0L5PueboX7A8Olm7m7YLvi+lJHfDB2Hx9MaZ7pg
mxd7/R39H7D5RNLXbc1doKOaOsULLbC3WK/5dEoXbG7euegR1gLiplWbHkR1
wcbwQc5v5S1QeP87h1xoF2zo3kIJN20Fl63sZxTdu0A9vWErm9VPOPPzdvSE
bheo7g1Clzs/QU9VJS5TowvW/pO3LKX/hKWmp75P5LtAycnbKWR/G+zf8LHr
PH8XyErwXp63+wWs3Vcu23azQPrryxsOSb/A6vVnrQ0/WbD6nF1Mfssv8FEr
CbSoZ4FE4+NH55zaIcDG4tHGzywQidlRMeHSAUoW/WcLH7FglWFP9f7HHZCu
9lXOPZkFQiO3v7/q7gCWiYmTWTwLSFYtvd7unUCzEOpIv84Cbp4A3kEvJrzp
lzdI8mLBgGWo8PRzJjgWO39Rc2dBdXSU5FIvEyIdR08xXVhAjfyeeEubBf3D
sTmfDrLgjtjY09RsFqjaRk/Im7Ag5P3Mc0UaC+pXnTWqNmKBj/1iTlY/C/g+
VWvfM2CBdQrf+zfKXZDiGjMbsZkFZCXlysq0LtDa6XPtqzIxn0oNmmVJF8gl
CpofUmDBrPtGem1bFzRNSf/mkWNBa7ZhU6tkNxy2Dhd5KcGCqt2mrUe2dINH
6ivzTHEWFI1atXfbdcO+ldYPeSIsSNvk2DsS3w35GosfxARYEPP96ID/m24I
zHPjO87HgrDz7iOztd1wovGhBI2bBW6FATNsgj2g9MaJs5aNWJdxNBclogfS
Nc/W+48zQbInkS8lswe2H4h9ZjjMBL4bKYJriDxYXjT8pfGbCUO052QNtl6I
+y2x0YXJhNfWFSqGF3uB/pmdpdDAhIwpmnpFci8c/q9ksZHBhIS7dVoWH3vh
h+rngLRqJpxrbde1memFgUudxYGVTNh2bM7U3acPdCXPxKkXMkGDY3nXUFQf
cJ8txvB8Jkhncu31zemDT/f8cPIdE/79Fj0YPNAHRlZbRxdfMaHMV8s92q0f
rBpk5j89Y4JlqOuND/a/wf/LWMb+e0zYHFtu/vjcbxiNub7ZN5EJso8U+aIT
foPeye2H7sYzYaK0K/JE7W8IsX5KGY1mQtKya5y4+QA0ULpe0CKY0HvZ7aG/
3iAknEtOfxfEhNroisNHbAdBZSHBbeQCEwrSlOQt/QeBZ69yutJ5Jtz51J2h
8HIQXBqQesOfGH/JLatOZQjepAeckiHiMCzk+Nv15GG4t+s/Tm0nJnhFfQlY
vXkYSqQnvEUcmWCXqqzLbT0MX3NSvQYPMkGtpCe//c4wvNbhGAuzIcZfPF5y
h3ME9MY0uIx2EeMLVF4OVBwBE/7+qe9mTHgiowLHYQTMZiT1XUyYcH57b7nB
pRHwszzOsDMi1n/pBHVwagQEPl4P/qDDBJ47lbeaRUZhba9xyPhGYj9SVKzK
N4yCgZEth9wGJnwp6qUne42CXbRqjY06Md+FE40W3aNw7tVXDjlZJnwMdu94
1jAGZBmaMpmdCVlGp1ukp8agaGwgQXGpE5I4/RtixcZBUGEU5f52woXokK/B
tuPwz932c+dEJ2x5nPhyb/M4rOJT8YhgdoJzL6v0ovcE7LwYbbOvsBMav/Vs
/xAyAdavN1VsfN8JVtn9BeNRE5Av8ebDyqtOMPAZyTvxcgJa57b3u2V2gvT8
XNa+sQkoO6j3d0dMJ7QJCMcq+U2CT+om8rajnXBgTFTwSNgkTLwqKetw6ITq
evLt+3GTsOt5drCvTScU3ZO+Lvh2Et5wNUk6mHZCyhrVwNnJSagNe3l6q0Yn
OOkYulSfnYKQG0o3do53wE+n09oBgdPg9/DrjnbvDojstvC+HzENdMtp/pcn
OsDASyW75N40qIfUzp453AGpwR1KvO+nYd88hpbt7oBjyfslUiemQTarOfqF
Rgf8btZZ+npqBiokg349626HP9b/qlcf/gPb8jX6ui3bQdQi2qMc52DGdMA9
dLoNTLNLYJ3NHLjN72Zo/W6DIIERqXuuc7Cjcs/jurY2YNVZ1Xhem4Mfd8K0
Z8vb4I0j30aRyjkg14/vqoltA2uv63+PWsyD1DfeRwUabRAXHRz1b+9fSM7Q
yS5w+AkiTe55W50XocnDzKc7swWUFbyzb7itgLy8I03OpgmiOhUfR/uvAM1N
akrdrAlmU1uS74WtwNRKl62+fhPQVpvcepa+Am1hTdxeik3gLS598mvbCsxs
lOYVmvoOzpwnEq5psCFH5XY1z7vf4dmsqHXFYzaMGiUXsDoaoa15ZLd5Nhv+
t+iPeY2NsOoD1aL6DRuyvmwZi6Q2QtDZy9D4mQ33stmN2bxtBKuJgQ3dHWy4
sv3b7603GmFs8LMQhzQ72vkcvuGzoRG2dZypMU5gxxkzrfTmCOLe1gigeKaw
4+n7atXfLjWAyoULLjFP2DFOyXa53K8BRISJXc5jR8nsG7k/nBpgEONkzn1n
R5Yg1faidgPRV+SdziJzYNJCZdu7tnr4d3pOQOA+B0b5sN/Q1q+HgILFg5se
ceD6WMkr57TrYYCLLcPhOQce3r+QXLm2HprS+HQzP3Jgk+nXPRFi9fCybvVh
w1YO3Hd+NEPhZx0c1dmR67uaE80rytsizOqgfCFsT9NDTrxlcenUTe1aaFod
MOv7lBNjOgT+civUQv+24xkCOZyYrnqkNlmkFgQDzWZ2FnFi5Y6Kg4uTDLCf
5k9928qJx0pvyL3/wICh4YThGAoXHvUpU5lFBpA7MiMtY7nwid0fm88edFD9
d0+3L4kLwyd7S2iH6KAvc7MzLJ0LnT66BPTvocPRQ6c2F7zkwoDvLnlHdeiQ
3by+TZXOhVxStTo72elgVJuvwcXPjWRZE/XGjBrw/EyjlV7jxgJTu5w/Y9Xw
V19ESTeSG7uVdi68762GyPcOl7LjuZFNOkb3Zls15GT3r7+bwY3J7E+sT3yr
hrFErsRTpdyo+3qdB9ujajjniUfIC9w40+z6vNC2Grh7bubfZudBeVaXbaZV
NSQdqRNe4eNBcjn13GPjavh44GjFoCQPZl33nmrUroaFHSFqn/WIzz/imKhQ
NYSJFkye8udBrg3rlearq0A0asWKGcSDftMeC9xfquAJj0WmXRgPbjxHzV9b
XAVfFpvtIZYHeQJr36fkVAFP/3Qx+SXx+4fcrw9FV0FUkXbE5wEenH/3NUPJ
rgrk9AKZuhM86HX717zl3ip49bp024s5HqTpC8deM6+Cusy9w3d5eNGe/MxS
Tb8KxGJPW3up8GL3b89SwzVV8OD4c2nKMcIj3Jl3x2jgvVuqQsuTFwdOm9vu
HaCBkc7tU6Z+vBi3GH1udTcNujlOF5wN48VWUbe64WYaaD3ZYN+YwYs8W3o3
BpbSoJT1IT62ixdln58ukE6kQRxNVf/5IC/OpOkqcMbQwO3NfVbpJC/Wbm37
u3SLBrxhwdpj7HyoMrC5TJPou63XGDL2KPHhVBn1y1FvGvQcqeQjHefDFCyk
KVrRIN9M743iaT7MLXjgqmFOg1vrsxz0z/Ihm5Ce886dxHyWbmZ5XufD/i/u
mv8Z0OBC6m5T6lM+jFQPsjLWosGu8JLhzhw+HPGwW2xQp4G09/rE2Xd8eOWp
cejZtTT4vF24e20lHw7FpRcMyNOA71djaHgvH24Y2PH3gRgN2ipM1FJH+HDs
XbXVa2Ea5L54X/tuhg8vxi52NgnSwOZiklwPFz/Oe9hHWPPSIGW1U7HxWn5s
+upfz7tEBW/2GrdD6/kxJvbXlrQFKsDgdpK/Hj8KaWvs3TlPhd4CuUMZZvyY
qRoExdNUWO/YNbvszo/JRTE6HsNUSBWD5Ttn+FFgG7Xo/iAVSIxU7tXn+ZGR
sdrrx28qDBg7knXC+dFefQ/XpV4qOPz7IFN2hx+VrpTXs7qp8C1fXHlvIj+G
nLt0y7aLCpnr6jadfMKPEnbFIS6dVBDv19KfyebH5Z78lPl24rkoIxKvviXG
z+r2SP9FBReK+f6HZfx44W0sXfgnFWrrntqr0/gRPE5b/Gqhwo5I9qMf6vjR
yktL590PKkivlHjXdfKjRd7UmltNVLhdKH3ucD8/XjuxnePGdyrMnw26NDjK
j7XhE5IxjVRoHtCJ5Fzixz4pwYzKeiqYPo2Pj+MiIco/nZ6so0LekfFkOUES
av7hNVxHOK7xxfOtMiQcmI04W86gwkoU3+tKJRLe7KgwlifsY+GRb6NJQt09
IrQIOhXa2Ss/dW4iocrFf7MLNVTYXaL49bQ+CZ8cE/98kXDRhVD6PJLQ5ydT
hIew+qaO7zd2kfC/T8PtqdVUuD9s8EvMmoTpnGXiQJgnK7n7kQMJj3X0Phup
osL5Y7ODWi4ktPrRdf0Z4V5pu8lCDxIKTBqmnyJ8oPntvLkPCYW/hvZtI1we
K8zWdJ6Ehg/XW4kT3mh1htf1MglXRzFK5mlUSOeqWTUWTsKKh33rBwkLfVaX
uBRFwg0ti9G9hEOCI+T47pLwhV8SY4jwsE6vyr2HJPz0a3vHImGnMWMtpack
XDUU8FKS+H/af490Xr8goWN/xQYjwluPLxnsyCPh5Jt3Nr6Es+Scd1YVktD7
F4MnhzC5tcDSvpyEgl9SjCYJX0+QsOmhkZCamzloTKx/as85R796EhqzLsz/
f39ceRtdllpIWFue5sxB7F99ufbJSCYJWaNZnAGEjUKifSR/k1DaVrFrmPDL
LcPnM8dIGLonrdeXOB/ZyV2XN82S0LM4d3mJcGROVnjpEgnLFHvWJBHn6ang
ltgqKID0JBmD3loqtLR9TnEnC6Dfm73kFCIezO/JPZmSEcAf/LwFh4j4USb9
fCO4TgA/6UbIzzZQIaFyS8GDzQLYwh1d0UjEG1vo3c+qBgL42zxtqoCIx87p
/bVoKYB8MxcKHzdTIUamRdnPRgBvZi7aFBHxbGRyNPjRIeL7O9JaO4h4f5Tg
rbJ8SgArt+x0M2ujwrFNty8WRwrgicf7zO8yqSBySKR+KEEAx6faNnAQ+VYe
dn+t9EMB/Jgv6HWRyEel+mf1QTkCuE1tJfJ2HxV6fCpUt9AF8ODTNCeFESrc
TbIMcW8SwFSZt8Wdo0Q+lNY33G0XwPrdus1Z40T+CjFDpkcE8Oih9l5bol54
5C42vhESRM2VAy5rFol6MKgbum6/IKYUxsucJupTsmhJk5ODIBo/aCCXrCLq
ob6JZqSLIO7pbUyiiNIg+5ZN84CvIJq81xrqotDAS81nXVacIC4evvqlYw0N
Rk88b1FoFMT4Lat4DujRYIq5eqPEQSFki2ZRc91poHB8TnfNESEUD1ef/uVJ
g/39Tfrq7kJoHNKrKkrU89yRWBOD80I47bbDPTqABh5/uR2O3hNCwxZdnxqi
/reJTV3OahbCs7Edjvsf0qDcrLpmi/0q1Lrf/of7B3Gf5Fw86eAgjFb9UqK1
9lWgKsy3N+ihCPbZnFl2daqG3ImrWbceieBFYcfs+qPVsLlxcSX5qQi+tz38
wuh4NcC98bzCHBGM1fS4JuVdDY4yLVKLxSI4KxPkUHGZ6BfUsnovt4sglldp
9mUQ/QGYhlyXE0W/f49n5PurId8vLCfmkSj+l6U7s9urBiKLJ94feiqKgjvO
Ki+fqQEXHtdSleeiOBXemffSvwb4Uo0bil6JIte47k+u4BpwonLM9X8SRau5
jqSEmzWwLHdjJ7SLYrCvUYxqZg2Y1dz+OS4lhlH8+lp8v2pAWmKhu0hWDI0t
AxecOmtg7JjXyA0FMRTcs+Xsi64aSJq1WpFRF8OELyv7YaAGBhQF1+7aKoaH
f1quwz81EBUU45dxUAxB6vC6lFV0aFqbyGuTIIYRAifNYo3oYKkmte1Mkhhu
s/kQkWNMh1L1NM/bKWK4FYR1v5gS/de651XlT8Tw3MJ4aa8VHa5sKr6z+Z0Y
iq8zE5ywp4O6YY8wuUkM8+IX3ZR96JBm5IkbW8UwrPiF6owfHcRw1G9Puxja
j/YIlJ2lw9LOuYbwXjFslB/SsAymQ+Mugbt/ZsTwzJWLoBBOhxA7HakWijjK
hZju70ymw+TBgl3Tq8VRNu+TictDOng4GAYLy4vjwqXX0r/S6GDjZNFmoSqO
vmbFrl+eEP3lMefUgi3iaBXGM30wlw71p68rpDiIo0eDrEFYKR3MzvDZ5DuL
o71iVtnLMjoU+URfbXQRx8wDQX+aK+jwzP9+N8lTHBtdnY5KUOlwMTAn81KQ
OHrX8Hba19FB5fp39SMPxNHC/7thUycdHPM4N3mkieN7J+G2Jyw6RHXp6Ps+
FkfH28fXe3fT4Q/ctbyaLY5Flu8mxvro8O2fndezQnFMYoa8fj9Ch4V1NwJe
fRLHxDlqleMYHbSdP1z8WC6OrbT6yLlxOiQXUu5UVYmj8dGkvyrTdDh14UfO
6E9xbNql6wB/6ZD+jOf9bIc4ilwKOFewQOxn05aSlS5x/LbbTFPrHx0MdO7T
RYfE8dymrYc4V+ggOOEwqrcgjvtO8T/w42LAq1M/N1yRJqNU23NXs1UM6E7m
33pTnoyS7VqOJ4UZIEnThzglMh5YNmm4LsKAMNWU/U80yfg5odI8V4wBNj1O
ft8MyBjPK6RULMGACLE7QXVGZHQVHxR+K8mAIuPisNadZByPdQ56LMUApQyZ
+CErMpZ9ePDBX5oBM4fb365yJqOtIdTUyTFAPUqwSNKFjPObjwQ+kGfA4eId
FQrHifEbOJKPrGHA19VpjZtPk5HPwlu3WYEBC7sYbdt9ySi7lef1LUUGbAha
6jY9S8ZtE98fblFiQNKPI9P2l8hYFcpbfVWZAdXcMYsuoWTifrxMWqPCgBXd
Us5T18k4tbCrOJ+wZ6I8+dIdMkrn7PVuXsuA1Ip9suGxZFRRaDh9WJUB9ZNX
VKITyfhC2LCtg7C+NVP30UMyttW/5qhXY0DJAPeo2yMypkunO+qrM8DoqtYz
1adkVO/zaU4jbJoXTHn1gox2/1RNHDUY8M0qg+H/ioya1Y06rwhb9ny7oZdH
xl3CQ1YrhPeRybMlhWSMK5YdSdAkxs81eBX2iZgPde2FZsK2Zq4epuVkJN08
ryq+jgE/Om7K830lvh8svLSbsOOFVz9qaGQsUP73N5Rw26rmmFg6GWcFLOVe
Ez7yfNHctp6MM+/4Tv4kzAKlFYkmMuYmHGhZJuzWuutjWwsZxYVNfNZoMaDX
z9c3/RcZI4MX120nfJI/Sc2NScZiniciBwgPPS5hru0h484qV9kThL0Neu4P
9pNxc67Xfn/CY4381i+HyKh4ZjI7mLD/6Y18/mNk9E/S1rpMeIbToUx3ioy+
wcd/XCJ8IfVy0PwfMj5Xr//vPOF53cyNJX/JOOf/6akX4UuM6oHQJTIutAZS
nQgvu09mmLBT0CjemmxOOGxZ8hAvNwU3BqVFahHmvG8kWsNHQZJIoeYqwhHa
7lUxghR0Deb4M0Ssl4925+oBEQp2nukYrCB851ievgSZgnYGefxJhFf9bZ38
KUnBzYWjdicIx8WvZKfJUPDBHnb6esLimqpurmso2Nvq5jtFnE9SxR7ptcoU
rCmNgjzCUs5nGwdUKfireWnHGcIPpx9E5mpS8JGHvqcy4QyV3ws6mym4fZ2O
1VXi/JU+Cb2b06Ng3ZQQhwbhZwd1TxfrU/CQ9chgDRFPLyKu/tppTMHBctk9
nIS11vyXyGNGjC/yinqfiMfXH2t3V++iIB4rP69G+P2ATImNNQWv7JHx3kbE
75arO89R7Ci4LPnlQyER74WrT2n9dKCgwZbXulsIl1rlpx5zIcbLNm1WIPKD
lmt92deHglGh7fklRL5ZmQXq6QQQ881nL5MkzOhIG509T8EmwXwuHyI/G1cN
H7lymYJdkkamgkT+dvjdMIqOomDikW/vhWUZwFZWJvckjoIa04+P68gwQEX4
37/8uxR0fBkeZkPUB6+XAcWsVArxvHqC/zJRP+YHXbbpvqRgtP/PS/FkBsjo
P5S0fEtBipDY51viRL7d+jF75AMFrUa6L14k6tMN1b0fbn6iYFH2rOteon6J
HTfY/ItBIe6vVIm3AsT6886LTjRQsPauhkUIiQGH2N9OcP2gYNYTxX/G/MR5
PFJ7vaGTggxG0t8SHgasbydrXRuj4Gnjq77+7AzYdXB8rYawBHZo/frU/IcO
pzM1uY3EJdCzibpgOUOHmGn33gOSEri4vKulYIoOzfHtT0LWSGBojs+FCKK+
u9VWranXlsB6i6WrXQN0uGyRuTrQWgLd6nyvJrfRISOJOX/HTgLL2XXSP7bS
obJPujXDkfg8ie1iww86kMLjk6qPSeBVH+XAP43EfVF2RVzeXwLBbOuX5Wo6
5OkfEvoaL4G8T7WjpIqI+2sqMvXuPQk8uPv7BlIBHe69KFl34oEE6p7Idp77
QIcgGQUrzscSeIFxxbnyLR2MlvojjN9IYKuFk4ZGNh1qys6xldZKoKbiobw1
9+nQaxE3nS8giXuBN6XWlw72bBXXIoQlcbwvwFnvDB2oBdOi9uKS6CypNnDf
iw4vNBw2/pGWRDt2eW9rdzr4Ccif0dGUxNNHspxjnYj+oDan//UuSdTX86o2
J/oPCXvqz/9uSOKAxEBdDpkO5jsy0f22JJKy6pYeidIhUOnqc8VoSfxzRPJk
HNHftI4ZnE+5K4kan6tn3Pno8PDmK5Gop5KovUNlR+9iDSgU3rPwLZfE1X0z
wdrdNaApe+KD3pIkRq3uGRbJrQHoZouvOCeFkqNZ3eF6NSASOiVfHySFsbnR
6mabaqBbpje3I0QK/f9jf8e+vgbCD1Jp8+FS+IfH7ImvSg1U06LZtO9JoWfg
HpM14jVg/1ra7+EHKZxN03OqH68G7xDd/edmpVCX7bd1XFY1PJDwFFINWo05
bpNOO0jVcC391E09L2k0OLZxypxGg7Ta5G8xfjLYZ6psr2hJhcs+iRNyAbIo
tn5hRqroKwy7qksdcpPD84d9/swYVMKdpSGuTg95fKjVvz08uQKKRizGVzmt
wZN1o22aEuXwY+22bgMVBRQ9cNQm3fIzeGoc1058poDPd7xcum1eAuX2zpeM
5RVx3zu30bMphaDjOJRNfqyI7GuU13xi5YP3dfMWQxklIv/fFMVffQ+3PPgW
2BOVsE2atXzyUB58knNdGSIr48pFh1llnTdQuBzBqRmjjJXaT4yPfcqF2ncm
Q9GiKrjnjuVLv7XZ8FXB41tUggou+UlInVl4BuEfDz7uIq3FTYuJPrdsn8Jh
pfajztFrkbHbkxZQkQGL+doy63hVsVzcJPCcSRqEcA7S711RRdOsofb66Acg
oaLvupZNDVO27RMLZkuCQB/7GVKwGkotcV0fkkgE2S0naKqX1FCzJWSkmJQI
ZUv+qTsvq+Fb8u49d5cTgBQdbXrxqhrmm053HepPgPScyruDt9XwnkI7aVt+
Anwb2KxHS1HDB6FiVw0dEoB8XPjCjRI1LMhVemifHg+FmnJWj0vVsLAE77Ml
xsPRKU35T2VqOLsQr/z2Zjz8d9X820ylGgpymrDW+sfD9ozLEicYakjyNUk4
YhoPbh3D+Ts71bDzWaU850gc8D77G3mUpYYHhtOfk7viINeb1+VitxrK9vbH
aP2Ig9lFJd68fjX8+O2Mt29ZHERKOzkojquhwisrIeN7caDdfXKd4aQarjwN
1bkRGQdN2edXHKfVMOTCvUd1oXEgrx//PG5ODU3CNhgGesXBF7ZHl3L/qqG9
xwPPJpc48KTl7qctqqHhzfeMrQfjQDCuSLl3SQ3VOS+cemwVB28daHMrK2qY
29u0TRTj4H/YAm3w
      "]]}, 
    {GrayLevel[0], Thickness[0.003], Dashing[{0.01}], LineBox[CompressedData["
1:eJwV13k4lN8XAHDZDRJmxhayjiypiGg5hySlhZJdtsiWJNkilDZ7tgrZKUVJ
kspXBjOUSEqW7CQqsmRL8nt/f83zeea+73Pvueece18ZpzNHXVhZWFha17Cw
/P930dj7rsmZhN1SB3n4q49OwdWTNKX3it5gKblg4bh5CponRzxiFS8CT2uE
XejaKZh6uifGSzEOxKUPPtG4/QsuUWfX2ypmgoTxgm7wnUloajjw9ZjiIxid
Kl9eqv8JjwKETGzZS2HWKrWeP+4nBESHlcTNlcJ2jqbtYxY/gfupldtsRxl8
qXlh+23iByizru2ryqiAXKnr15tkf8CZbP83RxSr4WGshDnt0ThsLx9WvCTy
GhimMx6xl8aB5aSSvjV7DVhGq3WmWIzDm4CUrJi5GvDKunTuCts4WGedsZ7u
qIUbSc2jhU5jsHuj4o0okzpIo1xoHd0xBrJPe57LvamDKzmyAi8oY/CDuZ9i
/rIeug/ZTfI1fYOQSbnWlxlMEI+nce3e+Q0cArv/HaM0QH9ShmGP2DcwYL2p
NhHbAM6fD8r/WxgFfuq/KOmwRhhqTatiPBuFzF2deyMd30JGsUiwpvYo0GNi
Xh1SbAHWP7P8G0y+QvX3rne8RS1QcZDRMbX1K1QZ0freqLyHE4r+r3dRv4IN
qyNLnmgrPC2r9jboG4Hj1cuy0lIfwFc7XLPt3AiYnc5VuWj/AU4YYbGJ9Qgc
Xb9fszf7A2Sw7u/fqTcCJsGpe9Pl2uDjm5/FFutG4IDWFjeRjR/B8X1chNvT
YTD62uHj7/ERIluV9yveHYZ9yReD2h9+BJ0P/P8ZXBsGg5mmqKRNn+B6qFTE
Xdth2P3ItURAsx0C5ds8knmHQUMxY4YLOuADu1ioedAQbG3XX3YN7wCJl8Zz
Z9yGYHPkOBuT3gFHVFjjPloMwaYhLUqkQSdASx7VT3sIlDI/aLMc6AIexRzp
xaVBUDwUiPbRXaCZHCeGPwZB4a/U/up3XfCgN+VaY88gyFp7WYcc6QaXiQ8a
qTWDsJ7KFbpo9gX2BYu+4YgeBHFGyRWL1C/AlvnXYOvFQRDzM4ur6PgCZpqp
IalnB4HalpPlZ90DhdT3nKxWg7AubmftlH0vyNWmZ+5XHgQOTl+ucY9+4LCJ
PM9sH4Cx/WECs/f64ZG0aEnWuwF4GxsjsjLSD2rTWnEZdQPQEPUx6br6AHB4
id/992QAooUm8zKKBuDwnRe3TRMGgCwrV19/dxACpu3s7h0lxtVvbNxfNQhH
VyxWvY0HYN5l87uW7kGwvGMXbmIwAJ1Fuz51igwBevHMntAagLtbLEd+3hyC
ONWWpjSJAVDUi2WnXB0G0coPITs+9YPIcBJ3Wv4wbFnyr4pu7AfuK2l80nXD
QFU3nF+t6ofvjffIG1lGYFVJrs+ksB8em9TK7woeAVOj5x0hwf2w3WHBwMX7
K3BvG9E5oNQP+8Mcrzwz/wZtW1XfViT3wdZ4umGO3zdwLXaV1Y3pg/VZMtyx
icT/wpeT317ug6nqwaiTLd9A/ZQAY925Pkj955ggbDgGtcO6dPmjfTAS6pR+
dts4HM0+M8cu1AfhIc5P1Mg/YCbpxmJ7Si88D3LpLfgwCZWn3t+OyCD2Zbdn
h/jMJBx0e/CiPqkHUtnOfogX+gVeB6WZLNE94B8bwgg69gsMb6X+dgrqAa2c
pJJD7b9A6ciCZtPxHrAZGagO9pqCeR5aGy9/D3TzCsTL+kyDcGhKTpzfF+iy
9lT3DZgFb3JWcrN8N0QN7fO6dXUWspPcy53Fu0HXQ76oKmUWzsheFJwW6IaM
oF5ZrvJZUEofuz/9pwscbh+hZkzNQjC/pGt0axd8a9dYYbj/BkVh2z/KwV0w
Z/L3rZjtHHyOcJoJbOgEwX2xrnRcAAVLMw3Wwx2w7pNLmbbNMhz9OFRz8MdH
kNvgVXTFaRVuzBzznSxuhZg+mZzYs6tQuOx72TunFeYzOm6nhK9CuAjF/XdK
KzSK7blekLkKqdJy3wTDWsFLWPwUo3sVPL9qSKaYtoIN28nESxtZ8HTcN4n4
X++hYF7QpDaHBc3GRO7YJ7ZAd/tPY8MiFlwcjPNgD22Btc8a9r0tZcEy69nW
56daIPBcKLS9ZkHSDvrDA7ta4MDU2KahXhZ0mzpUKTveDJPjr/lZxddgbwrF
r3hPM2zvPd2kl7gGPdw5391lfwePNvpS3NLWYKLzwfCUX00g7+9vH5e7BkVC
ipqzu5tgnUDYbHfZGkzgkQqYKW2CcUyQ8Pu4BgMXfjVfPtEEafllnoVkVixk
XJn2/O8t/PVc4OW9xYr27A7nH0e9Ad/K5eNbslgxc4n5e1vgGxhjZ8m2uMeK
jXOp9z+4vIFPd7k185+z4gJ55r2R3hsoeS9mu6uTFbUditZoLzXCCY2dxWfE
2FD9j7ux2OlGoP8JP/gpnQ0rVcgG610a4JOY7/yZPDY0TV867GjeAKPbnbN5
H7Lh1OV3zi/2NQBfwN7f+i/ZkEVTrTRXuQHMZ3kynnSy4akLPRNW00z4/iPx
RxyFHcVtOA7bXGICuTc/an88O1onpkTklzFA8W+K5tdUdkzRH3Q8UMgAHYlr
feGZ7KjF4arKlsaAE1buWytL2JG8edG3JIIBRe1q3Yrv2PGb5XbnEVMG7G6p
2MjOw4EtFzlMOufqwe11Y2P1JQ404i2RqTCuhyWddbKaURzIfWH/5JBePUSV
W1wousmBmr/mjWW218PDolG15GwONDVwz26Tr4fJJPYk92oOHNaqneZcrQM/
N7Qj/+HAMxlpvKUVdcAxfK3ixhpOtLmm/mCmpA5S7d4LrHJzYkMz7ynDgjp4
fvRE7bgIJ+b3f5eQSa6DPztDaK+3caLIkd/xub51EC5YOe1+lhMjpzgPtWyt
A8GY1QP9gZy451X1LymVOsjl3JdvFs6JHpZLSuFydVC33G4O8ZxYttlb149c
B5yjs6/IJZx4uOpZu8xCLcS8VL/6eowTC6t23456XQt3nO+JUxy4cOrQN5OD
trXgZSxaq+rGhZmmj9tkzGtht8YNdwMfLtRQEjjBY1ILQ6yelefCuTBhQspq
rUEtqOZuMm/L5kLSNj/TSdVaqB54djN+kAtZTJ0zltbUQkKjos69cS48tSy8
MPaXDk6ltwaqp7lwY4mg7/gCHbjCg9Qn13AjO29cjOQkHUykdzUflOVGmnZt
kckXOgzb1XOTnLnxk7sWX3slHSr2biuV8eRGs/HIne/L6XBdrdBC5xw3lp8o
T+kqpYPqyrVCt8vcOK6Hl6WK6OCfYWzQkMeNW03iY06l0cEosupH30NuTAl4
tncwlQ7iXmpJ80+5sbThzT2PJDq83iEwpFDPjQdt+RWLY+jA/aUtLHKEG2uE
jQzGwujQXbuHlvGTG0+Uul3sDaFD8YPylqe/uVGkT6d/MIgOpsGpksPsPBgs
o/VRxI8OaWLWr/QUeFBsZaFCy50OXmuanKzUeDA+d5tVnisdYHwH6ew2HjRy
+3tX6iQdRiolrbL38mCgf/I7tKeDmuXg/D8XHiz8W/p9izkdMoTgX/RpHkxx
WGJsM6MDqTmDQ+w8D7KYVf3Ye5QOY3qWZI1IHoxQIQ9EHaZDvsr7LadyeTC0
aPlnwT46CI+q6vwu4sHD7HJ3SYZ0uJQdhRFPeJBtQkP5ggEd7CmGR9JreHCT
uWB+mB4Rn9Uqr/d9PLg4rJhC3kmHGy/E/WxHeTB/XPzhZ106LJ4LvDA+wYNN
OZXq+Tp0aB/TiGJbIebTVHTIUZsOBnk3byawk9DJ7HiTiRYdyux+3ZbkI+Gu
Retw4210SGh7cE9bgoS5YWQrJw06rMZwP66XJeF1DYrjxa108N7nWmGqTMK/
HTzuBVvoYFwlw/DUIeHKtK0eeTMdXvqHvVtEEqYasczbqNNBaUvvxytGJIy4
KnPu0SY6cBbeHsqyIKGGtUP8OTU6nHeYH1e1J2GeQrXQqCoRb3Gz6ReuJPT1
F6c5Ez7a/mTR0JuYX3Vy9XcVOtDjBVg+nSfhkMXBphDCmw+c5nIMJSFHjgOI
Ec5kb1o7GUlCGaFpvhplOvC/VqJeiCGhrYWk4lnCIUFXJbmTSSjqzhGqSviH
xoh8SjoJ6Xlv2GY20sF6Uk9VNo+ExwaiiumEG+9naTx+QMKyaA/3dMLaziu6
O8tIuFgdpRpGuFDSRv/NC+J587VjXoTJnZX7zekkjCKJxZ0kfDmRajrcSEKR
yPfrXAnPHPSz9Gklob2/hdNZwo5cbfYrHSRsL+/wu0q4la5+KqqfhMn7A3UL
CO8OifUW+UbC6hingmbCJVo/zudPEvPTpd9bJbx+2ih0yzwJn1yv0dhBrCfq
YWFk9QoJyRC3I5zwkgt7jDEHL468tXrSQthtg1NSJx8vSpmbXVMk4tXR/TrN
hcyL/T2lj68RNkyRzJ2R4MU8/fz1M4TLj1woCpPjxYVTLjUuxH7IkbpK+VR4
MR/UYocIJ9ZrVd7Zyovxw1rn3Yj9ZAlLfq2oy4sPil57LBDumz3Sgvt5ceLu
kX2biXyIk+iQ8zHlxQMLVa/GCO/ecyIoy4oX1UX1bz4k8icr0Uv+nzsv2oz8
J2ZC5JvJy9kgNV9e9Fb/WLSFyEeWoeD3tsG86FC167ikJh0cttwIfhXFixI7
QyqFiHxeZ7Wu9XsiLx6+H39oPZHv9PBbCuLpvHjzUkCl+nY6yLYWtAY+5EXZ
er+354h6GfauVdR6x4tGZ1mXvYEOyan7Q1w+8WKCVIA1A4l6qW79kNzDi1mL
WRwK+kT98veHzP7kRV1Phz+rRH26Fi+3lfLz4WAO5aKsMVHv45phKkf4sGPm
GgevFR1uC1Z9srbgwwX/P9KT1kS/09mjHGXPh3MHpf27bOlQdN20fewMH2Ye
c0psdKCDB81bpTCBD/XFYio4if40cfJex4Y2Pvy6EC/3O5jI75hNaibdfChT
1qJ8LJQOh8ufXQob4kPfuYKTL4h++IitXq1vhg93B3zflB5JB5/cgcvpwvzo
pa1tURZH5F+/2GbqcX4slw7t25BPhw3OC5rSdvyommtv11dIhyOjn3SUXPhx
wrHxUw7Rr4t/xu/RPc+PomWJZ3UfE+td4rA4kcKPudM1daUvif4rNBNa2M6P
3O9vT+S3EfHe+7ZJy3wt3qYVmBtyEufNw+BTFhYC+ED7UaVLUC3YrNn7rv2E
AO48IW47FVILihYCW8xcBTAqZatWaHgtVLHm/zE5L4AHtXa73r1WC2NWzbEH
kgTwYu6FzPmUWgDuDeW73gtg3FfVD2xPayGgzIklUW4ddlX78xtOEu8T4D4U
mL4Oe8vE6r1O1UGFT/jDuCxBHJ6ZbTnrTtwfXk2VW+UJouGHMneu0/Vgz+lY
LX9PEI0e7JFK96kH7gy9Dy8fCaJu9rf/qgLqwbqBdWH0P0E023h++9iVevgn
eUUfeojnG4bxS0497G260fVLVAifDny+yddZD+LUP0Mv1wuhQaDED+svxH3E
wePnlQ1CGNEwWFHYVw+p8wdWJZSEMDZ/R5LW13oYk+FTMNIWQvGv33q1Zuoh
JjDOJ/u4EBa1/W56xsuATwpJXKaJQjgJstrxOxmwnya6/XSqEOoNyAbUAgOq
le663UgTwnN6hWIz+sT9SuXeG3quEJpf8j9nuJ8BF7e8it76VAhldUyXao8z
QGnXsAD5kxBa1z1x4/JmQIiZhmgHRRjVDj6qz05nwPTxSqNZMWG8HmfMZpnJ
AFeLXUECUsIYNT0jw5vDAFPrfd37FIXx2fP70yeJ+56ig01GpZYwXkqpDRkt
ZUCr5+UNaRbCeLtk+1kpBgPkL39UsrsjjFKfyzQPfWeAZRnbFte7wvjkUu1J
n58MiBnU0DmTI4w7UFc/fpIBc5C8P6JIGHsnS/++nmEA86+ZR8ELYTTvy9Kc
+MMAd//PDye6hNFiyWbaj8SEzALO8vleYfw37sN2lI8JbZ+0qlYHhZFfpTxP
eS0TdDVuvRP8LoyNNLbrLYJM4JuymNj2RxhtbYXLBkSZ8Mi9a9NFcTLGW97X
UlNkwtBtHu1rUmQsqJT1qaUxQaRRBxJkydgSS9lwbCMTwhXTjuQqk/HWK98+
V1UmmA5b+zB1ybgcNffUYisTftv2PFlrQ8YDbIKtdruYoBTD91LEnoxpTfw/
inYzwfbVztoNzmRM9OvynAYmMMTutm31JKPXkcx0X30mpH62mzW/QMaJ4ZuZ
u/YxQcekXzMrnZjfcFfG3BEmVI1xTDhlkfHzl19JoyZM2B2hWqCYR0bP80Ph
H02ZYFAWRHn0gIwBHmt25BxjwmEyeb7qBRkz5nNpfBZMaC3WfRT+HxnvLyzV
9xA+ttfR1YBORtfDP48XWTLB0v/R56ZGMmrrd5pqWTPBqdPoeXcHGW1f6pZI
2zFhxOfMmcwvZJx3ejn0nvApnlSaUz8ZK16VkUJOMMFLd/jW+CgZ4/jfb2m0
ZxL3vdDAxTnCbVNf1J2YsKiZv7lqiYw1O47mvyZ8ofntWNgKET8FKXtjZyK+
/0SsuDgouNZod7H5SSZEO5TpUMkUnN8UeW+nKxPWLnVOd4lQUL6BhbOYcMLN
1aK7EhTMFByxEDlFxK/2oLiCHAVfvy76PEhY1OZc25giBUVuLbPpuTEhffZO
VLEyBWn/EhUyCGfLf/ujsZWCg1UZhobuTJD9j//pwjYKOs7fNUwhXHBc0/OV
DgUTglh3DhBWmrSWC9tFQW8nCRrNgwkPrkZ80dejoGzuLm4PwqrS95M491LQ
7g+9/z7hx89bjN8aUXBugf3RMOHyMYkqUxMKmswabz7kyQStCH0/ihkFgzol
vl4g/ELMXbXLgoKcSvqJhYR3lsWPZNhQcJ/0pu3NhKsPVGQ42FOwouhoxy/C
ONxjJu9MQT9bRZ+1Xkyou8DGP+ZKQZ2zcmwbCRuSlRkPPShYQm9IAMKNxSah
Z7wp6F+bLHaU8IG9Ads0fCkYc1Eg04Fwc+/difnzFDyXWCPlSdjEv77gZRAF
j9E0M84Sblv7w+5iKAVtJpeofoSP3xOk6kdQcESiIN6XcCdsb+G4QsHnTu84
TxO27jxx9c11Il6/eEKdCff6XNkdG0PBEOflmeOEWWpqJHMTKPjuWHCNPmF5
gb9/K5IpaCsQ8EWZ8L4T2j1Nt4n5SzQa/H99HiW+rwYyKKjxwGjlJ7H+uL8l
aXPZFCTf7ORoIPzEeDyIVEBBqoGtfQbhT2nyVtJFFPzWXEU6TXhx3H67ZgkF
Zxq/cesQltBJF9n/hILBlu+tWQjvvv553u4ZBR/KeKypI/bLqUPws+8LCsYa
PF0JJ3xF8dCza/9R0Pn4AxNdwvfPX0/OoBPxOn5seZLIj3f1deeeMChoVlzx
L5OwkLPu1i/NFOT5OCw8TeSbVtl5wakPFLyv8YmWRNhqzZMp9s9Evq823d78
/3zMoj3e1EdBd/LhVDsif+smneL2DFGQbZ2MwgSR76O7Mk9bjhLj38VQAgmr
9ZBVL01S8PSXCelwF2K/VEx4b81QsFbp0M4Von78gqO/P5ynIElS7PV5wi9F
WYva/1Gw58XCX0ui3oyO/1LYKEBF063PQsccmOCZr8yxW5iK+sn600g4btZl
5KgIFVVOF7QnE/XcfrMnN0SaijMSHvObiHp3ankj3apORQ8j3deqNky4Ksmx
OqJBxWapvAEHon8UeWHfkjYVG9LwYoIVE6ZIzzPkkIrXTgtoDhH9J3RfvliA
CRU3mYWVHzEj1p/avxhtRsWWoPlBe6J/1X8V78y2pOLAwPdbnkeZQIq8mfrW
gYrGxmV554n+d7vmorDUWSo2De53MzvIhDIdK37GTSo2Pppbv3sPkU8zURnJ
KVSs5V82W0/015QHVSon71DxuVLZ63lkQqDEhgNsOVTsmRHSyCb68+6V0at6
pVSkKqu9YugwoanGj6W6hYobR5PzbdWJegwqjI9to+KSqFnVPzXi/NjSKWX3
mYp5Hbuk7xLnQWLujl1/e6kY5vTnXQtxXlhGsgbrTlCR0eI5xyFP9M99CbMV
vCJIcbL8US/CBHOW2ktXBURwfQkEq1KZ0FA5K2guLIIJvT3eCWSiv2y02Dwn
LoI56lIJh4jzy4dX6rSGsggqfnAZziDOv5WWh6OPjYjxZ/ktb/5lANW8oev+
FRF8m8dU6utlgOHOfHS5IYIb9S0UBr4wIEA24p5MrAim3IsY7utiQOek7vm0
ZBG0cR582NbOgPRrj9bF5IngHUl6VlIzAza8SNl3hi6C5ilJj0OqGKC8/uSz
bSvE+3TJ1xZvMcCaVW/9DIsovupOP5yawoDoMcnLj9hF0VWvVXhLEgN+lneY
0PhE8c1f9iy7OAY8PmT8U1RCFI8tbPuVGMkAzbCtcn+3i+KWU+qbfHwYAEMs
N2v9RPHS0ygSmyED1oXNSLUGiuKCNU8a9x4GDEmMFPeGiOI9V57vJGRA5PGG
xsVIUbxTO9nOocuAt42xLOopohjxWVqxXY0B5o/FfdKfiSLn0K+pL2QGeIVo
HvGbF8WOBxy3Mgbq4Q7VjV8xUAxHFqLbLp6ph0uZ7te2eYijbf6mgryIOrjb
cpsZ5yOBKzvPNS871EKod9KUpO96jDqZ5aZIfK/8cFQStXKSxM9aKraZ3DUQ
vfKdvc9VCteOPFpcvvofvPy579daa2nktNqWoKzyCj4rbB/Sld+AOrNQcOpb
JbhtdFZPKtiAfiqO2YLXK4BubnNBT0oGK/IMjYo8y0HD8nsROUcGbaY5uhT2
lIHXZcOOXRKySKrXLrRxLIXrrtx/1iTJoo8WNq85XgL/STqufifLocq4uS55
vAhe/LvKphwnhx3PbnGE/CuElqd7vscKymP0r3N6RRvygbHBlRmTKI+zuprH
5O/kQOTz4zmDJAX8WK7x1HMuE2xle07YxCpgiUZYTXV3GixXqEuocCnis1qG
yJ5ztyCEbfxdykVFTHZ+DnsvJANVXsdRgYWGz1g7y3fm3YQAb/PfpCAadtZS
AzEjDtZrnWxUvEDD08XbHaqux0HNytkM/VAacl2xcN9zPg5IsbEGwRE0lOqe
feN7OA4yH9Ynj9+gobJ2vab5mjhgjm3d1phGwwXlT9tU3GOB7Czgf6WKhvdu
1pl+xxh4oSx5IKeahizWEwE1m2LgxIyy1H81NIxQZq7PWR8D9yMMmb/rafgi
KaklYjEadmSHUk820/DsXpN9NaXR4NT7o0K/j4YOVx211eSigatgKerEAA3Z
sjnn7gtGQ7EXl33wEA1HWTSHNrFEw/yyLFfZKA3ztsdpW/VGQZS4tYXMLxq+
l7fbS7sdBepDp1R2TdOwydFifvZqFHwqOr9qOUvD+bimx2/PR4GUzs17CQs0
1DF6ppR6LArqWLIuFC/RkF0hsC9KPwrcGouPNC7TMC75yI0bW6KAL+Gl3MgK
Dfc2ucgnboiCJxaNC6urNGxwH32QLxAF/wNnjkxT
      "]]}}, InsetBox[
    StyleBox[Cell[TextData[{
      StyleBox["A",
       FontFamily->"Times New Roman",
       FontSize->24,
       FontColor->RGBColor[1, 0, 1]],
      Cell[BoxData[
       FormBox[
        SubscriptBox["l", "2"], TraditionalForm]],
       FontSize->24,
       FontColor->RGBColor[1, 0, 1]],
      Cell[BoxData[
       FormBox[
        SubscriptBox["O", "3"], TraditionalForm]],
       FontSize->24,
       FontColor->RGBColor[1, 0, 1]],
      StyleBox["+Cu/Hybrid nanofluid",
       FontFamily->"Times New Roman",
       FontSize->24,
       FontColor->RGBColor[1, 0, 1]]
     }],
      GeneratedCell->False,
      CellAutoOverwrite->False,
      CellBaseline->Baseline,
      TextAlignment->Left],
     FontSize->10,
     Background->GrayLevel[1.]], {6.585819987341828, 0.9256173777786146}, {
    Left, Baseline},
    Alignment->{Left, Top}], InsetBox[
    StyleBox[Cell[TextData[StyleBox["Cu/Nanofluid",
      FontFamily->"Times New Roman",
      FontSize->24,
      FontColor->RGBColor[1, 0, 1]]],
      GeneratedCell->False,
      CellAutoOverwrite->False,
      CellBaseline->Baseline,
      TextAlignment->Left],
     FontSize->10,
     Background->GrayLevel[1.]], {6.478987602127781, 0.7677253454161862}, {
    Left, Baseline},
    Alignment->{Left, Top}], 
   {Thickness[0.003], Dashing[{0.001}], 
    LineBox[{{6.3162123902628915`, 0.9422265317645012}, {3.6757133715209873`, 
     0.9353263799942938}}]}, 
   {Thickness[0.003], Dashing[{0.01}], 
    LineBox[{{6.362537513200359, 0.7923158145526499}, {3.4457072017994186`, 
     0.7888657386675462}}]}, InsetBox[
    RowBox[{
     RowBox[{
      FormBox[
       TagBox[
        SubscriptBox["N", "t"],
        "MathMLPresentationTag",
        AutoDelete->True],
       TraditionalForm], "=", "0.1"}], ",", "0.2", ",", "0.3"}], 
    Scaled[{0.6514944325063492, 0.41239984663292584`}], Center], 
   ArrowBox[{{4.174460435367589, 0.33008982093336803`}, {1.8851950379236935`, 
    0.07265715947288609}}]},
  AspectRatio->NCache[GoldenRatio^(-1), 0.6180339887498948],
  Axes->{False, True},
  AxesOrigin->{0, 0},
  BaseStyle->{FontFamily -> "Times", FontSize -> 24},
  Frame->True,
  FrameLabel->{
    FormBox["\[Eta]", TraditionalForm], 
    FormBox[
    "\"\\!\\(\\*\\nStyleBox[\\\"\[Phi]\\\",\\nFontSize->24,\\nFontSlant->\\\"\
Italic\\\"]\\)\\!\\(\\*\\nStyleBox[\\\"(\\\",\\nFontSize->24]\\)\\!\\(\\*\\\
nStyleBox[\\\"\[Eta]\\\",\\nFontFamily->\\\"Courier \
New\\\",\\nFontSize->24]\\)\\!\\(\\*\\nStyleBox[\\\")\\\",\\nFontSize->24]\\)\
\"", TraditionalForm]},
  ImageSize->{579., Automatic},
  PlotRange->All,
  PlotRangeClipping->True,
  PlotRangePadding->{Automatic, Automatic}]], "Input",
 CellChangeTimes->{{3.8171885680596886`*^9, 3.81718868976865*^9}, {
  3.8171905286418276`*^9, 3.8171905300729094`*^9}}]
},
WindowSize->{1350, 633},
WindowMargins->{{0, Automatic}, {Automatic, 0}},
PrivateNotebookOptions -> {
 "VersionedStylesheet" -> {"Default.nb"[8.] -> False}},
FrontEndVersion->"7.0 for Microsoft Windows (32-bit) (November 10, 2008)",
StyleDefinitions->"Default.nb"
]
(* End of Notebook Content *)

(* Internal cache information *)
(*CellTagsOutline
CellTagsIndex->{}
*)
(*CellTagsIndex
CellTagsIndex->{}
*)
(*NotebookFileOutline
Notebook[{
Cell[558, 20, 54921, 1238, 1370, "Input"],
Cell[55482, 1260, 70547, 1197, 395, "Input"]
}
]
*)

(* End of internal cache information *)
