# Supplementary material for: Bio-convective and chemically reactive hybrid nanofluid flow upon a thin stirring needle with viscous dissipation
Source: Sci Rep. 2021 Apr 13;11:8066. doi: 10.1038/s41598-021-86968-8 (PMC8044164; doi:10.1038/s41598-021-86968-8)
Supplement: Supplementary file 3 — Supplementary Information 3. [file 41598_2021_86968_MOESM3_ESM.nb]

(* Content-type: application/vnd.wolfram.mathematica *)

(*** Wolfram Notebook File ***)
(* http://www.wolfram.com/nb *)

(* CreatedBy='Mathematica 9.0' *)

(*CacheID: 234*)
(* Internal cache information:
NotebookFileLineBreakTest
NotebookFileLineBreakTest
NotebookDataPosition[       157,          7]
NotebookDataLength[    175160,       4313]
NotebookOptionsPosition[    173138,       4253]
NotebookOutlinePosition[    173581,       4270]
CellTagsIndexPosition[    173538,       4267]
WindowFrame->Normal*)

(* Beginning of Notebook Content *)
Notebook[{

Cell[CellGroupData[{
Cell[BoxData[{
 RowBox[{
  StyleBox[
   RowBox[{"<", 
    StyleBox["<",
     FontSize->16]}]], 
  StyleBox["Graphics`Graphics`",
   FontSize->16]}], "\n", 
 StyleBox[
  RowBox[{"<<", "Graphics`Legend`"}],
  FontSize->16], "\n", 
 RowBox[{
  StyleBox[
   RowBox[{"ClearAll", ";"}],
   FontSize->16], "\[IndentingNewLine]"}], "\n", 
 RowBox[{
  RowBox[{
   RowBox[{
    StyleBox[
     RowBox[{"GetRf", "[", "m_", "]"}],
     FontSize->16], 
    StyleBox[":=",
     FontSize->16], 
    RowBox[{
     StyleBox["Module",
      FontSize->16], 
     StyleBox["[",
      FontSize->16], 
     RowBox[{
      StyleBox[
       RowBox[{"{", "temp", "}"}],
       FontSize->16], 
      StyleBox[",",
       FontSize->16], 
      RowBox[{
       RowBox[{
        StyleBox["temp",
         FontSize->16], 
        StyleBox["=",
         FontSize->16], 
        RowBox[{
         RowBox[{
          StyleBox["2",
           FontSize->16], 
          StyleBox["*",
           FontSize->16], 
          RowBox[{
           StyleBox["(",
            FontSize->16], 
           RowBox[{
            RowBox[{"x", "*", 
             RowBox[{"fxxx", "[", 
              RowBox[{"m", "-", "1"}], "]"}]}], "+", 
            RowBox[{"fxx", "[", 
             RowBox[{"m", "-", "1"}], "]"}]}], ")"}]}], "+", 
         RowBox[{
          SuperscriptBox[
           RowBox[{"(", 
            RowBox[{"1", "-", "\[Phi]1"}], ")"}], 
           FractionBox["25", "10"]], "*", 
          RowBox[{"(", 
           RowBox[{
            RowBox[{"(", 
             RowBox[{"1", "-", "\[Phi]1"}], ")"}], "+", 
            RowBox[{"\[Phi]1", "*", 
             RowBox[{"(", 
              FractionBox["\[Rho]s", "\[Rho]b"], ")"}]}]}], ")"}], "*", 
          RowBox[{"(", 
           RowBox[{"f0f2", "[", 
            RowBox[{"m", "-", "1"}], "]"}], ")"}]}], "+", 
         RowBox[{"\[Lambda]", "*", 
          RowBox[{"(", 
           RowBox[{
            RowBox[{"g", "[", 
             RowBox[{"m", "-", "1"}], "]"}], "-", 
            RowBox[{"Nr", "*", 
             RowBox[{"j", "[", 
              RowBox[{"m", "-", "1"}], "]"}]}], "-", 
            RowBox[{"Rb", "*", 
             RowBox[{"z", "[", 
              RowBox[{"m", "-", "1"}], "]"}]}]}], ")"}]}]}]}], 
       StyleBox[";",
        FontSize->16], 
       StyleBox["\[IndentingNewLine]",
        FontSize->16], 
       StyleBox[
        RowBox[{
         RowBox[{"Rf", "[", "m", "]"}], "=", 
         RowBox[{"Expand", "[", "temp", "]"}]}],
        FontSize->16], 
       StyleBox[";",
        FontSize->16]}]}], 
     StyleBox["]",
      FontSize->16]}]}], 
   StyleBox[";",
    FontSize->16]}], "\n"}], "\n", 
 RowBox[{
  RowBox[{
   RowBox[{
    StyleBox[
     RowBox[{"GetRg", "[", "m_", "]"}],
     FontSize->16], 
    StyleBox[":=",
     FontSize->16], 
    RowBox[{
     StyleBox["Module",
      FontSize->16], 
     StyleBox["[",
      FontSize->16], 
     RowBox[{
      StyleBox[
       RowBox[{"{", "temp", "}"}],
       FontSize->16], 
      StyleBox[",",
       FontSize->16], 
      RowBox[{
       RowBox[{
        StyleBox["temp",
         FontSize->16], 
        StyleBox["=",
         FontSize->16], 
        RowBox[{
         RowBox[{"\[CapitalOmega]", "*", "2", "*", 
          RowBox[{"(", 
           RowBox[{
            RowBox[{"x", "*", 
             RowBox[{"gxx", "[", 
              RowBox[{"m", "-", "1"}], "]"}]}], "+", 
            RowBox[{"gx", "[", 
             RowBox[{"m", "-", "1"}], "]"}]}], ")"}]}], "+", 
         RowBox[{"Pr", "*", 
          RowBox[{"(", 
           RowBox[{"1", "-", "\[Phi]1", "+", 
            RowBox[{"\[Phi]1", "*", 
             RowBox[{"(", 
              FractionBox[
               RowBox[{"\[Rho]s", "*", "cs"}], 
               RowBox[{"\[Rho]b", "*", "cb"}]], ")"}]}]}], ")"}], "*", 
          RowBox[{"f0g1", "[", 
           RowBox[{"m", "-", "1"}], "]"}]}], "+", 
         RowBox[{"2", "*", "x", "*", "Pr", "*", 
          RowBox[{"(", 
           RowBox[{
            RowBox[{"Nb", "*", 
             RowBox[{"g1j1", "[", 
              RowBox[{"m", "-", "1"}], "]"}]}], "+", 
            RowBox[{"Nt", "*", 
             RowBox[{"g1g1", "[", 
              RowBox[{"m", "-", "1"}], "]"}]}]}], ")"}]}], "+", 
         RowBox[{"x", "*", "Ec", "*", "Pr", "*", 
          SuperscriptBox[
           RowBox[{"(", 
            RowBox[{"1", "-", "\[Phi]1"}], ")"}], 
           FractionBox["10", "25"]], "*", 
          RowBox[{"f2f2", "[", 
           RowBox[{"m", "-", "1"}], "]"}]}]}]}], 
       StyleBox[";",
        FontSize->16], 
       StyleBox["\[IndentingNewLine]",
        FontSize->16], 
       StyleBox[
        RowBox[{
         RowBox[{"Rg", "[", "m", "]"}], "=", 
         RowBox[{"Expand", "[", "temp", "]"}]}],
        FontSize->16], 
       StyleBox[";",
        FontSize->16]}]}], 
     StyleBox["]",
      FontSize->16]}]}], 
   StyleBox[";",
    FontSize->16]}], "\[IndentingNewLine]"}], "\[IndentingNewLine]", 
 RowBox[{
  RowBox[{
   StyleBox[
    RowBox[{"GetRj", "[", "m_", "]"}],
    FontSize->16], 
   StyleBox[":=",
    FontSize->16], 
   RowBox[{
    StyleBox["Module",
     FontSize->16], 
    StyleBox["[",
     FontSize->16], 
    RowBox[{
     StyleBox[
      RowBox[{"{", "temp", "}"}],
      FontSize->16], 
     StyleBox[",",
      FontSize->16], 
     RowBox[{
      RowBox[{
       StyleBox["temp",
        FontSize->16], 
       StyleBox["=",
        FontSize->16], 
       RowBox[{
        RowBox[{
         StyleBox["2",
          FontSize->16], "*", 
         RowBox[{"(", 
          RowBox[{
           RowBox[{"x", "*", 
            RowBox[{"jxx", "[", 
             RowBox[{"m", "-", "1"}], "]"}]}], "+", 
           RowBox[{"jx", "[", 
            RowBox[{"m", "-", "1"}], "]"}]}], ")"}]}], "+", 
        RowBox[{"2", "*", 
         FractionBox["Nt", "Nb"], "*", 
         RowBox[{"(", 
          RowBox[{
           RowBox[{"x", "*", 
            RowBox[{"gxx", "[", 
             RowBox[{"m", "-", "1"}], "]"}]}], "+", 
           RowBox[{"gx", "[", 
            RowBox[{"m", "-", "1"}], "]"}]}], ")"}]}], "+", 
        RowBox[{"Le", "*", 
         RowBox[{"jx", "[", 
          RowBox[{"m", "-", "1"}], "]"}]}], "-", 
        RowBox[{
         FractionBox["1", "2"], "*", "Le", "*", "K", "*", 
         RowBox[{"j", "[", 
          RowBox[{"m", "-", "1"}], "]"}]}]}]}], 
      StyleBox[";",
       FontSize->16], 
      StyleBox["\[IndentingNewLine]",
       FontSize->16], 
      StyleBox[
       RowBox[{
        RowBox[{"Rj", "[", "m", "]"}], "=", 
        RowBox[{"Expand", "[", "temp", "]"}]}],
       FontSize->16], 
      StyleBox[";",
       FontSize->16]}]}], 
    StyleBox["]",
     FontSize->16]}]}], 
  StyleBox[";",
   FontSize->16]}], "\[IndentingNewLine]", 
 RowBox[{
  RowBox[{
   RowBox[{
    StyleBox[
     RowBox[{"GetRz", "[", "m_", "]"}],
     FontSize->16], 
    StyleBox[":=",
     FontSize->16], 
    RowBox[{
     StyleBox["Module",
      FontSize->16], 
     StyleBox["[",
      FontSize->16], 
     RowBox[{
      StyleBox[
       RowBox[{"{", "temp", "}"}],
       FontSize->16], 
      StyleBox[",",
       FontSize->16], 
      RowBox[{
       RowBox[{
        StyleBox["temp",
         FontSize->16], 
        StyleBox["=",
         FontSize->16], 
        RowBox[{
         RowBox[{
          StyleBox["2",
           FontSize->16], "*", 
          RowBox[{"(", 
           RowBox[{
            RowBox[{"x", "*", 
             RowBox[{"zxx", "[", 
              RowBox[{"m", "-", "1"}], "]"}]}], "+", 
            RowBox[{"zx", "[", 
             RowBox[{"m", "-", "1"}], "]"}]}], ")"}]}], "+", 
         RowBox[{"Pr", "*", "Lb", "*", 
          RowBox[{"z0f1", "[", 
           RowBox[{"m", "-", "1"}], "]"}]}], "-", 
         RowBox[{"2", "*", "Pe", "*", 
          RowBox[{"(", 
           RowBox[{
            RowBox[{"2", "*", "x", "*", 
             RowBox[{"z0j2", "[", 
              RowBox[{"m", "-", "1"}], "]"}]}], "+", 
            RowBox[{"z0j1", "[", 
             RowBox[{"m", "-", "1"}], "]"}], "+", 
            RowBox[{"x", "*", 
             RowBox[{"z1j1", "[", 
              RowBox[{"m", "-", "1"}], "]"}]}]}], ")"}]}]}]}], 
       StyleBox[";",
        FontSize->16], 
       StyleBox["\[IndentingNewLine]",
        FontSize->16], 
       StyleBox[
        RowBox[{
         RowBox[{"Rz", "[", "m", "]"}], "=", 
         RowBox[{"Expand", "[", "temp", "]"}]}],
        FontSize->16], 
       StyleBox[";",
        FontSize->16]}]}], 
     StyleBox["]",
      FontSize->16]}]}], 
   StyleBox[";",
    FontSize->16]}], "\[IndentingNewLine]", "\[IndentingNewLine]", 
  "\[IndentingNewLine]", 
  StyleBox[
   RowBox[{"(*", 
    RowBox[{
    "**", "**", "**", "**", "**", "**", "**", "**", "**", "**", "**", "**", "**",
      "**", "**", "**", "**", "**", "**", "**", "**", "**", "**", "**", "**", 
     "**", "**", "**", "**", "**", "**", "**"}], "******)"}],
   FontSize->16], "\[IndentingNewLine]"}], "\[IndentingNewLine]", 
 RowBox[{
  StyleBox[
   RowBox[{
    RowBox[{"GetInitialf", ":=", 
     RowBox[{"Module", "[", 
      RowBox[{
       RowBox[{"{", "}"}], ",", 
       RowBox[{
        RowBox[{
         RowBox[{"f", "[", "0", "]"}], "=", 
         RowBox[{
          RowBox[{
           RowBox[{"(", 
            RowBox[{"a", "+", "1"}], ")"}], "*", 
           FractionBox[
            RowBox[{"(", 
             RowBox[{
              RowBox[{"2", "*", "\[Lambda]"}], "-", "1"}], ")"}], "2"]}], "+", 
          RowBox[{
           FractionBox[
            RowBox[{"(", 
             RowBox[{"1", "-", "\[Lambda]"}], ")"}], "2"], "*", "x"}], "+", 
          RowBox[{
           FractionBox[
            RowBox[{"(", 
             RowBox[{"1", "-", 
              RowBox[{"2", "*", "\[Lambda]"}]}], ")"}], "2"], "*", 
           RowBox[{"Exp", "[", 
            RowBox[{"a", "-", "x"}], "]"}]}]}]}], ";"}]}], "]"}]}], ";"}],
   FontSize->16], "\n"}], "\n", 
 RowBox[{
  StyleBox[
   RowBox[{
    RowBox[{"GetInitialg", ":=", 
     RowBox[{"Module", "[", 
      RowBox[{
       RowBox[{"{", "}"}], ",", 
       RowBox[{
        RowBox[{
         RowBox[{"g", "[", "0", "]"}], "=", 
         RowBox[{"(", 
          RowBox[{"Exp", "[", 
           RowBox[{"a", "-", "x"}], "]"}], ")"}]}], ";"}]}], "]"}]}], ";"}],
   FontSize->16], "\[IndentingNewLine]"}], "\[IndentingNewLine]", 
 StyleBox[
  RowBox[{
   RowBox[{"GetInitialj", ":=", 
    RowBox[{"Module", "[", 
     RowBox[{
      RowBox[{"{", "}"}], ",", 
      RowBox[{
       RowBox[{
        RowBox[{"j", "[", "0", "]"}], "=", 
        RowBox[{"(", 
         RowBox[{"Exp", "[", 
          RowBox[{"a", "-", "x"}], "]"}], ")"}]}], ";"}]}], "]"}]}], ";"}],
  FontSize->16], "\[IndentingNewLine]", 
 RowBox[{
  StyleBox[
   RowBox[{
    RowBox[{"GetInitialz", ":=", 
     RowBox[{"Module", "[", 
      RowBox[{
       RowBox[{"{", "}"}], ",", 
       RowBox[{
        RowBox[{
         RowBox[{"z", "[", "0", "]"}], "=", 
         RowBox[{"(", 
          RowBox[{"Exp", "[", 
           RowBox[{"a", "-", "x"}], "]"}], ")"}]}], ";"}]}], "]"}]}], ";"}],
   FontSize->16], "\[IndentingNewLine]", "\[IndentingNewLine]", 
  StyleBox[
   RowBox[{"(*", 
    RowBox[{
    "**", "**", "**", "**", "**", "**", "**", "**", "**", "**", "**", "**", "**",
      "**", "**", "**", "**", "**", "**", "**", "**", "**", "**", "**", "**", 
     "**", "**", "**", "**", "**", "**", "**"}], "*****)"}],
   FontSize->16], "\[IndentingNewLine]"}], "\[IndentingNewLine]", 
 RowBox[{
  StyleBox[
   RowBox[{
    RowBox[{
     RowBox[{"GetRHSf", "[", "m_", "]"}], ":=", 
     RowBox[{"Module", "[", 
      RowBox[{
       RowBox[{"{", "temp", "}"}], ",", 
       RowBox[{
        RowBox[{"GetRf", "[", "m", "]"}], ";", "\[IndentingNewLine]", 
        RowBox[{
         RowBox[{"RHSf", "[", "m", "]"}], "=", 
         RowBox[{"Expand", "[", 
          RowBox[{"TrigReduce", "[", 
           RowBox[{"hbarf1", "*", 
            RowBox[{"Rf", "[", "m", "]"}]}], "]"}], "]"}]}], ";"}]}], "]"}]}],
     ";"}],
   FontSize->16], "\[IndentingNewLine]"}], "\n", 
 RowBox[{
  StyleBox[
   RowBox[{
    RowBox[{
     RowBox[{"GetRHSg", "[", "m_", "]"}], ":=", 
     RowBox[{"Module", "[", 
      RowBox[{
       RowBox[{"{", "temp", "}"}], ",", 
       RowBox[{
        RowBox[{"GetRg", "[", "m", "]"}], ";", "\[IndentingNewLine]", 
        RowBox[{
         RowBox[{"RHSg", "[", "m", "]"}], "=", 
         RowBox[{"Expand", "[", 
          RowBox[{"TrigReduce", "[", 
           RowBox[{"hbarg1", "*", 
            RowBox[{"Rg", "[", "m", "]"}]}], "]"}], "]"}]}], ";"}]}], "]"}]}],
     ";"}],
   FontSize->16], "\[IndentingNewLine]"}], "\[IndentingNewLine]", 
 RowBox[{
  StyleBox[
   RowBox[{
    RowBox[{
     RowBox[{"GetRHSj", "[", "m_", "]"}], ":=", 
     RowBox[{"Module", "[", 
      RowBox[{
       RowBox[{"{", "temp", "}"}], ",", 
       RowBox[{
        RowBox[{"GetRj", "[", "m", "]"}], ";", "\[IndentingNewLine]", 
        RowBox[{
         RowBox[{"RHSj", "[", "m", "]"}], "=", 
         RowBox[{"Expand", "[", 
          RowBox[{"TrigReduce", "[", 
           RowBox[{"hbarj1", "*", 
            RowBox[{"Rj", "[", "m", "]"}]}], "]"}], "]"}]}], ";"}]}], "]"}]}],
     ";"}],
   FontSize->16], "\[IndentingNewLine]"}], "\[IndentingNewLine]", 
 RowBox[{
  StyleBox[
   RowBox[{
    RowBox[{
     RowBox[{"GetRHSz", "[", "m_", "]"}], ":=", 
     RowBox[{"Module", "[", 
      RowBox[{
       RowBox[{"{", "temp", "}"}], ",", 
       RowBox[{
        RowBox[{"GetRz", "[", "m", "]"}], ";", "\[IndentingNewLine]", 
        RowBox[{
         RowBox[{"RHSz", "[", "m", "]"}], "=", 
         RowBox[{"Expand", "[", 
          RowBox[{"TrigReduce", "[", 
           RowBox[{"hbarz1", "*", 
            RowBox[{"Rz", "[", "m", "]"}]}], "]"}], "]"}]}], ";"}]}], "]"}]}],
     ";"}],
   FontSize->16], "\[IndentingNewLine]", "\[IndentingNewLine]", 
  "\[IndentingNewLine]", 
  StyleBox[
   RowBox[{"(*", 
    RowBox[{
    "**", "**", "**", "**", "**", "**", "**", "**", "**", "**", "**", "**", "**",
      "**", "**", "**", "**", "**", "**", "**", "**", "**", "**", "**", "**", 
     "**", "**", "**", "**", "**", "**"}], "******)"}],
   FontSize->16], "\n"}], "\[IndentingNewLine]", 
 RowBox[{
  StyleBox[
   RowBox[{
    RowBox[{
     RowBox[{"chi", "[", "m_", "]"}], ":=", 
     RowBox[{"If", "[", 
      RowBox[{
       RowBox[{"m", "\[LessEqual]", "1"}], ",", "0", ",", "1"}], "]"}]}], 
    ";"}],
   FontSize->16], "\n", "\n", 
  StyleBox[
   RowBox[{"(*", 
    RowBox[{
    "**", "**", "**", "**", "**", "**", "**", "**", "**", "**", "**", "**", "**",
      "**", "**", "**", "**", "**", "**", "**", "**", "**", "**", "**", "**", 
     "**", "**", "**", "**", "**", "**"}], "******)"}],
   FontSize->16], "\[IndentingNewLine]"}], "\[IndentingNewLine]", 
 RowBox[{
  RowBox[{
   RowBox[{
    RowBox[{"GetAll", "[", "m_", "]"}], ":=", 
    RowBox[{"Module", "[", 
     RowBox[{
      RowBox[{"{", "}"}], ",", 
      RowBox[{
       RowBox[{
        RowBox[{"fx", "[", "m", "]"}], "=", 
        RowBox[{"Expand", "[", 
         RowBox[{"D", "[", 
          RowBox[{
           RowBox[{"f", "[", "m", "]"}], ",", "x"}], "]"}], "]"}]}], ";", 
       "\[IndentingNewLine]", 
       RowBox[{
        RowBox[{"fxx", "[", "m", "]"}], "=", 
        RowBox[{"Expand", "[", 
         RowBox[{"D", "[", 
          RowBox[{
           RowBox[{"fx", "[", "m", "]"}], ",", "x"}], "]"}], "]"}]}], ";", 
       "\[IndentingNewLine]", 
       RowBox[{
        RowBox[{"fxxx", "[", "m", "]"}], "=", 
        RowBox[{"Expand", "[", 
         RowBox[{"D", "[", 
          RowBox[{
           RowBox[{"fxx", "[", "m", "]"}], ",", "x"}], "]"}], "]"}]}], ";", 
       "\[IndentingNewLine]", 
       RowBox[{
        RowBox[{"fxxxx", "[", "m", "]"}], "=", 
        RowBox[{"Expand", "[", 
         RowBox[{"D", "[", 
          RowBox[{
           RowBox[{"fxxx", "[", "m", "]"}], ",", "x"}], "]"}], "]"}]}], ";", 
       "\[IndentingNewLine]", 
       RowBox[{
        RowBox[{"gx", "[", "m", "]"}], "=", 
        RowBox[{"Expand", "[", 
         RowBox[{"D", "[", 
          RowBox[{
           RowBox[{"g", "[", "m", "]"}], ",", "x"}], "]"}], "]"}]}], ";", 
       "\[IndentingNewLine]", 
       RowBox[{
        RowBox[{"gxx", "[", "m", "]"}], "=", 
        RowBox[{"Expand", "[", 
         RowBox[{"D", "[", 
          RowBox[{
           RowBox[{"gx", "[", "m", "]"}], ",", "x"}], "]"}], "]"}]}], ";", 
       "\[IndentingNewLine]", 
       RowBox[{
        RowBox[{"jx", "[", "m", "]"}], "=", 
        RowBox[{"Expand", "[", 
         RowBox[{"D", "[", 
          RowBox[{
           RowBox[{"j", "[", "m", "]"}], ",", "x"}], "]"}], "]"}]}], ";", 
       "\[IndentingNewLine]", 
       RowBox[{
        RowBox[{"jxx", "[", "m", "]"}], "=", 
        RowBox[{"Expand", "[", 
         RowBox[{"D", "[", 
          RowBox[{
           RowBox[{"jx", "[", "m", "]"}], ",", "x"}], "]"}], "]"}]}], ";", 
       "\[IndentingNewLine]", 
       RowBox[{
        RowBox[{"zx", "[", "m", "]"}], "=", 
        RowBox[{"Expand", "[", 
         RowBox[{"D", "[", 
          RowBox[{
           RowBox[{"z", "[", "m", "]"}], ",", "x"}], "]"}], "]"}]}], ";", 
       "\[IndentingNewLine]", 
       RowBox[{
        RowBox[{"zxx", "[", "m", "]"}], "=", 
        RowBox[{"Expand", "[", 
         RowBox[{"D", "[", 
          RowBox[{
           RowBox[{"zx", "[", "m", "]"}], ",", "x"}], "]"}], "]"}]}], ";", 
       "\[IndentingNewLine]", 
       RowBox[{
        RowBox[{"f1f1", "[", "m", "]"}], "=", 
        RowBox[{
         RowBox[{"Sum", "[", 
          RowBox[{
           RowBox[{
            RowBox[{"fx", "[", "k", "]"}], "*", 
            RowBox[{"fx", "[", 
             RowBox[{"m", "-", "k"}], "]"}]}], ",", 
           RowBox[{"{", 
            RowBox[{"k", ",", "0", ",", "m"}], "}"}]}], "]"}], "//", 
         "Expand"}]}], ";", "\[IndentingNewLine]", 
       RowBox[{
        RowBox[{"f2f2", "[", "m", "]"}], "=", 
        RowBox[{
         RowBox[{"Sum", "[", 
          RowBox[{
           RowBox[{
            RowBox[{"fxx", "[", "k", "]"}], "*", 
            RowBox[{"fxx", "[", 
             RowBox[{"m", "-", "k"}], "]"}]}], ",", 
           RowBox[{"{", 
            RowBox[{"k", ",", "0", ",", "m"}], "}"}]}], "]"}], "//", 
         "Expand"}]}], ";", "\[IndentingNewLine]", 
       RowBox[{
        RowBox[{"f1f2", "[", "m", "]"}], "=", 
        RowBox[{
         RowBox[{"Sum", "[", 
          RowBox[{
           RowBox[{
            RowBox[{"fx", "[", "k", "]"}], "*", 
            RowBox[{"fxx", "[", 
             RowBox[{"m", "-", "k"}], "]"}]}], ",", 
           RowBox[{"{", 
            RowBox[{"k", ",", "0", ",", "m"}], "}"}]}], "]"}], "//", 
         "Expand"}]}], ";", "\[IndentingNewLine]", 
       RowBox[{
        RowBox[{"f1f3", "[", "m", "]"}], "=", 
        RowBox[{
         RowBox[{"Sum", "[", 
          RowBox[{
           RowBox[{
            RowBox[{"fx", "[", "k", "]"}], "*", 
            RowBox[{"fxxx", "[", 
             RowBox[{"m", "-", "k"}], "]"}]}], ",", 
           RowBox[{"{", 
            RowBox[{"k", ",", "0", ",", "m"}], "}"}]}], "]"}], "//", 
         "Expand"}]}], ";", "\[IndentingNewLine]", 
       RowBox[{
        RowBox[{"f0f3", "[", "m", "]"}], "=", 
        RowBox[{
         RowBox[{"Sum", "[", 
          RowBox[{
           RowBox[{
            RowBox[{"f", "[", "k", "]"}], "*", 
            RowBox[{"fxxx", "[", 
             RowBox[{"m", "-", "k"}], "]"}]}], ",", 
           RowBox[{"{", 
            RowBox[{"k", ",", "0", ",", "m"}], "}"}]}], "]"}], "//", 
         "Expand"}]}], ";", "\[IndentingNewLine]", 
       RowBox[{
        RowBox[{"f0f1", "[", "m", "]"}], "=", 
        RowBox[{
         RowBox[{"Sum", "[", 
          RowBox[{
           RowBox[{
            RowBox[{"f", "[", "k", "]"}], "*", 
            RowBox[{"fx", "[", 
             RowBox[{"m", "-", "k"}], "]"}]}], ",", 
           RowBox[{"{", 
            RowBox[{"k", ",", "0", ",", "m"}], "}"}]}], "]"}], "//", 
         "Expand"}]}], ";", "\[IndentingNewLine]", 
       RowBox[{
        RowBox[{"f0f4", "[", "m", "]"}], "=", 
        RowBox[{
         RowBox[{"Sum", "[", 
          RowBox[{
           RowBox[{
            RowBox[{"f", "[", "k", "]"}], "*", 
            RowBox[{"fxxxx", "[", 
             RowBox[{"m", "-", "k"}], "]"}]}], ",", 
           RowBox[{"{", 
            RowBox[{"k", ",", "0", ",", "m"}], "}"}]}], "]"}], "//", 
         "Expand"}]}], ";", "\[IndentingNewLine]", 
       RowBox[{
        RowBox[{"f0f2", "[", "m", "]"}], "=", 
        RowBox[{
         RowBox[{"Sum", "[", 
          RowBox[{
           RowBox[{
            RowBox[{"f", "[", "k", "]"}], "*", 
            RowBox[{"fxx", "[", 
             RowBox[{"m", "-", "k"}], "]"}]}], ",", 
           RowBox[{"{", 
            RowBox[{"k", ",", "0", ",", "m"}], "}"}]}], "]"}], "//", 
         "Expand"}]}], ";", "\[IndentingNewLine]", 
       RowBox[{
        RowBox[{"f2f3", "[", "m", "]"}], "=", 
        RowBox[{
         RowBox[{"Sum", "[", 
          RowBox[{
           RowBox[{
            RowBox[{"fxx", "[", "k", "]"}], "*", 
            RowBox[{"fxxx", "[", 
             RowBox[{"m", "-", "k"}], "]"}]}], ",", 
           RowBox[{"{", 
            RowBox[{"k", ",", "0", ",", "m"}], "}"}]}], "]"}], "//", 
         "Expand"}]}], ";", "\[IndentingNewLine]", 
       RowBox[{
        RowBox[{"f1g0", "[", "m", "]"}], "=", 
        RowBox[{
         RowBox[{"Sum", "[", 
          RowBox[{
           RowBox[{
            RowBox[{"fx", "[", "k", "]"}], "*", 
            RowBox[{"g", "[", 
             RowBox[{"m", "-", "k"}], "]"}]}], ",", 
           RowBox[{"{", 
            RowBox[{"k", ",", "0", ",", "m"}], "}"}]}], "]"}], "//", 
         "Expand"}]}], ";", "\[IndentingNewLine]", 
       RowBox[{
        RowBox[{"f0g1", "[", "m", "]"}], "=", 
        RowBox[{
         RowBox[{"Sum", "[", 
          RowBox[{
           RowBox[{
            RowBox[{"f", "[", "k", "]"}], "*", 
            RowBox[{"gx", "[", 
             RowBox[{"m", "-", "k"}], "]"}]}], ",", 
           RowBox[{"{", 
            RowBox[{"k", ",", "0", ",", "m"}], "}"}]}], "]"}], "//", 
         "Expand"}]}], ";", "\[IndentingNewLine]", 
       RowBox[{
        RowBox[{"g1j1", "[", "m", "]"}], "=", 
        RowBox[{
         RowBox[{"Sum", "[", 
          RowBox[{
           RowBox[{
            RowBox[{"gx", "[", "k", "]"}], "*", 
            RowBox[{"jx", "[", 
             RowBox[{"m", "-", "k"}], "]"}]}], ",", 
           RowBox[{"{", 
            RowBox[{"k", ",", "0", ",", "m"}], "}"}]}], "]"}], "//", 
         "Expand"}]}], ";", "\[IndentingNewLine]", 
       RowBox[{
        RowBox[{"g0j2", "[", "m", "]"}], "=", 
        RowBox[{
         RowBox[{"Sum", "[", 
          RowBox[{
           RowBox[{
            RowBox[{"g", "[", "k", "]"}], "*", 
            RowBox[{"jxx", "[", 
             RowBox[{"m", "-", "k"}], "]"}]}], ",", 
           RowBox[{"{", 
            RowBox[{"k", ",", "0", ",", "m"}], "}"}]}], "]"}], "//", 
         "Expand"}]}], ";", "\[IndentingNewLine]", 
       RowBox[{
        RowBox[{"g2j0", "[", "m", "]"}], "=", 
        RowBox[{
         RowBox[{"Sum", "[", 
          RowBox[{
           RowBox[{
            RowBox[{"gxx", "[", "k", "]"}], "*", 
            RowBox[{"j", "[", 
             RowBox[{"m", "-", "k"}], "]"}]}], ",", 
           RowBox[{"{", 
            RowBox[{"k", ",", "0", ",", "m"}], "}"}]}], "]"}], "//", 
         "Expand"}]}], ";", "\[IndentingNewLine]", 
       RowBox[{
        RowBox[{"f2g0", "[", "m", "]"}], "=", 
        RowBox[{
         RowBox[{"Sum", "[", 
          RowBox[{
           RowBox[{
            RowBox[{"fxx", "[", "k", "]"}], "*", 
            RowBox[{"g", "[", 
             RowBox[{"m", "-", "k"}], "]"}]}], ",", 
           RowBox[{"{", 
            RowBox[{"k", ",", "0", ",", "m"}], "}"}]}], "]"}], "//", 
         "Expand"}]}], ";", "\[IndentingNewLine]", 
       RowBox[{
        RowBox[{"g1g1", "[", "m", "]"}], "=", 
        RowBox[{
         RowBox[{"Sum", "[", 
          RowBox[{
           RowBox[{
            RowBox[{"gx", "[", "k", "]"}], "*", 
            RowBox[{"gx", "[", 
             RowBox[{"m", "-", "k"}], "]"}]}], ",", 
           RowBox[{"{", 
            RowBox[{"k", ",", "0", ",", "m"}], "}"}]}], "]"}], "//", 
         "Expand"}]}], ";", "\[IndentingNewLine]", 
       RowBox[{
        RowBox[{"f0j1", "[", "m", "]"}], "=", 
        RowBox[{
         RowBox[{"Sum", "[", 
          RowBox[{
           RowBox[{
            RowBox[{"f", "[", "k", "]"}], "*", 
            RowBox[{"jx", "[", 
             RowBox[{"m", "-", "k"}], "]"}]}], ",", 
           RowBox[{"{", 
            RowBox[{"k", ",", "0", ",", "m"}], "}"}]}], "]"}], "//", 
         "Expand"}]}], ";", "\[IndentingNewLine]", 
       RowBox[{
        RowBox[{"f1j0", "[", "m", "]"}], "=", 
        RowBox[{
         RowBox[{"Sum", "[", 
          RowBox[{
           RowBox[{
            RowBox[{"fx", "[", "k", "]"}], "*", 
            RowBox[{"j", "[", 
             RowBox[{"m", "-", "k"}], "]"}]}], ",", 
           RowBox[{"{", 
            RowBox[{"k", ",", "0", ",", "m"}], "}"}]}], "]"}], "//", 
         "Expand"}]}], ";", "\[IndentingNewLine]", 
       RowBox[{
        RowBox[{"g0g2", "[", "m", "]"}], "=", 
        RowBox[{
         RowBox[{"Sum", "[", 
          RowBox[{
           RowBox[{
            RowBox[{"g", "[", "k", "]"}], "*", 
            RowBox[{"gxx", "[", 
             RowBox[{"m", "-", "k"}], "]"}]}], ",", 
           RowBox[{"{", 
            RowBox[{"k", ",", "0", ",", "m"}], "}"}]}], "]"}], "//", 
         "Expand"}]}], ";", "\[IndentingNewLine]", 
       RowBox[{
        RowBox[{"g0g1", "[", "m", "]"}], "=", 
        RowBox[{
         RowBox[{"Sum", "[", 
          RowBox[{
           RowBox[{
            RowBox[{"g", "[", "k", "]"}], "*", 
            RowBox[{"gx", "[", 
             RowBox[{"m", "-", "k"}], "]"}]}], ",", 
           RowBox[{"{", 
            RowBox[{"k", ",", "0", ",", "m"}], "}"}]}], "]"}], "//", 
         "Expand"}]}], ";", "\[IndentingNewLine]", 
       RowBox[{
        RowBox[{"z0f1", "[", "m", "]"}], "=", 
        RowBox[{
         RowBox[{"Sum", "[", 
          RowBox[{
           RowBox[{
            RowBox[{"z", "[", "k", "]"}], "*", 
            RowBox[{"fx", "[", 
             RowBox[{"m", "-", "k"}], "]"}]}], ",", 
           RowBox[{"{", 
            RowBox[{"k", ",", "0", ",", "m"}], "}"}]}], "]"}], "//", 
         "Expand"}]}], ";", "\[IndentingNewLine]", 
       RowBox[{
        RowBox[{"z0j2", "[", "m", "]"}], "=", 
        RowBox[{
         RowBox[{"Sum", "[", 
          RowBox[{
           RowBox[{
            RowBox[{"z", "[", "k", "]"}], "*", 
            RowBox[{"jxx", "[", 
             RowBox[{"m", "-", "k"}], "]"}]}], ",", 
           RowBox[{"{", 
            RowBox[{"k", ",", "0", ",", "m"}], "}"}]}], "]"}], "//", 
         "Expand"}]}], ";", "\[IndentingNewLine]", 
       RowBox[{
        RowBox[{"z0j1", "[", "m", "]"}], "=", 
        RowBox[{
         RowBox[{"Sum", "[", 
          RowBox[{
           RowBox[{
            RowBox[{"z", "[", "k", "]"}], "*", 
            RowBox[{"jx", "[", 
             RowBox[{"m", "-", "k"}], "]"}]}], ",", 
           RowBox[{"{", 
            RowBox[{"k", ",", "0", ",", "m"}], "}"}]}], "]"}], "//", 
         "Expand"}]}], ";", "\[IndentingNewLine]", 
       RowBox[{
        RowBox[{"z1j1", "[", "m", "]"}], "=", 
        RowBox[{
         RowBox[{"Sum", "[", 
          RowBox[{
           RowBox[{
            RowBox[{"zx", "[", "k", "]"}], "*", 
            RowBox[{"jx", "[", 
             RowBox[{"m", "-", "k"}], "]"}]}], ",", 
           RowBox[{"{", 
            RowBox[{"k", ",", "0", ",", "m"}], "}"}]}], "]"}], "//", 
         "Expand"}]}], ";", "\[IndentingNewLine]", 
       RowBox[{
        RowBox[{"f0f1f2", "[", "m", "]"}], "=", 
        RowBox[{
         RowBox[{"Sum", "[", 
          RowBox[{
           RowBox[{
            RowBox[{"Sum", "[", 
             RowBox[{
              RowBox[{
               RowBox[{"f", "[", "l", "]"}], "*", 
               RowBox[{"fx", "[", 
                RowBox[{"k", "-", "l"}], "]"}]}], ",", 
              RowBox[{"{", 
               RowBox[{"l", ",", "0", ",", "k"}], "}"}]}], "]"}], "*", 
            RowBox[{"fxx", "[", 
             RowBox[{"m", "-", "k"}], "]"}]}], ",", 
           RowBox[{"{", 
            RowBox[{"k", ",", "0", ",", "m"}], "}"}]}], "]"}], "//", 
         "Expand"}]}], ";", "\[IndentingNewLine]", 
       RowBox[{
        RowBox[{"f2f2f2", "[", "m", "]"}], "=", 
        RowBox[{
         RowBox[{"Sum", "[", 
          RowBox[{
           RowBox[{
            RowBox[{"Sum", "[", 
             RowBox[{
              RowBox[{
               RowBox[{"fxx", "[", "l", "]"}], "*", 
               RowBox[{"fxx", "[", 
                RowBox[{"k", "-", "l"}], "]"}]}], ",", 
              RowBox[{"{", 
               RowBox[{"l", ",", "0", ",", "k"}], "}"}]}], "]"}], "*", 
            RowBox[{"fxx", "[", 
             RowBox[{"m", "-", "k"}], "]"}]}], ",", 
           RowBox[{"{", 
            RowBox[{"k", ",", "0", ",", "m"}], "}"}]}], "]"}], "//", 
         "Expand"}]}], ";", "\[IndentingNewLine]", 
       RowBox[{
        RowBox[{"f1f2f3", "[", "m", "]"}], "=", 
        RowBox[{
         RowBox[{"Sum", "[", 
          RowBox[{
           RowBox[{
            RowBox[{"Sum", "[", 
             RowBox[{
              RowBox[{
               RowBox[{"fx", "[", "l", "]"}], "*", 
               RowBox[{"fxx", "[", 
                RowBox[{"k", "-", "l"}], "]"}]}], ",", 
              RowBox[{"{", 
               RowBox[{"l", ",", "0", ",", "k"}], "}"}]}], "]"}], "*", 
            RowBox[{"fxxx", "[", 
             RowBox[{"m", "-", "k"}], "]"}]}], ",", 
           RowBox[{"{", 
            RowBox[{"k", ",", "0", ",", "m"}], "}"}]}], "]"}], "//", 
         "Expand"}]}], ";", "\[IndentingNewLine]", 
       RowBox[{
        RowBox[{"f1f2f3g0", "[", "m", "]"}], "=", 
        RowBox[{
         RowBox[{"Sum", "[", 
          RowBox[{
           RowBox[{
            RowBox[{"Sum", "[", 
             RowBox[{
              RowBox[{
               RowBox[{"fx", "[", "l", "]"}], "*", 
               RowBox[{"fxx", "[", 
                RowBox[{"k", "-", "l"}], "]"}]}], ",", 
              RowBox[{"{", 
               RowBox[{"l", ",", "0", ",", "k"}], "}"}]}], "]"}], "*", 
            RowBox[{"fxxx", "[", 
             RowBox[{"m", "-", "k"}], "]"}], "*", 
            RowBox[{"g", "[", "l", "]"}]}], ",", 
           RowBox[{"{", 
            RowBox[{"k", ",", "0", ",", "m"}], "}"}]}], "]"}], "//", 
         "Expand"}]}], ";", "\[IndentingNewLine]", 
       RowBox[{
        RowBox[{"f0f2f3", "[", "m", "]"}], "=", 
        RowBox[{
         RowBox[{"Sum", "[", 
          RowBox[{
           RowBox[{
            RowBox[{"Sum", "[", 
             RowBox[{
              RowBox[{
               RowBox[{"f", "[", "l", "]"}], "*", 
               RowBox[{"fxx", "[", 
                RowBox[{"k", "-", "l"}], "]"}]}], ",", 
              RowBox[{"{", 
               RowBox[{"l", ",", "0", ",", "k"}], "}"}]}], "]"}], "*", 
            RowBox[{"fxxx", "[", 
             RowBox[{"m", "-", "k"}], "]"}]}], ",", 
           RowBox[{"{", 
            RowBox[{"k", ",", "0", ",", "m"}], "}"}]}], "]"}], "//", 
         "Expand"}]}], ";", "\[IndentingNewLine]", 
       RowBox[{
        RowBox[{"f0f2f3g0", "[", "m", "]"}], "=", 
        RowBox[{
         RowBox[{"Sum", "[", 
          RowBox[{
           RowBox[{
            RowBox[{"Sum", "[", 
             RowBox[{
              RowBox[{
               RowBox[{"f", "[", "l", "]"}], "*", 
               RowBox[{"fxx", "[", 
                RowBox[{"k", "-", "l"}], "]"}]}], ",", 
              RowBox[{"{", 
               RowBox[{"l", ",", "0", ",", "k"}], "}"}]}], "]"}], "*", 
            RowBox[{"fxxx", "[", 
             RowBox[{"m", "-", "k"}], "]"}], "*", 
            RowBox[{"g", "[", "1", "]"}]}], ",", 
           RowBox[{"{", 
            RowBox[{"k", ",", "0", ",", "m"}], "}"}]}], "]"}], "//", 
         "Expand"}]}], ";", "\[IndentingNewLine]", 
       RowBox[{
        RowBox[{"f0f2g0", "[", "m", "]"}], "=", 
        RowBox[{
         RowBox[{"Sum", "[", 
          RowBox[{
           RowBox[{
            RowBox[{"Sum", "[", 
             RowBox[{
              RowBox[{
               RowBox[{"f", "[", "l", "]"}], "*", 
               RowBox[{"fxx", "[", 
                RowBox[{"k", "-", "l"}], "]"}]}], ",", 
              RowBox[{"{", 
               RowBox[{"l", ",", "0", ",", "k"}], "}"}]}], "]"}], "*", 
            RowBox[{"g", "[", 
             RowBox[{"m", "-", "k"}], "]"}]}], ",", 
           RowBox[{"{", 
            RowBox[{"k", ",", "0", ",", "m"}], "}"}]}], "]"}], "//", 
         "Expand"}]}], ";", "\[IndentingNewLine]", 
       RowBox[{
        RowBox[{"f1f1g0", "[", "m", "]"}], "=", 
        RowBox[{
         RowBox[{"Sum", "[", 
          RowBox[{
           RowBox[{
            RowBox[{"Sum", "[", 
             RowBox[{
              RowBox[{
               RowBox[{"fx", "[", "l", "]"}], "*", 
               RowBox[{"fx", "[", 
                RowBox[{"k", "-", "l"}], "]"}]}], ",", 
              RowBox[{"{", 
               RowBox[{"l", ",", "0", ",", "k"}], "}"}]}], "]"}], "*", 
            RowBox[{"g", "[", 
             RowBox[{"m", "-", "k"}], "]"}]}], ",", 
           RowBox[{"{", 
            RowBox[{"k", ",", "0", ",", "m"}], "}"}]}], "]"}], "//", 
         "Expand"}]}], ";", "\[IndentingNewLine]", 
       RowBox[{
        RowBox[{"f1f3g0", "[", "m", "]"}], "=", 
        RowBox[{
         RowBox[{"Sum", "[", 
          RowBox[{
           RowBox[{
            RowBox[{"Sum", "[", 
             RowBox[{
              RowBox[{
               RowBox[{"fx", "[", "l", "]"}], "*", 
               RowBox[{"fxxx", "[", 
                RowBox[{"k", "-", "l"}], "]"}]}], ",", 
              RowBox[{"{", 
               RowBox[{"l", ",", "0", ",", "k"}], "}"}]}], "]"}], "*", 
            RowBox[{"g", "[", 
             RowBox[{"m", "-", "k"}], "]"}]}], ",", 
           RowBox[{"{", 
            RowBox[{"k", ",", "0", ",", "m"}], "}"}]}], "]"}], "//", 
         "Expand"}]}], ";", "\[IndentingNewLine]", 
       RowBox[{
        RowBox[{"f2f2g0", "[", "m", "]"}], "=", 
        RowBox[{
         RowBox[{"Sum", "[", 
          RowBox[{
           RowBox[{
            RowBox[{"Sum", "[", 
             RowBox[{
              RowBox[{
               RowBox[{"fxx", "[", "l", "]"}], "*", 
               RowBox[{"fxx", "[", 
                RowBox[{"k", "-", "l"}], "]"}]}], ",", 
              RowBox[{"{", 
               RowBox[{"l", ",", "0", ",", "k"}], "}"}]}], "]"}], "*", 
            RowBox[{"g", "[", 
             RowBox[{"m", "-", "k"}], "]"}]}], ",", 
           RowBox[{"{", 
            RowBox[{"k", ",", "0", ",", "m"}], "}"}]}], "]"}], "//", 
         "Expand"}]}], ";", "\[IndentingNewLine]", 
       RowBox[{
        RowBox[{"f0f4g0", "[", "m", "]"}], "=", 
        RowBox[{
         RowBox[{"Sum", "[", 
          RowBox[{
           RowBox[{
            RowBox[{"Sum", "[", 
             RowBox[{
              RowBox[{
               RowBox[{"f", "[", "l", "]"}], "*", 
               RowBox[{"fxxxx", "[", 
                RowBox[{"k", "-", "l"}], "]"}]}], ",", 
              RowBox[{"{", 
               RowBox[{"l", ",", "0", ",", "k"}], "}"}]}], "]"}], "*", 
            RowBox[{"g", "[", 
             RowBox[{"m", "-", "k"}], "]"}]}], ",", 
           RowBox[{"{", 
            RowBox[{"k", ",", "0", ",", "m"}], "}"}]}], "]"}], "//", 
         "Expand"}]}], ";", "\[IndentingNewLine]", 
       RowBox[{
        RowBox[{"f1f4g0", "[", "m", "]"}], "=", 
        RowBox[{
         RowBox[{"Sum", "[", 
          RowBox[{
           RowBox[{
            RowBox[{"Sum", "[", 
             RowBox[{
              RowBox[{
               RowBox[{"fx", "[", "l", "]"}], "*", 
               RowBox[{"fxxxx", "[", 
                RowBox[{"k", "-", "l"}], "]"}]}], ",", 
              RowBox[{"{", 
               RowBox[{"l", ",", "0", ",", "k"}], "}"}]}], "]"}], "*", 
            RowBox[{"g", "[", 
             RowBox[{"m", "-", "k"}], "]"}]}], ",", 
           RowBox[{"{", 
            RowBox[{"k", ",", "0", ",", "m"}], "}"}]}], "]"}], "//", 
         "Expand"}]}], ";", "\[IndentingNewLine]", 
       RowBox[{
        RowBox[{"f0g0g1", "[", "m", "]"}], "=", 
        RowBox[{
         RowBox[{"Sum", "[", 
          RowBox[{
           RowBox[{
            RowBox[{"Sum", "[", 
             RowBox[{
              RowBox[{
               RowBox[{"f", "[", "l", "]"}], "*", 
               RowBox[{"g", "[", 
                RowBox[{"k", "-", "l"}], "]"}]}], ",", 
              RowBox[{"{", 
               RowBox[{"l", ",", "0", ",", "k"}], "}"}]}], "]"}], "*", 
            RowBox[{"gx", "[", 
             RowBox[{"m", "-", "k"}], "]"}]}], ",", 
           RowBox[{"{", 
            RowBox[{"k", ",", "0", ",", "m"}], "}"}]}], "]"}], "//", 
         "Expand"}]}], ";", "\[IndentingNewLine]", 
       RowBox[{
        RowBox[{"f0g0g2", "[", "m", "]"}], "=", 
        RowBox[{
         RowBox[{"Sum", "[", 
          RowBox[{
           RowBox[{
            RowBox[{"Sum", "[", 
             RowBox[{
              RowBox[{
               RowBox[{"f", "[", "l", "]"}], "*", 
               RowBox[{"g", "[", 
                RowBox[{"k", "-", "l"}], "]"}]}], ",", 
              RowBox[{"{", 
               RowBox[{"l", ",", "0", ",", "k"}], "}"}]}], "]"}], "*", 
            RowBox[{"gxx", "[", 
             RowBox[{"m", "-", "k"}], "]"}]}], ",", 
           RowBox[{"{", 
            RowBox[{"k", ",", "0", ",", "m"}], "}"}]}], "]"}], "//", 
         "Expand"}]}], ";", "\[IndentingNewLine]", 
       RowBox[{
        RowBox[{"g0g0g2", "[", "m", "]"}], "=", 
        RowBox[{
         RowBox[{"Sum", "[", 
          RowBox[{
           RowBox[{
            RowBox[{"Sum", "[", 
             RowBox[{
              RowBox[{
               RowBox[{"g", "[", "l", "]"}], "*", 
               RowBox[{"g", "[", 
                RowBox[{"k", "-", "l"}], "]"}]}], ",", 
              RowBox[{"{", 
               RowBox[{"l", ",", "0", ",", "k"}], "}"}]}], "]"}], "*", 
            RowBox[{"gxx", "[", 
             RowBox[{"m", "-", "k"}], "]"}]}], ",", 
           RowBox[{"{", 
            RowBox[{"k", ",", "0", ",", "m"}], "}"}]}], "]"}], "//", 
         "Expand"}]}], ";", "\[IndentingNewLine]", 
       RowBox[{
        RowBox[{"f1f1g0", "[", "m", "]"}], "=", 
        RowBox[{
         RowBox[{"Sum", "[", 
          RowBox[{
           RowBox[{
            RowBox[{"Sum", "[", 
             RowBox[{
              RowBox[{
               RowBox[{"fx", "[", "l", "]"}], "*", 
               RowBox[{"fx", "[", 
                RowBox[{"k", "-", "l"}], "]"}]}], ",", 
              RowBox[{"{", 
               RowBox[{"l", ",", "0", ",", "k"}], "}"}]}], "]"}], "*", 
            RowBox[{"g", "[", 
             RowBox[{"m", "-", "k"}], "]"}]}], ",", 
           RowBox[{"{", 
            RowBox[{"k", ",", "0", ",", "m"}], "}"}]}], "]"}], "//", 
         "Expand"}]}], ";", "\[IndentingNewLine]", 
       RowBox[{
        RowBox[{"f0f0f3", "[", "m", "]"}], "=", 
        RowBox[{
         RowBox[{"Sum", "[", 
          RowBox[{
           RowBox[{
            RowBox[{"Sum", "[", 
             RowBox[{
              RowBox[{
               RowBox[{"f", "[", "l", "]"}], "*", 
               RowBox[{"f", "[", 
                RowBox[{"k", "-", "l"}], "]"}]}], ",", 
              RowBox[{"{", 
               RowBox[{"l", ",", "0", ",", "k"}], "}"}]}], "]"}], "*", 
            RowBox[{"fxxx", "[", 
             RowBox[{"m", "-", "k"}], "]"}]}], ",", 
           RowBox[{"{", 
            RowBox[{"k", ",", "0", ",", "m"}], "}"}]}], "]"}], "//", 
         "Expand"}]}], ";"}]}], "\[IndentingNewLine]", "]"}]}], ";"}], "\n", 
  "\[IndentingNewLine]", "\[IndentingNewLine]", "\[IndentingNewLine]", 
  StyleBox[
   RowBox[{
   "(*", "*********************************************************************************)"}\
],
   FontSize->16], "\n", "\n", 
  StyleBox[
   RowBox[{"(*", 
    RowBox[{"Define", " ", "L1"}], "*)"}],
   FontSize->16], "\[IndentingNewLine]", 
  StyleBox[
   RowBox[{"(*", 
    RowBox[{
    "This", " ", "module", " ", "defines", " ", "the", " ", "auxiliary", " ", 
     "linear", " ", "operator", " ", 
     RowBox[{"(", "24", ")"}]}], "*)"}],
   FontSize->16], "\[IndentingNewLine]", "\n", 
  StyleBox[
   RowBox[{
   "(*", "*********************************************************************************)"}\
],
   FontSize->16], "\[IndentingNewLine]"}], "\[IndentingNewLine]", 
 RowBox[{
  StyleBox[
   RowBox[{"(", 
    RowBox[{
     RowBox[{
      RowBox[{"Lf", "[", "f_", "]"}], ":=", 
      RowBox[{"Module", "[", 
       RowBox[{
        RowBox[{"{", "}"}], ",", 
        RowBox[{"Expand", "[", 
         RowBox[{
          RowBox[{
           SubscriptBox["\[PartialD]", 
            RowBox[{"{", 
             RowBox[{"x", ",", "3"}], "}"}]], "f"}], "-", 
          RowBox[{
           SubscriptBox["\[PartialD]", 
            RowBox[{"{", 
             RowBox[{"x", ",", "1"}], "}"}]], "f"}]}], "]"}]}], "]"}]}], 
     ";"}], ")"}],
   FontSize->16], 
  StyleBox[" ",
   FontSize->16], "\n"}], "\[IndentingNewLine]", 
 RowBox[{
  StyleBox[
   RowBox[{"(", 
    RowBox[{
     RowBox[{
      RowBox[{"Lg", "[", "g_", "]"}], ":=", 
      RowBox[{"Module", "[", 
       RowBox[{
        RowBox[{"{", "}"}], ",", 
        RowBox[{"Expand", "[", 
         RowBox[{
          RowBox[{
           SubscriptBox["\[PartialD]", 
            RowBox[{"{", 
             RowBox[{"x", ",", "2"}], "}"}]], "g"}], "-", "g"}], "]"}]}], 
       "]"}]}], ";"}], ")"}],
   FontSize->16], 
  StyleBox["  ",
   FontSize->16], "\[IndentingNewLine]"}], "\[IndentingNewLine]", 
 StyleBox[
  RowBox[{
   RowBox[{"(", 
    RowBox[{
     RowBox[{
      RowBox[{"Lj", "[", "j_", "]"}], ":=", 
      RowBox[{"Module", "[", 
       RowBox[{
        RowBox[{"{", "}"}], ",", 
        RowBox[{"Expand", "[", 
         RowBox[{
          RowBox[{
           SubscriptBox["\[PartialD]", 
            RowBox[{"{", 
             RowBox[{"x", ",", "2"}], "}"}]], "j"}], "-", "j"}], "]"}]}], 
       "]"}]}], ";"}], ")"}], "  "}],
  FontSize->16], "\[IndentingNewLine]", 
 RowBox[{
  StyleBox[
   RowBox[{"(", 
    RowBox[{
     RowBox[{
      RowBox[{"Lz", "[", "z_", "]"}], ":=", 
      RowBox[{"Module", "[", 
       RowBox[{
        RowBox[{"{", "}"}], ",", 
        RowBox[{"Expand", "[", 
         RowBox[{
          RowBox[{
           SubscriptBox["\[PartialD]", 
            RowBox[{"{", 
             RowBox[{"x", ",", "2"}], "}"}]], "z"}], "-", "z"}], "]"}]}], 
       "]"}]}], ";"}], ")"}],
   FontSize->16], 
  StyleBox[" ",
   FontSize->16], "\[IndentingNewLine]", 
  StyleBox[
   RowBox[{
   "(*", "*********************************************************************************)"}\
],
   FontSize->16], "\[IndentingNewLine]", "\[IndentingNewLine]", 
  StyleBox[
   RowBox[{"(*", 
    RowBox[{"Define", " ", "LHinv"}], "*)"}],
   FontSize->16], "\[IndentingNewLine]", 
  StyleBox[
   RowBox[{"(*", 
    RowBox[{
    "This", " ", "module", " ", "defines", " ", "the", " ", "inverse", " ", 
     "of", " ", "the", " ", "auxiliary", " ", "linear", " ", "operator", " ", 
     RowBox[{"(", "24", ")"}]}], "*)"}],
   FontSize->16], "\[IndentingNewLine]", 
  StyleBox[
   RowBox[{"(*", 
    RowBox[{
     RowBox[{"In", " ", "other", " ", "words"}], ",", 
     RowBox[{
     "find", " ", "solution", " ", "u", " ", "of", " ", "the", " ", 
      "following", " ", 
      RowBox[{"equation", ":"}]}]}], "*)"}],
   FontSize->16], "\[IndentingNewLine]", 
  StyleBox[
   RowBox[{"(*", 
    RowBox[{
     RowBox[{"L1", "[", "u", "]"}], "=", "f"}], "*)"}],
   FontSize->16], "\[IndentingNewLine]", 
  StyleBox[
   RowBox[{"(*", 
    RowBox[{
     RowBox[{"L1", "[", "v", "]"}], "=", "g"}], "*)"}],
   FontSize->16], "\[IndentingNewLine]", 
  StyleBox[
   RowBox[{
   "(*", "*********************************************************************************)"}\
],
   FontSize->16]}], "\[IndentingNewLine]", 
 RowBox[{
  RowBox[{"(", 
   RowBox[{
    RowBox[{
     RowBox[{"Lfinv", "[", "f_", "]"}], ":=", 
     RowBox[{"Module", "[", 
      RowBox[{
       RowBox[{"{", 
        RowBox[{"temp", ",", "u1", ",", "w", ",", "C2", ",", "C1"}], "}"}], 
       ",", 
       RowBox[{
        RowBox[{"EQ", "=", 
         RowBox[{
          RowBox[{"Lf", "[", 
           RowBox[{"u", "[", "x", "]"}], "]"}], "-", "f"}]}], ";", 
        RowBox[{"w", "=", 
         RowBox[{"DSolve", "[", 
          RowBox[{
           RowBox[{"EQ", "\[Equal]", "0"}], ",", 
           RowBox[{"u", "[", "x", "]"}], ",", "x"}], "]"}]}], ";", 
        RowBox[{"temp", "=", 
         RowBox[{
          RowBox[{"w", "\[LeftDoubleBracket]", 
           RowBox[{"1", ",", "1", ",", "2"}], "\[RightDoubleBracket]"}], "/.",
           "\[InvisibleSpace]", 
          RowBox[{
           RowBox[{"C", "[", "_", "]"}], "\[Rule]", "0"}]}]}], ";", 
        RowBox[{"temp1", "=", 
         RowBox[{"temp", "/.", "\[InvisibleSpace]", 
          RowBox[{"x", "\[Rule]", "0"}]}]}], ";", 
        RowBox[{"temp2", "=", 
         RowBox[{
          RowBox[{"D", "[", 
           RowBox[{"temp", ",", "x"}], "]"}], "/.", 
          RowBox[{"x", "\[Rule]", "0"}]}]}], ";", "\[IndentingNewLine]", 
        RowBox[{"C2", "=", "temp2"}], ";", "\[IndentingNewLine]", 
        RowBox[{"C1", "=", 
         RowBox[{"Simplify", "[", 
          RowBox[{
           RowBox[{"-", "C2"}], "-", "temp1"}], "]"}]}], ";", 
        "\[IndentingNewLine]", 
        RowBox[{"solution", "=", 
         RowBox[{"temp", "+", 
          RowBox[{"C2", "*", 
           RowBox[{"Exp", "[", 
            RowBox[{"-", "x"}], "]"}]}], "+", "C1"}]}], ";", 
        "\[IndentingNewLine]", 
        RowBox[{"Expand", "[", "solution", "]"}]}]}], "]"}]}], ";"}], ")"}], 
  " ", "\[IndentingNewLine]"}], "\[IndentingNewLine]", 
 RowBox[{
  RowBox[{"(", 
   RowBox[{
    RowBox[{
     RowBox[{"Lginv", "[", "g_", "]"}], ":=", 
     RowBox[{"Module", "[", 
      RowBox[{
       RowBox[{"{", 
        RowBox[{"temp", ",", "u1", ",", "w", ",", "C2", ",", "C1"}], "}"}], 
       ",", 
       RowBox[{
        RowBox[{"EQ", "=", 
         RowBox[{
          RowBox[{"Lg", "[", 
           RowBox[{"u", "[", "x", "]"}], "]"}], "-", "g"}]}], ";", 
        RowBox[{"w", "=", 
         RowBox[{"DSolve", "[", 
          RowBox[{
           RowBox[{"EQ", "\[Equal]", "0"}], ",", 
           RowBox[{"u", "[", "x", "]"}], ",", "x"}], "]"}]}], ";", 
        RowBox[{"temp", "=", 
         RowBox[{
          RowBox[{"w", "\[LeftDoubleBracket]", 
           RowBox[{"1", ",", "1", ",", "2"}], "\[RightDoubleBracket]"}], "/.",
           "\[InvisibleSpace]", 
          RowBox[{
           RowBox[{"C", "[", "_", "]"}], "\[Rule]", "0"}]}]}], ";", 
        RowBox[{"temp1", "=", 
         RowBox[{
          RowBox[{"-", "temp"}], "/.", "\[InvisibleSpace]", 
          RowBox[{"x", "\[Rule]", "0"}]}]}], ";", 
        RowBox[{"temp2", "=", 
         RowBox[{
          RowBox[{"D", "[", 
           RowBox[{"temp", ",", "x"}], "]"}], "/.", 
          RowBox[{"x", "\[Rule]", "0"}]}]}], ";", "\[IndentingNewLine]", 
        RowBox[{"C2", "=", "temp1"}], ";", "\[IndentingNewLine]", 
        "\[IndentingNewLine]", 
        RowBox[{"solution", "=", 
         RowBox[{"temp", "+", 
          RowBox[{"C2", "*", 
           RowBox[{"Exp", "[", 
            RowBox[{"-", "x"}], "]"}]}]}]}], ";", "\[IndentingNewLine]", 
        RowBox[{"Expand", "[", "solution", "]"}]}]}], "]"}]}], ";"}], ")"}], 
  " ", "\[IndentingNewLine]"}], "\[IndentingNewLine]", 
 RowBox[{
  StyleBox[
   RowBox[{"(", 
    RowBox[{
     RowBox[{
      RowBox[{"Ljinv", "[", "j_", "]"}], ":=", 
      RowBox[{"Module", "[", 
       RowBox[{
        RowBox[{"{", 
         RowBox[{"temp", ",", "u1", ",", "w", ",", "C2", ",", "C1"}], "}"}], 
        ",", 
        RowBox[{
         RowBox[{"EQ", "=", 
          RowBox[{
           RowBox[{"Lj", "[", 
            RowBox[{"u", "[", "x", "]"}], "]"}], "-", "j"}]}], ";", 
         RowBox[{"w", "=", 
          RowBox[{"DSolve", "[", 
           RowBox[{
            RowBox[{"EQ", "\[Equal]", "0"}], ",", 
            RowBox[{"u", "[", "x", "]"}], ",", "x"}], "]"}]}], ";", 
         RowBox[{"temp", "=", 
          RowBox[{
           RowBox[{"w", "\[LeftDoubleBracket]", 
            RowBox[{"1", ",", "1", ",", "2"}], "\[RightDoubleBracket]"}], "/.",
            "\[InvisibleSpace]", 
           RowBox[{
            RowBox[{"C", "[", "_", "]"}], "\[Rule]", "0"}]}]}], ";", 
         RowBox[{"temp1", "=", 
          RowBox[{
           RowBox[{"-", "temp"}], "/.", "\[InvisibleSpace]", 
           RowBox[{"x", "\[Rule]", "0"}]}]}], ";", 
         RowBox[{"temp2", "=", 
          RowBox[{
           RowBox[{"D", "[", 
            RowBox[{"temp", ",", "x"}], "]"}], "/.", 
           RowBox[{"x", "\[Rule]", "0"}]}]}], ";", "\[IndentingNewLine]", 
         RowBox[{"C2", "=", "temp1"}], ";", "\[IndentingNewLine]", 
         "\[IndentingNewLine]", 
         RowBox[{"solution", "=", 
          RowBox[{"temp", "+", 
           RowBox[{"C2", "*", 
            RowBox[{"Exp", "[", 
             RowBox[{"-", "x"}], "]"}]}]}]}], ";", "\[IndentingNewLine]", 
         RowBox[{"Expand", "[", "solution", "]"}]}]}], "]"}]}], ";"}], ")"}],
   FontSize->16], 
  StyleBox[" ",
   FontSize->16], "\[IndentingNewLine]"}], "\[IndentingNewLine]", 
 RowBox[{
  StyleBox[
   RowBox[{"(", 
    RowBox[{
     RowBox[{
      RowBox[{"Lzinv", "[", "z_", "]"}], ":=", 
      RowBox[{"Module", "[", 
       RowBox[{
        RowBox[{"{", 
         RowBox[{"temp", ",", "u1", ",", "w", ",", "C2", ",", "C1"}], "}"}], 
        ",", 
        RowBox[{
         RowBox[{"EQ", "=", 
          RowBox[{
           RowBox[{"Lz", "[", 
            RowBox[{"u", "[", "x", "]"}], "]"}], "-", "z"}]}], ";", 
         RowBox[{"w", "=", 
          RowBox[{"DSolve", "[", 
           RowBox[{
            RowBox[{"EQ", "\[Equal]", "0"}], ",", 
            RowBox[{"u", "[", "x", "]"}], ",", "x"}], "]"}]}], ";", 
         RowBox[{"temp", "=", 
          RowBox[{
           RowBox[{"w", "\[LeftDoubleBracket]", 
            RowBox[{"1", ",", "1", ",", "2"}], "\[RightDoubleBracket]"}], "/.",
            "\[InvisibleSpace]", 
           RowBox[{
            RowBox[{"C", "[", "_", "]"}], "\[Rule]", "0"}]}]}], ";", 
         RowBox[{"temp1", "=", 
          RowBox[{
           RowBox[{"-", "temp"}], "/.", "\[InvisibleSpace]", 
           RowBox[{"x", "\[Rule]", "0"}]}]}], ";", 
         RowBox[{"temp2", "=", 
          RowBox[{
           RowBox[{"D", "[", 
            RowBox[{"temp", ",", "x"}], "]"}], "/.", 
           RowBox[{"x", "\[Rule]", "0"}]}]}], ";", "\[IndentingNewLine]", 
         RowBox[{"C2", "=", "temp1"}], ";", "\[IndentingNewLine]", 
         "\[IndentingNewLine]", 
         RowBox[{"solution", "=", 
          RowBox[{"temp", "+", 
           RowBox[{"C2", "*", 
            RowBox[{"Exp", "[", 
             RowBox[{"-", "x"}], "]"}]}]}]}], ";", "\[IndentingNewLine]", 
         RowBox[{"Expand", "[", "solution", "]"}]}]}], "]"}]}], ";"}], ")"}],
   FontSize->16], 
  StyleBox[" ",
   FontSize->16], "\[IndentingNewLine]", 
  StyleBox[
   RowBox[{
   "(*", "*********************************************************************************)"}\
],
   FontSize->16], "\[IndentingNewLine]"}], "\[IndentingNewLine]", 
 RowBox[{
  StyleBox[
   RowBox[{
    RowBox[{
     RowBox[{"GetSpecialf", "[", "m_", "]"}], ":=", 
     RowBox[{"Module", "[", 
      RowBox[{
       RowBox[{"{", "temp", "}"}], ",", 
       RowBox[{
        RowBox[{"temp", "=", 
         RowBox[{"Expand", "[", 
          RowBox[{"RHSf", "[", "m", "]"}], "]"}]}], ";", 
        "\[IndentingNewLine]", 
        RowBox[{"Specialf", "=", 
         RowBox[{"Lfinv", "[", "temp", "]"}]}], ";"}]}], "]"}]}], ";"}],
   FontSize->16], "\n"}], "\[IndentingNewLine]", 
 RowBox[{
  StyleBox[
   RowBox[{
    RowBox[{
     RowBox[{"GetSpecialg", "[", "m_", "]"}], ":=", 
     RowBox[{"Module", "[", 
      RowBox[{
       RowBox[{"{", "temp", "}"}], ",", 
       RowBox[{
        RowBox[{"temp", "=", 
         RowBox[{"Expand", "[", 
          RowBox[{"RHSg", "[", "m", "]"}], "]"}]}], ";", 
        "\[IndentingNewLine]", 
        RowBox[{"Specialg", "=", 
         RowBox[{"Lginv", "[", "temp", "]"}]}], ";"}]}], "]"}]}], ";"}],
   FontSize->16], "\[IndentingNewLine]"}], "\[IndentingNewLine]", 
 RowBox[{
  StyleBox[
   RowBox[{
    RowBox[{
     RowBox[{"GetSpecialj", "[", "m_", "]"}], ":=", 
     RowBox[{"Module", "[", 
      RowBox[{
       RowBox[{"{", "temp", "}"}], ",", 
       RowBox[{
        RowBox[{"temp", "=", 
         RowBox[{"Expand", "[", 
          RowBox[{"RHSj", "[", "m", "]"}], "]"}]}], ";", 
        "\[IndentingNewLine]", 
        RowBox[{"Specialj", "=", 
         RowBox[{"Ljinv", "[", "temp", "]"}]}], ";"}]}], "]"}]}], ";"}],
   FontSize->16], "\[IndentingNewLine]"}], "\[IndentingNewLine]", 
 RowBox[{
  StyleBox[
   RowBox[{
    RowBox[{
     RowBox[{"GetSpecialz", "[", "m_", "]"}], ":=", 
     RowBox[{"Module", "[", 
      RowBox[{
       RowBox[{"{", "temp", "}"}], ",", 
       RowBox[{
        RowBox[{"temp", "=", 
         RowBox[{"Expand", "[", 
          RowBox[{"RHSz", "[", "m", "]"}], "]"}]}], ";", 
        "\[IndentingNewLine]", 
        RowBox[{"Specialz", "=", 
         RowBox[{"Lzinv", "[", "temp", "]"}]}], ";"}]}], "]"}]}], ";"}],
   FontSize->16], "\[IndentingNewLine]", 
  StyleBox[
   RowBox[{"(*", 
    RowBox[{
    "**", "**", "**", "**", "**", "**", "**", "**", "**", "**", "**", "**", "**",
      "**", "**", "**", "**", "**", "**", "**", "**", "**", "**", "**", "**", 
     "**", "**", "**", "**", "**", "**", "**", "**", "**", "**", "**", "**"}],
     "******)"}],
   FontSize->16], "\n"}], "\[IndentingNewLine]", 
 RowBox[{
  StyleBox[
   RowBox[{
    RowBox[{
     RowBox[{"Getf", "[", "m_", "]"}], ":=", 
     RowBox[{"Module", "[", 
      RowBox[{
       RowBox[{"{", "temp", "}"}], ",", 
       RowBox[{
        RowBox[{
         RowBox[{"temp", "[", "0", "]"}], "=", 
         RowBox[{"Specialf", "+", 
          RowBox[{
           RowBox[{"chi", "[", "m", "]"}], "*", 
           RowBox[{"f", "[", 
            RowBox[{"m", "-", "1"}], "]"}]}]}]}], ";", "\[IndentingNewLine]", 
        RowBox[{
         RowBox[{"f", "[", "m", "]"}], "=", 
         RowBox[{"Expand", "[", 
          RowBox[{"temp", "[", "0", "]"}], "]"}]}], ";"}]}], "]"}]}], ";"}],
   FontSize->16], "\[IndentingNewLine]"}], "\n", 
 RowBox[{
  StyleBox[
   RowBox[{
    RowBox[{
     RowBox[{"Getg", "[", "m_", "]"}], ":=", 
     RowBox[{"Module", "[", 
      RowBox[{
       RowBox[{"{", "temp", "}"}], ",", 
       RowBox[{
        RowBox[{
         RowBox[{"temp", "[", "0", "]"}], "=", 
         RowBox[{"Specialg", "+", 
          RowBox[{
           RowBox[{"chi", "[", "m", "]"}], "*", 
           RowBox[{"g", "[", 
            RowBox[{"m", "-", "1"}], "]"}]}]}]}], ";", "\[IndentingNewLine]", 
        RowBox[{
         RowBox[{"g", "[", "m", "]"}], "=", 
         RowBox[{"Expand", "[", 
          RowBox[{"temp", "[", "0", "]"}], "]"}]}], ";"}]}], "]"}]}], ";"}],
   FontSize->16], "\n"}], "\[IndentingNewLine]", 
 StyleBox[
  RowBox[{
   RowBox[{
    RowBox[{"Getj", "[", "m_", "]"}], ":=", 
    RowBox[{"Module", "[", 
     RowBox[{
      RowBox[{"{", "temp", "}"}], ",", 
      RowBox[{
       RowBox[{
        RowBox[{"temp", "[", "0", "]"}], "=", 
        RowBox[{"Specialj", "+", 
         RowBox[{
          RowBox[{"chi", "[", "m", "]"}], "*", 
          RowBox[{"j", "[", 
           RowBox[{"m", "-", "1"}], "]"}]}]}]}], ";", "\[IndentingNewLine]", 
       RowBox[{
        RowBox[{"j", "[", "m", "]"}], "=", 
        RowBox[{"Expand", "[", 
         RowBox[{"temp", "[", "0", "]"}], "]"}]}], ";"}]}], "]"}]}], ";"}],
  FontSize->16], "\[IndentingNewLine]", 
 RowBox[{
  StyleBox[
   RowBox[{
    RowBox[{
     RowBox[{"Getz", "[", "m_", "]"}], ":=", 
     RowBox[{"Module", "[", 
      RowBox[{
       RowBox[{"{", "temp", "}"}], ",", 
       RowBox[{
        RowBox[{
         RowBox[{"temp", "[", "0", "]"}], "=", 
         RowBox[{"Specialz", "+", 
          RowBox[{
           RowBox[{"chi", "[", "m", "]"}], "*", 
           RowBox[{"z", "[", 
            RowBox[{"m", "-", "1"}], "]"}]}]}]}], ";", "\[IndentingNewLine]", 
        RowBox[{
         RowBox[{"z", "[", "m", "]"}], "=", 
         RowBox[{"Expand", "[", 
          RowBox[{"temp", "[", "0", "]"}], "]"}]}], ";"}]}], "]"}]}], ";"}],
   FontSize->16], "\[IndentingNewLine]", "\[IndentingNewLine]", 
  StyleBox[
   RowBox[{"(*", 
    RowBox[{
    "**", "**", "**", "**", "**", "**", "**", "**", "**", "**", "**", "**", "**",
      "**", "**", "**", "**", "**", "**", "**", "**", "**", "**", "**", "**", 
     "**", "**", "**", "**", "**", "**", "**", "**", "**", "**", "**"}], 
    "******)"}],
   FontSize->16], "\[IndentingNewLine]", 
  "\[IndentingNewLine]"}], "\[IndentingNewLine]", 
 RowBox[{
  RowBox[{
   RowBox[{
    StyleBox[
     RowBox[{"ham", "[", 
      RowBox[{"m0_", ",", "m1_"}], "]"}],
     FontSize->16], 
    StyleBox[":=",
     FontSize->16], 
    RowBox[{
     StyleBox["Module",
      FontSize->16], 
     StyleBox["[",
      FontSize->16], 
     RowBox[{
      StyleBox[
       RowBox[{"{", 
        RowBox[{"temp", ",", "m"}], "}"}],
       FontSize->16], 
      StyleBox[",",
       FontSize->16], 
      RowBox[{
       RowBox[{
        StyleBox["For",
         FontSize->16], 
        StyleBox["[",
         FontSize->16], 
        RowBox[{
         StyleBox[
          RowBox[{"m", "=", 
           RowBox[{"Max", "[", 
            RowBox[{"1", ",", "m0"}], "]"}]}],
          FontSize->16], 
         StyleBox[",",
          FontSize->16], 
         StyleBox[
          RowBox[{"m", "\[LessEqual]", "m1"}],
          FontSize->16], 
         StyleBox[",",
          FontSize->16], 
         StyleBox[
          RowBox[{"m", "=", 
           RowBox[{"m", "+", "1"}]}],
          FontSize->16], 
         StyleBox[",",
          FontSize->16], 
         RowBox[{
          StyleBox[
           RowBox[{"Print", "[", 
            RowBox[{"\"\< m  =  \>\"", ",", "m"}], "]"}],
           FontSize->16], 
          StyleBox[";",
           FontSize->16], 
          StyleBox["\[IndentingNewLine]",
           FontSize->16], 
          StyleBox[
           RowBox[{"GetAll", "[", 
            RowBox[{"m", "-", "1"}], "]"}],
           FontSize->16], 
          StyleBox[";",
           FontSize->16], 
          StyleBox["\[IndentingNewLine]",
           FontSize->16], 
          StyleBox[
           RowBox[{"GetRHSf", "[", "m", "]"}],
           FontSize->16], 
          StyleBox[";",
           FontSize->16], 
          StyleBox["\[IndentingNewLine]",
           FontSize->16], 
          StyleBox[
           RowBox[{"GetRHSg", "[", "m", "]"}],
           FontSize->16], 
          StyleBox[";",
           FontSize->16], 
          StyleBox["\[IndentingNewLine]",
           FontSize->16], 
          StyleBox[
           RowBox[{"GetRHSj", "[", "m", "]"}],
           FontSize->16], 
          StyleBox[";",
           FontSize->16], 
          StyleBox["\[IndentingNewLine]",
           FontSize->16], 
          StyleBox[
           RowBox[{"GetRHSz", "[", "m", "]"}],
           FontSize->16], 
          StyleBox[";",
           FontSize->16], 
          StyleBox["\[IndentingNewLine]",
           FontSize->16], 
          StyleBox[
           RowBox[{"GetSpecialf", "[", "m", "]"}],
           FontSize->16], 
          StyleBox[";",
           FontSize->16], 
          StyleBox["\[IndentingNewLine]",
           FontSize->16], 
          StyleBox[
           RowBox[{"GetSpecialg", "[", "m", "]"}],
           FontSize->16], 
          StyleBox[";",
           FontSize->16], 
          StyleBox["\[IndentingNewLine]",
           FontSize->16], 
          StyleBox[
           RowBox[{"GetSpecialj", "[", "m", "]"}],
           FontSize->16], 
          StyleBox[";",
           FontSize->16], 
          StyleBox["\[IndentingNewLine]",
           FontSize->16], 
          StyleBox[
           RowBox[{"GetSpecialz", "[", "m", "]"}],
           FontSize->16], 
          StyleBox[";",
           FontSize->16], 
          StyleBox["\[IndentingNewLine]",
           FontSize->16], 
          StyleBox[
           RowBox[{"Getf", "[", "m", "]"}],
           FontSize->16], 
          StyleBox[";",
           FontSize->16], 
          StyleBox["\[IndentingNewLine]",
           FontSize->16], 
          StyleBox[
           RowBox[{"Getg", "[", "m", "]"}],
           FontSize->16], 
          StyleBox[";",
           FontSize->16], 
          StyleBox["\[IndentingNewLine]",
           FontSize->16], 
          StyleBox[
           RowBox[{"Getj", "[", "m", "]"}],
           FontSize->16], 
          StyleBox[";",
           FontSize->16], 
          StyleBox["\[IndentingNewLine]",
           FontSize->16], 
          StyleBox[
           RowBox[{"Getz", "[", "m", "]"}],
           FontSize->16], 
          StyleBox[";",
           FontSize->16], 
          StyleBox["\[IndentingNewLine]",
           FontSize->16], 
          StyleBox[
           RowBox[{
            RowBox[{"F", "[", "m", "]"}], "=", 
            RowBox[{
             RowBox[{"F", "[", 
              RowBox[{"m", "-", "1"}], "]"}], "+", 
             RowBox[{"f", "[", "m", "]"}]}]}],
           FontSize->16], 
          StyleBox[";",
           FontSize->16], 
          StyleBox["\[IndentingNewLine]",
           FontSize->16], 
          StyleBox[
           RowBox[{
            RowBox[{"G", "[", "m", "]"}], "=", 
            RowBox[{
             RowBox[{"G", "[", 
              RowBox[{"m", "-", "1"}], "]"}], "+", 
             RowBox[{"g", "[", "m", "]"}]}]}],
           FontSize->16], 
          StyleBox[";",
           FontSize->16], 
          StyleBox["\[IndentingNewLine]",
           FontSize->16], 
          StyleBox[
           RowBox[{
            RowBox[{"J", "[", "m", "]"}], "=", 
            RowBox[{
             RowBox[{"J", "[", 
              RowBox[{"m", "-", "1"}], "]"}], "+", 
             RowBox[{"j", "[", "m", "]"}]}]}],
           FontSize->16], 
          StyleBox[";",
           FontSize->16], 
          StyleBox["\[IndentingNewLine]",
           FontSize->16], 
          StyleBox[
           RowBox[{
            RowBox[{"Z", "[", "m", "]"}], "=", 
            RowBox[{
             RowBox[{"Z", "[", 
              RowBox[{"m", "-", "1"}], "]"}], "+", 
             RowBox[{"z", "[", "m", "]"}]}]}],
           FontSize->16], 
          StyleBox[";",
           FontSize->16], "\[IndentingNewLine]", 
          RowBox[{"Print", "[", 
           RowBox[{"\"\<F1 =\>\"", 
            RowBox[{"F", "[", "m", "]"}]}], "]"}], ";", "\[IndentingNewLine]", 
          RowBox[{"Print", "[", 
           RowBox[{"\"\<G1 =\>\"", 
            RowBox[{"G", "[", "m", "]"}]}], "]"}], ";", "\[IndentingNewLine]", 
          RowBox[{"Print", "[", 
           RowBox[{"\"\<J1 =\>\"", 
            RowBox[{"J", "[", "m", "]"}]}], "]"}], ";", "\[IndentingNewLine]", 
          RowBox[{"Print", "[", 
           RowBox[{"\"\<Z1 =\>\"", 
            RowBox[{"Z", "[", "m", "]"}]}], "]"}], ";", "\[IndentingNewLine]", 
          RowBox[{"u1", "=", 
           RowBox[{
            RowBox[{"D", "[", 
             RowBox[{
              RowBox[{"F", "[", "m", "]"}], ",", 
              RowBox[{"{", 
               RowBox[{"x", ",", "2"}], "}"}]}], "]"}], "/.", 
            RowBox[{"x", "\[Rule]", "a"}]}]}], ";", "\[IndentingNewLine]", 
          RowBox[{"u2", "=", 
           RowBox[{
            RowBox[{"D", "[", 
             RowBox[{
              RowBox[{"G", "[", "m", "]"}], ",", 
              RowBox[{"{", 
               RowBox[{"x", ",", "1"}], "}"}]}], "]"}], "/.", 
            RowBox[{"x", "\[Rule]", "a"}]}]}], ";", "\[IndentingNewLine]", 
          RowBox[{"u3", "=", 
           RowBox[{
            RowBox[{"D", "[", 
             RowBox[{
              RowBox[{"J", "[", "m", "]"}], ",", "x"}], "]"}], "/.", 
            RowBox[{"x", "\[Rule]", "a"}]}]}], ";", "\[IndentingNewLine]", 
          RowBox[{"u4", "=", 
           RowBox[{
            RowBox[{"D", "[", 
             RowBox[{
              RowBox[{"Z", "[", "m", "]"}], ",", "x"}], "]"}], "/.", 
            RowBox[{"x", "\[Rule]", "a"}]}]}], ";", "\[IndentingNewLine]", 
          RowBox[{"a1", "=", 
           RowBox[{
            SuperscriptBox[
             RowBox[{"(", 
              RowBox[{"1", "-", "\[Phi]1"}], ")"}], 
             RowBox[{"-", 
              FractionBox["25", "10"]}]], "*", "u1"}]}], ";", 
          "\[IndentingNewLine]", 
          RowBox[{"a2", "=", 
           RowBox[{
            RowBox[{"-", "\[CapitalOmega]"}], "*", "u2"}]}], ";", 
          "\[IndentingNewLine]", 
          RowBox[{"a3", "=", 
           RowBox[{"-", "u3"}]}], ";", "\[IndentingNewLine]", 
          RowBox[{"a4", "=", 
           RowBox[{"-", "u4"}]}], ";", "\[IndentingNewLine]", 
          RowBox[{"Print", "[", 
           RowBox[{"\"\<F1 =\>\"", ",", 
            RowBox[{"N", "[", 
             RowBox[{"a1", ",", "6"}], "]"}]}], "]"}], ";", 
          "\[IndentingNewLine]", 
          RowBox[{"Print", "[", 
           RowBox[{"\"\<G1 =\>\"", ",", 
            RowBox[{"N", "[", 
             RowBox[{"a2", ",", "6"}], "]"}]}], "]"}], ";", 
          "\[IndentingNewLine]", 
          RowBox[{"Print", "[", 
           RowBox[{"\"\<J1 =\>\"", ",", 
            RowBox[{"N", "[", 
             RowBox[{"a3", ",", "6"}], "]"}]}], "]"}], ";", 
          "\[IndentingNewLine]", 
          RowBox[{"Print", "[", 
           RowBox[{"\"\<Z1 =\>\"", ",", 
            RowBox[{"N", "[", 
             RowBox[{"a4", ",", "6"}], "]"}]}], "]"}], ";"}]}], 
        StyleBox["\[IndentingNewLine]",
         FontSize->16], 
        StyleBox["]",
         FontSize->16]}], 
       StyleBox[";",
        FontSize->16], "\[IndentingNewLine]", "\[IndentingNewLine]", 
       RowBox[{"cpu", "[", "]"}], ";", 
       RowBox[{"Print", "[", "\"\<Successful !\>\"", "]"}], ";"}]}], "]"}]}], 
   ";"}], "\[IndentingNewLine]"}], "\[IndentingNewLine]", 
 RowBox[{
  RowBox[{
  "GetInitialf", ";", "GetInitialg", ";", "GetInitialj", ";", "GetInitialz", 
   ";"}], "\[IndentingNewLine]"}], "\[IndentingNewLine]", 
 RowBox[{
  RowBox[{
   RowBox[{"(", 
    RowBox[{
     RowBox[{
      RowBox[{"F", "[", "0", "]"}], "=", 
      RowBox[{"f", "[", "0", "]"}]}], ";"}], ")"}], " ", 
   RowBox[{"(", 
    RowBox[{
     RowBox[{
      RowBox[{"G", "[", "0", "]"}], "=", 
      RowBox[{"g", "[", "0", "]"}]}], ";"}], ")"}], " ", 
   RowBox[{"(", 
    RowBox[{
     RowBox[{
      RowBox[{"J", "[", "0", "]"}], "=", 
      RowBox[{"j", "[", "0", "]"}]}], ";"}], ")"}], " ", 
   RowBox[{"(", 
    RowBox[{
     RowBox[{
      RowBox[{"Z", "[", "0", "]"}], "=", 
      RowBox[{"z", "[", "0", "]"}]}], ";"}], ")"}]}], " ", 
  "\[IndentingNewLine]"}], "\[IndentingNewLine]", 
 RowBox[{
  RowBox[{"(", 
   RowBox[{
    RowBox[{"hbarf1", "=", "h"}], ";"}], ")"}], " ", 
  RowBox[{"(", 
   RowBox[{
    RowBox[{"hbarg1", "=", "h"}], ";"}], ")"}], " ", 
  RowBox[{"(", 
   RowBox[{
    RowBox[{"hbarj1", "=", "h"}], ";"}], ")"}], 
  RowBox[{"(", 
   RowBox[{
    RowBox[{"hbarz1", "=", "h"}], ";"}], ")"}]}], "\[IndentingNewLine]", 
 RowBox[{
  RowBox[{"\[CapitalOmega]", "=", 
   RowBox[{"(", 
    FractionBox[
     RowBox[{"ks", "+", 
      RowBox[{"2", "*", "kb"}], "-", 
      RowBox[{"2", "*", "\[Phi]2", 
       RowBox[{"(", 
        RowBox[{"kb", "-", "ks"}], ")"}]}]}], 
     RowBox[{"ks", "+", 
      RowBox[{"2", "*", "kb"}], "+", 
      RowBox[{"\[Phi]2", 
       RowBox[{"(", 
        RowBox[{"kb", "-", "ks"}], ")"}]}]}]], ")"}]}], 
  ";"}], "\[IndentingNewLine]", 
 RowBox[{
  RowBox[{"\[Rho]s", "=", "3970"}], ";"}], "\n", 
 RowBox[{
  RowBox[{"\[Rho]b", "=", 
   RowBox[{"9974", "/", "10"}]}], ";"}], "\[IndentingNewLine]", 
 RowBox[{
  RowBox[{"ks", "=", "40"}], ";"}], "\[IndentingNewLine]", 
 RowBox[{
  RowBox[{"kb", "=", 
   RowBox[{"613", "/", "1000"}]}], ";"}], "\[IndentingNewLine]", 
 RowBox[{
  RowBox[{"cs", "=", "765"}], ";"}], "\[IndentingNewLine]", 
 RowBox[{
  RowBox[{"cb", "=", "4179"}], ";"}], "\[IndentingNewLine]", 
 RowBox[{
  RowBox[{"\[Phi]1", "=", 
   RowBox[{"\[Phi]2", "=", "0"}]}], ";", 
  RowBox[{"Rb", "=", "0"}], ";", 
  RowBox[{"Pr", "=", 
   RowBox[{"62", "/", "10"}]}], ";", 
  RowBox[{"Ec", "=", "0"}], ";", 
  RowBox[{"Nr", "=", "0"}], ";", 
  RowBox[{"\[Lambda]", "=", 
   RowBox[{"11", "/", "10"}]}], ";", 
  RowBox[{"Nb", "=", "1"}], ";", 
  RowBox[{"Nt", "=", "0"}], ";", 
  RowBox[{"Lb", "=", 
   RowBox[{"1", "/", "10"}]}], ";", 
  RowBox[{"Pe", "=", 
   RowBox[{"1", "/", "10"}]}], ";", 
  RowBox[{"a", "=", 
   RowBox[{"3", "/", "10"}]}], ";", 
  RowBox[{"K", " ", "=", 
   RowBox[{"1", "/", "10"}]}], ";", 
  RowBox[{"Le", "=", 
   RowBox[{"1", "/", "10"}]}], ";", 
  RowBox[{"h", "=", 
   RowBox[{
    RowBox[{"-", "15"}], "/", "10"}]}], ";"}], "\[IndentingNewLine]", 
 RowBox[{"ham", "[", 
  RowBox[{"1", ",", "2"}], "]"}], "\[IndentingNewLine]", "Null"}], "Input",
 CellChangeTimes->{{3.533455011738286*^9, 3.5334550187582984`*^9}, {
   3.533455066041981*^9, 3.5334551228260813`*^9}, {3.5334552763927507`*^9, 
   3.5334552784987545`*^9}, {3.5334553148468184`*^9, 
   3.5334553164068213`*^9}, {3.533455604055726*^9, 3.5334556045861273`*^9}, {
   3.5334557362971587`*^9, 3.5334557640808077`*^9}, {3.535540797930732*^9, 
   3.5355408045607433`*^9}, 3.5355408591757*^9, {3.5355409774308147`*^9, 
   3.5355409878976536`*^9}, {3.535543184425751*^9, 3.5355431997209177`*^9}, {
   3.662976233900635*^9, 3.662976262417485*^9}, {3.66297630516156*^9, 
   3.662976347687235*^9}, {3.6629763931613145`*^9, 3.662976419556561*^9}, 
   3.6629764565442257`*^9, {3.662976490380686*^9, 3.6629765022991066`*^9}, {
   3.662976572327629*^9, 3.6629765807984447`*^9}, {3.662976618862511*^9, 
   3.6629766340101376`*^9}, {3.6629766818242216`*^9, 3.662976761228361*^9}, 
   3.6629768826901746`*^9, {3.6629769691767263`*^9, 3.6629769896439624`*^9}, {
   3.663245899757598*^9, 3.6632459105684166`*^9}, {3.6632473604505634`*^9, 
   3.663247365380172*^9}, {3.6634132531310616`*^9, 3.663413262101077*^9}, {
   3.6634132942683334`*^9, 3.6634133107731624`*^9}, 3.6647081139905415`*^9, {
   3.6647081460797977`*^9, 3.664708175579449*^9}, {3.6647083226721077`*^9, 
   3.6647083271181154`*^9}, {3.665483365503516*^9, 3.6654834248499107`*^9}, {
   3.665484271570567*^9, 3.665484303246379*^9}, {3.665621043533083*^9, 
   3.6656210635635185`*^9}, {3.666105695311157*^9, 3.666105703859972*^9}, {
   3.6661061169174976`*^9, 3.6661061208019047`*^9}, {3.666107753806074*^9, 
   3.6661077851542583`*^9}, 3.666107969697983*^9, {3.666108022335678*^9, 
   3.6661080741277695`*^9}, {3.667789213015523*^9, 3.6677892988780737`*^9}, {
   3.6677893317941313`*^9, 3.667789354117771*^9}, {3.667789388515831*^9, 
   3.667789465205566*^9}, {3.6677895058436375`*^9, 3.6677895500073147`*^9}, {
   3.6677895911445875`*^9, 3.6677896161670313`*^9}, {3.6677897802949195`*^9, 
   3.6677901425119553`*^9}, {3.667790180576022*^9, 3.667790223023697*^9}, 
   3.6677903017570353`*^9, {3.667790411955629*^9, 3.667790558335086*^9}, {
   3.6677905914695444`*^9, 3.667790650952449*^9}, {3.6677907008101363`*^9, 
   3.667790818340743*^9}, {3.6677908691656322`*^9, 3.6677909023000903`*^9}, {
   3.66779093638615*^9, 3.667790954014181*^9}, {3.667790988864642*^9, 
   3.667791025961508*^9}, {3.66779106720798*^9, 3.6677911164572663`*^9}, {
   3.6677911593885417`*^9, 3.667791559841245*^9}, {3.66779160249172*^9, 
   3.6677917182595234`*^9}, {3.667792361358243*^9, 3.667792428750361*^9}, {
   3.6677925197765207`*^9, 3.6677925205565224`*^9}, {3.6677949049204473`*^9, 
   3.667795192569353*^9}, {3.6677952760919*^9, 3.667795347758425*^9}, {
   3.667795404292925*^9, 3.6677955614320006`*^9}, {3.667795615283295*^9, 
   3.667795698119441*^9}, 3.6677957624383535`*^9, {3.667795800674021*^9, 
   3.6677958849765687`*^9}, {3.667795950044283*^9, 3.6677960386056385`*^9}, 
   3.667796097589342*^9, {3.6677961547946424`*^9, 3.6677961555902443`*^9}, {
   3.667796200799124*^9, 3.667796201610325*^9}, 3.667868898948701*^9, {
   3.667868980380844*^9, 3.6678689925800653`*^9}, {3.667869068099798*^9, 
   3.66786908073582*^9}, {3.667869205005638*^9, 3.667869280400571*^9}, {
   3.6678695816682997`*^9, 3.6678695872219095`*^9}, {3.6678699950222263`*^9, 
   3.667870095190002*^9}, {3.667877684855215*^9, 3.667877689457223*^9}, {
   3.667877737333707*^9, 3.667877753308135*^9}, {3.667877791809003*^9, 
   3.667877810263835*^9}, {3.667877891025177*^9, 3.667877905158802*^9}, {
   3.668040799460902*^9, 3.668040819995338*^9}, {3.668041001305246*^9, 
   3.6680410211816797`*^9}, {3.668041550796584*^9, 3.668041562143403*^9}, {
   3.668062726638403*^9, 3.6680627415208287`*^9}, {3.668063449590472*^9, 
   3.6680634499648733`*^9}, {3.6680635289010115`*^9, 3.668063543923838*^9}, 
   3.668768533416424*^9, {3.6687685770965004`*^9, 3.6687685955669327`*^9}, {
   3.6687686334749994`*^9, 3.6687686356746035`*^9}, {3.6687686663910575`*^9, 
   3.668768823093333*^9}, {3.6687688729510202`*^9, 3.668769030776498*^9}, {
   3.668769065299358*^9, 3.6687692164168234`*^9}, 3.6687692488804803`*^9, {
   3.6687692857901454`*^9, 3.6687693127001925`*^9}, {3.668769353213464*^9, 
   3.6687695638294334`*^9}, {3.6687696081179113`*^9, 3.668769741716546*^9}, {
   3.6687698017298517`*^9, 3.6687699148300505`*^9}, {3.6687700007706013`*^9, 
   3.6687700214874372`*^9}, {3.6687701809509172`*^9, 3.668770190529334*^9}, {
   3.668770237485417*^9, 3.6687702606826577`*^9}, {3.668770315594754*^9, 
   3.668770349306413*^9}, {3.668770401519705*^9, 3.668770414795328*^9}, {
   3.6687705521379695`*^9, 3.6687705674103966`*^9}, {3.6687745684507475`*^9, 
   3.668774597263998*^9}, 3.6687746740785327`*^9, {3.6687747041085854`*^9, 
   3.668774725355823*^9}, {3.668776574879472*^9, 3.668776584192688*^9}, {
   3.6687775955736647`*^9, 3.668777615510499*^9}, {3.6687783660318184`*^9, 
   3.668778382240247*^9}, {3.668778563387765*^9, 3.6687785921230154`*^9}, {
   3.668778635943493*^9, 3.6687786876575837`*^9}, {3.6687787286544557`*^9, 
   3.6687788097901983`*^9}, 3.668778841567454*^9, {3.668779052557824*^9, 
   3.6687790633842435`*^9}, {3.6687791014159107`*^9, 3.668779104083515*^9}, {
   3.66877918117885*^9, 3.668779213892108*^9}, {3.6687792837802305`*^9, 
   3.668779322702299*^9}, {3.668779466628152*^9, 3.668779557155111*^9}, {
   3.6687795899151683`*^9, 3.6687797157761893`*^9}, {3.6687797471634445`*^9, 
   3.6687798801380777`*^9}, 3.6687800475887723`*^9, {3.6687801343717246`*^9, 
   3.6687801360877275`*^9}, {3.6687802800603805`*^9, 3.668780298640013*^9}, {
   3.668780328872866*^9, 3.668780420226627*^9}, {3.6687804940459566`*^9, 
   3.6687805248716106`*^9}, 3.6687806155857697`*^9, 3.668780714661544*^9, {
   3.6687810219976835`*^9, 3.6687810339473047`*^9}, {3.6687810657245607`*^9, 
   3.668781081636588*^9}, {3.668781124692664*^9, 3.6687811808839626`*^9}, {
   3.6687812303048496`*^9, 3.6687812348288574`*^9}, {3.6687815370949883`*^9, 
   3.668781539590993*^9}, 3.668781684328047*^9, {3.6687817209881115`*^9, 
   3.668781736338538*^9}, {3.6687820050802107`*^9, 3.6687820518646927`*^9}, 
   3.6687820997879767`*^9, {3.668782187397731*^9, 3.66878221004897*^9}, 
   3.670122067238214*^9, {3.670122120106394*^9, 3.670122191684984*^9}, {
   3.670122238400054*^9, 3.6701222431813793`*^9}, 3.787056539398837*^9, 
   3.7870565980068245`*^9, 3.787056652881092*^9, 3.7870567104541364`*^9, {
   3.787056918991975*^9, 3.787056920720358*^9}, {3.7870574394361324`*^9, 
   3.787057450379942*^9}, {3.787057596686695*^9, 3.7870576063232365`*^9}, 
   3.787136192454486*^9, 3.7871362372836404`*^9, 3.7871362798597836`*^9, {
   3.7871363316691685`*^9, 3.7871363603046207`*^9}, {3.7871364060263433`*^9, 
   3.787136466765931*^9}, {3.787136553335823*^9, 3.78713656081581*^9}, {
   3.7871368482352304`*^9, 3.787136854680988*^9}, {3.7873854202393456`*^9, 
   3.7873854736897416`*^9}, {3.7873855857499933`*^9, 
   3.7873856322187634`*^9}, {3.787385664508258*^9, 3.787385786549777*^9}, {
   3.7873913877381477`*^9, 3.7873915561719837`*^9}, {3.787438973231721*^9, 
   3.7874389817795553`*^9}, {3.812628812191966*^9, 3.8126289170332804`*^9}, {
   3.8126289534982624`*^9, 3.812628981063279*^9}, {3.812629021816716*^9, 
   3.8126290428232026`*^9}, {3.8126291916696067`*^9, 
   3.8126292261225104`*^9}, {3.812629274806349*^9, 3.812629410148698*^9}, {
   3.812629491406737*^9, 3.812629493199561*^9}, {3.812629541524406*^9, 
   3.812629575192825*^9}, {3.8126296517102394`*^9, 3.812629656200387*^9}, {
   3.8126299758344483`*^9, 3.812629983273494*^9}, {3.812630015141639*^9, 
   3.812630083519951*^9}, {3.8126302061104884`*^9, 3.812630271957734*^9}, {
   3.812630318410653*^9, 3.8126303250330906`*^9}, {3.812630357588548*^9, 
   3.8126303615889525`*^9}, 3.8126305158798666`*^9, {3.8126305571112576`*^9, 
   3.8126305603683805`*^9}, {3.8126305987344847`*^9, 3.81263062449609*^9}, 
   3.812630694838051*^9, {3.812630725938043*^9, 3.81263087122581*^9}, {
   3.8151919190610914`*^9, 3.8151920285148945`*^9}, {3.8151922846564302`*^9, 
   3.815192323760741*^9}, 3.815192477151058*^9, {3.8151927761341677`*^9, 
   3.815192920084346*^9}, {3.815192956980457*^9, 3.815193113584608*^9}, {
   3.8151931582529163`*^9, 3.815193783713069*^9}, {3.815193943896576*^9, 
   3.8151943216719327`*^9}, {3.815194445902791*^9, 3.815194450247985*^9}, {
   3.8151945984100604`*^9, 3.8151946291008787`*^9}, {3.8151947623951225`*^9, 
   3.815194777767644*^9}, {3.815194818601822*^9, 3.8151948190270557`*^9}, {
   3.8151949754249516`*^9, 3.8151950050169215`*^9}, {3.8151962756758657`*^9, 
   3.8151962766087894`*^9}, {3.8151964412512636`*^9, 
   3.8151964473208275`*^9}, {3.8151964815321274`*^9, 3.815196505133309*^9}, 
   3.8151966979474597`*^9, {3.815196989233152*^9, 3.815196989851062*^9}, {
   3.815197020220574*^9, 3.815197337891026*^9}, {3.8151974454627743`*^9, 
   3.8151975151918297`*^9}, {3.8151976777884903`*^9, 
   3.8151980454604034`*^9}, {3.8151981577812634`*^9, 3.8151981956858826`*^9}, 
   3.815198231576985*^9, {3.815198371895898*^9, 3.8151983871510534`*^9}, {
   3.815198465007716*^9, 3.8151985033226843`*^9}, {3.8151985924146147`*^9, 
   3.815198593065431*^9}, {3.8151987057882757`*^9, 3.815198719616602*^9}, 
   3.815200479080102*^9, {3.815200515250216*^9, 3.815200629878064*^9}, {
   3.815200704392721*^9, 3.815200781519529*^9}, {3.815200935347437*^9, 
   3.8152009367502117`*^9}, {3.815200980879779*^9, 3.815200994503897*^9}, {
   3.815201027615173*^9, 3.8152010430446873`*^9}, 3.81520109825692*^9, {
   3.8152011652505465`*^9, 3.815201207656391*^9}, {3.8152683245847564`*^9, 
   3.815268329033923*^9}, {3.818030980511202*^9, 3.8180309821566906`*^9}, {
   3.8180312862996607`*^9, 3.818031347230191*^9}, {3.8180314176056623`*^9, 
   3.8180316091822653`*^9}, {3.818031658375103*^9, 3.818031677798156*^9}, {
   3.818031760765277*^9, 3.8180317698539376`*^9}, {3.8180319502651052`*^9, 
   3.81803205527223*^9}, {3.818032135742282*^9, 3.8180322487340384`*^9}, {
   3.8180322831239758`*^9, 3.818032284673889*^9}, {3.8180323414087095`*^9, 
   3.8180323563708134`*^9}, {3.8180324470913305`*^9, 
   3.8180324657723055`*^9}, {3.818032698791582*^9, 3.8180327277644053`*^9}, {
   3.818032766257333*^9, 3.8180327704669113`*^9}, {3.8180328287154217`*^9, 
   3.818032829363474*^9}, {3.818032892803321*^9, 3.818032893586683*^9}, {
   3.8180352758603587`*^9, 3.818035281921816*^9}, {3.8180354248208003`*^9, 
   3.8180354297665043`*^9}, {3.8180356443158336`*^9, 3.818035645241889*^9}, {
   3.818035743633546*^9, 3.81803574789929*^9}, 3.818035801614634*^9, {
   3.8180358611045623`*^9, 3.8180358619292903`*^9}, {3.81803605701985*^9, 
   3.8180360622653923`*^9}, {3.818041759707543*^9, 3.818041769932724*^9}, {
   3.8180418182321224`*^9, 3.8180418427701244`*^9}, {3.8180419037882023`*^9, 
   3.8180419060798006`*^9}, {3.8180419793723936`*^9, 
   3.8180419822034926`*^9}, {3.818042021875862*^9, 3.818042022429694*^9}, {
   3.8180422566380205`*^9, 3.818042284622583*^9}, {3.818042373979125*^9, 
   3.8180423749164715`*^9}}],

Cell[BoxData[
 RowBox[{
  StyleBox[
   RowBox[{"Get", "::", "noopen"}], "MessageName"], 
  RowBox[{
  ":", " "}], "\<\"Cannot open \[NoBreak]\\!\\(\\\"Graphics`Graphics`\\\"\\)\
\[NoBreak]. \\!\\(\\*ButtonBox[\\\"\[RightSkeleton]\\\", \
ButtonStyle->\\\"Link\\\", ButtonFrame->None, \
ButtonData:>\\\"paclet:ref/message/General/noopen\\\", ButtonNote -> \
\\\"Get::noopen\\\"]\\)\"\>"}]], "Message", "MSG",
 CellChangeTimes->{
  3.6701222074037237`*^9, 3.6701222577714443`*^9, 3.670151737839323*^9, 
   3.787056947906684*^9, 3.787057468244097*^9, 3.7870576228400693`*^9, 
   3.787136475384862*^9, 3.7871365877078733`*^9, 3.787136885328055*^9, 
   3.787144999512839*^9, 3.7873915680462923`*^9, 3.787438998332678*^9, 
   3.812630372623804*^9, 3.812630906081664*^9, 3.8151937950839624`*^9, 
   3.815194331928124*^9, 3.815194464191058*^9, 3.815194654375599*^9, 
   3.815194865968303*^9, 3.815195019834258*^9, 3.8151963335235724`*^9, 
   3.815196510342718*^9, 3.815197348579155*^9, 3.8151974532850733`*^9, 
   3.8151975207771983`*^9, 3.8151980485314064`*^9, 3.815198238432391*^9, 
   3.8151985129684963`*^9, 3.8151985993579645`*^9, 3.8151987263689437`*^9, 
   3.8152008055618744`*^9, 3.815201212616403*^9, 3.8152683354645357`*^9, 
   3.8180315824940004`*^9, 3.818031633665509*^9, 3.8180316911002736`*^9, 
   3.818031771851253*^9, 3.8180320667786446`*^9, 3.81803225200058*^9, 
   3.8180322871602955`*^9, 3.8180323659842973`*^9, 3.8180324690345883`*^9, 
   3.818032730554665*^9, {3.818032772928068*^9, 3.8180327960866766`*^9}, {
   3.818032838201969*^9, 3.818032865272986*^9}, 3.8180352839647255`*^9, 
   3.8180354332876873`*^9, 3.8180354798946657`*^9, 3.8180356475588837`*^9, 
   3.8180357504718156`*^9, 3.8180358055553303`*^9, 3.818035864240752*^9, 
   3.818036077439912*^9, 3.8180361367303205`*^9, {3.8180418531623416`*^9, 
   3.8180418750956283`*^9}, 3.818041985340019*^9, 3.8180420239261208`*^9, 
   3.818042259404971*^9, 3.8180422973790283`*^9, 3.8180423784803405`*^9}],

Cell[BoxData["$Failed"], "Output",
 CellChangeTimes->{
  3.670122207419319*^9, 3.6701222577714443`*^9, 3.6701517378549232`*^9, 
   3.7870569479336157`*^9, 3.787057468280964*^9, 3.787057622866059*^9, 
   3.7871364753868847`*^9, 3.787136587721837*^9, 3.787136885343975*^9, 
   3.787144999516797*^9, 3.787391568061191*^9, 3.7874389983645597`*^9, 
   3.812630372701695*^9, 3.8126309061152472`*^9, 3.81519379512984*^9, 
   3.815194331959005*^9, 3.8151944642078147`*^9, 3.8151946543922377`*^9, 
   3.815194865984342*^9, 3.815195019851855*^9, 3.8151963335385075`*^9, 
   3.815196510357231*^9, 3.81519734861502*^9, 3.815197453302595*^9, 
   3.815197520791888*^9, 3.81519804854598*^9, 3.8151982384478884`*^9, 
   3.8151985129868574`*^9, 3.8151985993729167`*^9, 3.8151987263863153`*^9, 
   3.8152008056037626`*^9, 3.8152012126542597`*^9, 3.815268335522874*^9, 
   3.8180315825191917`*^9, 3.818031633708357*^9, 3.8180316911193876`*^9, 
   3.8180317718652163`*^9, 3.8180320667945795`*^9, 3.818032252016202*^9, 
   3.818032287185876*^9, 3.8180323660002933`*^9, 3.8180324690581255`*^9, 
   3.818032730574726*^9, {3.8180327729450665`*^9, 3.8180327961044936`*^9}, {
   3.8180328382211895`*^9, 3.8180328652898216`*^9}, 3.8180352839981546`*^9, 
   3.818035433289658*^9, 3.818035479910624*^9, 3.818035647576558*^9, 
   3.818035750473811*^9, 3.818035805571266*^9, 3.8180358642575836`*^9, 
   3.8180360774588614`*^9, 3.8180361367477045`*^9, {3.818041853195533*^9, 
   3.8180418751095943`*^9}, 3.818041985355976*^9, 3.818042023928116*^9, 
   3.818042259423283*^9, 3.818042297397456*^9, 3.818042378498313*^9}],

Cell[BoxData[
 RowBox[{
  StyleBox[
   RowBox[{"Get", "::", "noopen"}], "MessageName"], 
  RowBox[{
  ":", " "}], "\<\"Cannot open \[NoBreak]\\!\\(\\\"Graphics`Legend`\\\"\\)\
\[NoBreak]. \\!\\(\\*ButtonBox[\\\"\[RightSkeleton]\\\", \
ButtonStyle->\\\"Link\\\", ButtonFrame->None, \
ButtonData:>\\\"paclet:ref/message/General/noopen\\\", ButtonNote -> \
\\\"Get::noopen\\\"]\\)\"\>"}]], "Message", "MSG",
 CellChangeTimes->{
  3.6701222074037237`*^9, 3.6701222577714443`*^9, 3.670151737839323*^9, 
   3.787056947906684*^9, 3.787057468244097*^9, 3.7870576228400693`*^9, 
   3.787136475384862*^9, 3.7871365877078733`*^9, 3.787136885328055*^9, 
   3.787144999512839*^9, 3.7873915680462923`*^9, 3.787438998332678*^9, 
   3.812630372623804*^9, 3.812630906081664*^9, 3.8151937950839624`*^9, 
   3.815194331928124*^9, 3.815194464191058*^9, 3.815194654375599*^9, 
   3.815194865968303*^9, 3.815195019834258*^9, 3.8151963335235724`*^9, 
   3.815196510342718*^9, 3.815197348579155*^9, 3.8151974532850733`*^9, 
   3.8151975207771983`*^9, 3.8151980485314064`*^9, 3.815198238432391*^9, 
   3.8151985129684963`*^9, 3.8151985993579645`*^9, 3.8151987263689437`*^9, 
   3.8152008055618744`*^9, 3.815201212616403*^9, 3.8152683354645357`*^9, 
   3.8180315824940004`*^9, 3.818031633665509*^9, 3.8180316911002736`*^9, 
   3.818031771851253*^9, 3.8180320667786446`*^9, 3.81803225200058*^9, 
   3.8180322871602955`*^9, 3.8180323659842973`*^9, 3.8180324690345883`*^9, 
   3.818032730554665*^9, {3.818032772928068*^9, 3.8180327960866766`*^9}, {
   3.818032838201969*^9, 3.818032865272986*^9}, 3.8180352839647255`*^9, 
   3.8180354332876873`*^9, 3.8180354798946657`*^9, 3.8180356475588837`*^9, 
   3.8180357504718156`*^9, 3.8180358055553303`*^9, 3.818035864240752*^9, 
   3.818036077439912*^9, 3.8180361367303205`*^9, {3.8180418531623416`*^9, 
   3.8180418750956283`*^9}, 3.818041985340019*^9, 3.8180420239261208`*^9, 
   3.818042259404971*^9, 3.8180422973790283`*^9, 3.8180423785122986`*^9}],

Cell[BoxData["$Failed"], "Output",
 CellChangeTimes->{
  3.670122207419319*^9, 3.6701222577714443`*^9, 3.6701517378549232`*^9, 
   3.7870569479336157`*^9, 3.787057468280964*^9, 3.787057622866059*^9, 
   3.7871364753868847`*^9, 3.787136587721837*^9, 3.787136885343975*^9, 
   3.787144999516797*^9, 3.787391568061191*^9, 3.7874389983645597`*^9, 
   3.812630372701695*^9, 3.8126309061152472`*^9, 3.81519379512984*^9, 
   3.815194331959005*^9, 3.8151944642078147`*^9, 3.8151946543922377`*^9, 
   3.815194865984342*^9, 3.815195019851855*^9, 3.8151963335385075`*^9, 
   3.815196510357231*^9, 3.81519734861502*^9, 3.815197453302595*^9, 
   3.815197520791888*^9, 3.81519804854598*^9, 3.8151982384478884`*^9, 
   3.8151985129868574`*^9, 3.8151985993729167`*^9, 3.8151987263863153`*^9, 
   3.8152008056037626`*^9, 3.8152012126542597`*^9, 3.815268335522874*^9, 
   3.8180315825191917`*^9, 3.818031633708357*^9, 3.8180316911193876`*^9, 
   3.8180317718652163`*^9, 3.8180320667945795`*^9, 3.818032252016202*^9, 
   3.818032287185876*^9, 3.8180323660002933`*^9, 3.8180324690581255`*^9, 
   3.818032730574726*^9, {3.8180327729450665`*^9, 3.8180327961044936`*^9}, {
   3.8180328382211895`*^9, 3.8180328652898216`*^9}, 3.8180352839981546`*^9, 
   3.818035433289658*^9, 3.818035479910624*^9, 3.818035647576558*^9, 
   3.818035750473811*^9, 3.818035805571266*^9, 3.8180358642575836`*^9, 
   3.8180360774588614`*^9, 3.8180361367477045`*^9, {3.818041853195533*^9, 
   3.8180418751095943`*^9}, 3.818041985355976*^9, 3.818042023928116*^9, 
   3.818042259423283*^9, 3.818042297397456*^9, 3.8180423785142508`*^9}],

Cell[BoxData[
 SuperscriptBox["Null", "4"]], "Output",
 CellChangeTimes->{
  3.670122207419319*^9, 3.6701222577714443`*^9, 3.6701517378549232`*^9, 
   3.7870569479336157`*^9, 3.787057468280964*^9, 3.787057622866059*^9, 
   3.7871364753868847`*^9, 3.787136587721837*^9, 3.787136885343975*^9, 
   3.787144999516797*^9, 3.787391568061191*^9, 3.7874389983645597`*^9, 
   3.812630372701695*^9, 3.8126309061152472`*^9, 3.81519379512984*^9, 
   3.815194331959005*^9, 3.8151944642078147`*^9, 3.8151946543922377`*^9, 
   3.815194865984342*^9, 3.815195019851855*^9, 3.8151963335385075`*^9, 
   3.815196510357231*^9, 3.81519734861502*^9, 3.815197453302595*^9, 
   3.815197520791888*^9, 3.81519804854598*^9, 3.8151982384478884`*^9, 
   3.8151985129868574`*^9, 3.8151985993729167`*^9, 3.8151987263863153`*^9, 
   3.8152008056037626`*^9, 3.8152012126542597`*^9, 3.815268335522874*^9, 
   3.8180315825191917`*^9, 3.818031633708357*^9, 3.8180316911193876`*^9, 
   3.8180317718652163`*^9, 3.8180320667945795`*^9, 3.818032252016202*^9, 
   3.818032287185876*^9, 3.8180323660002933`*^9, 3.8180324690581255`*^9, 
   3.818032730574726*^9, {3.8180327729450665`*^9, 3.8180327961044936`*^9}, {
   3.8180328382211895`*^9, 3.8180328652898216`*^9}, 3.8180352839981546`*^9, 
   3.818035433289658*^9, 3.818035479910624*^9, 3.818035647576558*^9, 
   3.818035750473811*^9, 3.818035805571266*^9, 3.8180358642575836`*^9, 
   3.8180360774588614`*^9, 3.8180361367477045`*^9, {3.818041853195533*^9, 
   3.8180418751095943`*^9}, 3.818041985355976*^9, 3.818042023928116*^9, 
   3.818042259423283*^9, 3.818042297397456*^9, 3.8180423785411777`*^9}],

Cell[BoxData[
 SuperscriptBox["Null", "4"]], "Output",
 CellChangeTimes->{
  3.670122207419319*^9, 3.6701222577714443`*^9, 3.6701517378549232`*^9, 
   3.7870569479336157`*^9, 3.787057468280964*^9, 3.787057622866059*^9, 
   3.7871364753868847`*^9, 3.787136587721837*^9, 3.787136885343975*^9, 
   3.787144999516797*^9, 3.787391568061191*^9, 3.7874389983645597`*^9, 
   3.812630372701695*^9, 3.8126309061152472`*^9, 3.81519379512984*^9, 
   3.815194331959005*^9, 3.8151944642078147`*^9, 3.8151946543922377`*^9, 
   3.815194865984342*^9, 3.815195019851855*^9, 3.8151963335385075`*^9, 
   3.815196510357231*^9, 3.81519734861502*^9, 3.815197453302595*^9, 
   3.815197520791888*^9, 3.81519804854598*^9, 3.8151982384478884`*^9, 
   3.8151985129868574`*^9, 3.8151985993729167`*^9, 3.8151987263863153`*^9, 
   3.8152008056037626`*^9, 3.8152012126542597`*^9, 3.815268335522874*^9, 
   3.8180315825191917`*^9, 3.818031633708357*^9, 3.8180316911193876`*^9, 
   3.8180317718652163`*^9, 3.8180320667945795`*^9, 3.818032252016202*^9, 
   3.818032287185876*^9, 3.8180323660002933`*^9, 3.8180324690581255`*^9, 
   3.818032730574726*^9, {3.8180327729450665`*^9, 3.8180327961044936`*^9}, {
   3.8180328382211895`*^9, 3.8180328652898216`*^9}, 3.8180352839981546`*^9, 
   3.818035433289658*^9, 3.818035479910624*^9, 3.818035647576558*^9, 
   3.818035750473811*^9, 3.818035805571266*^9, 3.8180358642575836`*^9, 
   3.8180360774588614`*^9, 3.8180361367477045`*^9, {3.818041853195533*^9, 
   3.8180418751095943`*^9}, 3.818041985355976*^9, 3.818042023928116*^9, 
   3.818042259423283*^9, 3.818042297397456*^9, 3.8180423785421753`*^9}],

Cell[CellGroupData[{

Cell[BoxData[
 InterpretationBox[
  RowBox[{"\<\" m  =  \"\>", "\[InvisibleSpace]", "1"}],
  SequenceForm[" m  =  ", 1],
  Editable->False]], "Print",
 CellChangeTimes->{
  3.6701222074818397`*^9, 3.6701222578339453`*^9, 3.6701517380733237`*^9, 
   3.787056948023373*^9, 3.7870574683607855`*^9, 3.7870576229607105`*^9, 
   3.7871364754217644`*^9, 3.787136587764721*^9, 3.787136885386861*^9, 
   3.7871449995902014`*^9, 3.7873915681050844`*^9, 3.7874389984483347`*^9, 
   3.8126303727375774`*^9, 3.812630906194231*^9, 3.815193795160961*^9, 
   3.815194331993911*^9, 3.8151944642516975`*^9, 3.8151946544361477`*^9, 
   3.8151948660322113`*^9, 3.815195019895737*^9, 3.81519633358339*^9, 
   3.8151965104041047`*^9, 3.815197348679767*^9, 3.8151974533763976`*^9, 
   3.8151975208666887`*^9, 3.815198048622799*^9, 3.815198238495759*^9, 
   3.815198513030758*^9, 3.8151985994197903`*^9, 3.815198726430196*^9, 
   3.8152008056286955`*^9, 3.8152012126781993`*^9, 3.8152683355862103`*^9, 
   3.8180315825552263`*^9, 3.8180316337462573`*^9, 3.818031691162272*^9, 
   3.8180317719120903`*^9, 3.8180320668424616`*^9, 3.818032252063078*^9, 
   3.818032287232749*^9, 3.8180323660481286`*^9, 3.8180324691069946`*^9, 
   3.818032730620603*^9, {3.8180327729918995`*^9, 3.818032796151338*^9}, {
   3.8180328382670546`*^9, 3.8180328653366604`*^9}, 3.818035284028047*^9, 
   3.818035433349496*^9, 3.8180354799594936`*^9, 3.8180356476214385`*^9, 
   3.8180357505316553`*^9, 3.818035805619108*^9, 3.81803586430346*^9, 
   3.8180360775027437`*^9, 3.818036136795596*^9, {3.8180418532254515`*^9, 
   3.8180418751604567`*^9}, 3.8180419854038496`*^9, 3.8180420239849358`*^9, 
   3.818042259471179*^9, 3.818042297443333*^9, 3.8180423785451674`*^9}],

Cell[BoxData[
 RowBox[{"\<\"F1 =\"\>", " ", 
  RowBox[{"(", 
   RowBox[{
    FractionBox["39", "50"], "+", 
    FractionBox[
     RowBox[{"3831", " ", 
      SuperscriptBox["\[ExponentialE]", 
       RowBox[{"3", "/", "10"}]]}], "4000"], "+", 
    FractionBox[
     RowBox[{"9", " ", 
      SuperscriptBox["\[ExponentialE]", 
       RowBox[{"3", "/", "5"}]]}], "100"], "+", 
    RowBox[{
     FractionBox["9", "100"], " ", 
     SuperscriptBox["\[ExponentialE]", 
      RowBox[{
       FractionBox["3", "5"], "-", 
       RowBox[{"2", " ", "x"}]}]]}], "-", 
    FractionBox[
     RowBox[{"6231", " ", 
      SuperscriptBox["\[ExponentialE]", 
       RowBox[{
        FractionBox["3", "10"], "-", "x"}]]}], "4000"], "-", 
    RowBox[{
     FractionBox["9", "50"], " ", 
     SuperscriptBox["\[ExponentialE]", 
      RowBox[{
       FractionBox["3", "5"], "-", "x"}]]}], "-", 
    FractionBox["x", "20"], "-", 
    FractionBox[
     RowBox[{"3831", " ", 
      SuperscriptBox["\[ExponentialE]", 
       RowBox[{
        FractionBox["3", "10"], "-", "x"}]], " ", "x"}], "4000"], "-", 
    RowBox[{
     FractionBox["369", "800"], " ", 
     SuperscriptBox["\[ExponentialE]", 
      RowBox[{
       FractionBox["3", "10"], "-", "x"}]], " ", 
     SuperscriptBox["x", "2"]}]}], ")"}]}]], "Print",
 CellChangeTimes->{
  3.6701222074818397`*^9, 3.6701222578339453`*^9, 3.6701517380733237`*^9, 
   3.787056948023373*^9, 3.7870574683607855`*^9, 3.7870576229607105`*^9, 
   3.7871364754217644`*^9, 3.787136587764721*^9, 3.787136885386861*^9, 
   3.7871449995902014`*^9, 3.7873915681050844`*^9, 3.7874389984483347`*^9, 
   3.8126303727375774`*^9, 3.812630906194231*^9, 3.815193795160961*^9, 
   3.815194331993911*^9, 3.8151944642516975`*^9, 3.8151946544361477`*^9, 
   3.8151948660322113`*^9, 3.815195019895737*^9, 3.81519633358339*^9, 
   3.8151965104041047`*^9, 3.815197348679767*^9, 3.8151974533763976`*^9, 
   3.8151975208666887`*^9, 3.815198048622799*^9, 3.815198238495759*^9, 
   3.815198513030758*^9, 3.8151985994197903`*^9, 3.815198726430196*^9, 
   3.8152008056286955`*^9, 3.8152012126781993`*^9, 3.8152683355862103`*^9, 
   3.8180315825552263`*^9, 3.8180316337462573`*^9, 3.818031691162272*^9, 
   3.8180317719120903`*^9, 3.8180320668424616`*^9, 3.818032252063078*^9, 
   3.818032287232749*^9, 3.8180323660481286`*^9, 3.8180324691069946`*^9, 
   3.818032730620603*^9, {3.8180327729918995`*^9, 3.818032796151338*^9}, {
   3.8180328382670546`*^9, 3.8180328653366604`*^9}, 3.818035284028047*^9, 
   3.818035433349496*^9, 3.8180354799594936`*^9, 3.8180356476214385`*^9, 
   3.8180357505316553`*^9, 3.818035805619108*^9, 3.81803586430346*^9, 
   3.8180360775027437`*^9, 3.818036136795596*^9, {3.8180418532254515`*^9, 
   3.8180418751604567`*^9}, 3.8180419854038496`*^9, 3.8180420239849358`*^9, 
   3.818042259471179*^9, 3.818042297443333*^9, 3.8180423788368864`*^9}],

Cell[BoxData[
 RowBox[{"\<\"G1 =\"\>", " ", 
  RowBox[{"(", 
   RowBox[{
    RowBox[{
     RowBox[{"-", 
      FractionBox["1519", "150"]}], " ", 
     SuperscriptBox["\[ExponentialE]", 
      RowBox[{
       FractionBox["3", "5"], "-", 
       RowBox[{"2", " ", "x"}]}]]}], "+", 
    SuperscriptBox["\[ExponentialE]", 
     RowBox[{
      FractionBox["3", "10"], "-", "x"}]], "+", 
    RowBox[{
     FractionBox["1519", "150"], " ", 
     SuperscriptBox["\[ExponentialE]", 
      RowBox[{
       FractionBox["3", "5"], "-", "x"}]]}], "-", 
    RowBox[{
     FractionBox["31", "5"], " ", 
     SuperscriptBox["\[ExponentialE]", 
      RowBox[{
       FractionBox["3", "5"], "-", 
       RowBox[{"2", " ", "x"}]}]], " ", "x"}], "-", 
    FractionBox[
     RowBox[{"17043", " ", 
      SuperscriptBox["\[ExponentialE]", 
       RowBox[{
        FractionBox["3", "10"], "-", "x"}]], " ", "x"}], "4000"], "+", 
    RowBox[{
     FractionBox["693", "800"], " ", 
     SuperscriptBox["\[ExponentialE]", 
      RowBox[{
       FractionBox["3", "10"], "-", "x"}]], " ", 
     SuperscriptBox["x", "2"]}]}], ")"}]}]], "Print",
 CellChangeTimes->{
  3.6701222074818397`*^9, 3.6701222578339453`*^9, 3.6701517380733237`*^9, 
   3.787056948023373*^9, 3.7870574683607855`*^9, 3.7870576229607105`*^9, 
   3.7871364754217644`*^9, 3.787136587764721*^9, 3.787136885386861*^9, 
   3.7871449995902014`*^9, 3.7873915681050844`*^9, 3.7874389984483347`*^9, 
   3.8126303727375774`*^9, 3.812630906194231*^9, 3.815193795160961*^9, 
   3.815194331993911*^9, 3.8151944642516975`*^9, 3.8151946544361477`*^9, 
   3.8151948660322113`*^9, 3.815195019895737*^9, 3.81519633358339*^9, 
   3.8151965104041047`*^9, 3.815197348679767*^9, 3.8151974533763976`*^9, 
   3.8151975208666887`*^9, 3.815198048622799*^9, 3.815198238495759*^9, 
   3.815198513030758*^9, 3.8151985994197903`*^9, 3.815198726430196*^9, 
   3.8152008056286955`*^9, 3.8152012126781993`*^9, 3.8152683355862103`*^9, 
   3.8180315825552263`*^9, 3.8180316337462573`*^9, 3.818031691162272*^9, 
   3.8180317719120903`*^9, 3.8180320668424616`*^9, 3.818032252063078*^9, 
   3.818032287232749*^9, 3.8180323660481286`*^9, 3.8180324691069946`*^9, 
   3.818032730620603*^9, {3.8180327729918995`*^9, 3.818032796151338*^9}, {
   3.8180328382670546`*^9, 3.8180328653366604`*^9}, 3.818035284028047*^9, 
   3.818035433349496*^9, 3.8180354799594936`*^9, 3.8180356476214385`*^9, 
   3.8180357505316553`*^9, 3.818035805619108*^9, 3.81803586430346*^9, 
   3.8180360775027437`*^9, 3.818036136795596*^9, {3.8180418532254515`*^9, 
   3.8180418751604567`*^9}, 3.8180419854038496`*^9, 3.8180420239849358`*^9, 
   3.818042259471179*^9, 3.818042297443333*^9, 3.818042378838868*^9}],

Cell[BoxData[
 RowBox[{"\<\"J1 =\"\>", " ", 
  RowBox[{"(", 
   RowBox[{
    SuperscriptBox["\[ExponentialE]", 
     RowBox[{
      FractionBox["3", "10"], "-", "x"}]], "-", 
    RowBox[{
     FractionBox["663", "800"], " ", 
     SuperscriptBox["\[ExponentialE]", 
      RowBox[{
       FractionBox["3", "10"], "-", "x"}]], " ", "x"}], "+", 
    RowBox[{
     FractionBox["3", "4"], " ", 
     SuperscriptBox["\[ExponentialE]", 
      RowBox[{
       FractionBox["3", "10"], "-", "x"}]], " ", 
     SuperscriptBox["x", "2"]}]}], ")"}]}]], "Print",
 CellChangeTimes->{
  3.6701222074818397`*^9, 3.6701222578339453`*^9, 3.6701517380733237`*^9, 
   3.787056948023373*^9, 3.7870574683607855`*^9, 3.7870576229607105`*^9, 
   3.7871364754217644`*^9, 3.787136587764721*^9, 3.787136885386861*^9, 
   3.7871449995902014`*^9, 3.7873915681050844`*^9, 3.7874389984483347`*^9, 
   3.8126303727375774`*^9, 3.812630906194231*^9, 3.815193795160961*^9, 
   3.815194331993911*^9, 3.8151944642516975`*^9, 3.8151946544361477`*^9, 
   3.8151948660322113`*^9, 3.815195019895737*^9, 3.81519633358339*^9, 
   3.8151965104041047`*^9, 3.815197348679767*^9, 3.8151974533763976`*^9, 
   3.8151975208666887`*^9, 3.815198048622799*^9, 3.815198238495759*^9, 
   3.815198513030758*^9, 3.8151985994197903`*^9, 3.815198726430196*^9, 
   3.8152008056286955`*^9, 3.8152012126781993`*^9, 3.8152683355862103`*^9, 
   3.8180315825552263`*^9, 3.8180316337462573`*^9, 3.818031691162272*^9, 
   3.8180317719120903`*^9, 3.8180320668424616`*^9, 3.818032252063078*^9, 
   3.818032287232749*^9, 3.8180323660481286`*^9, 3.8180324691069946`*^9, 
   3.818032730620603*^9, {3.8180327729918995`*^9, 3.818032796151338*^9}, {
   3.8180328382670546`*^9, 3.8180328653366604`*^9}, 3.818035284028047*^9, 
   3.818035433349496*^9, 3.8180354799594936`*^9, 3.8180356476214385`*^9, 
   3.8180357505316553`*^9, 3.818035805619108*^9, 3.81803586430346*^9, 
   3.8180360775027437`*^9, 3.818036136795596*^9, {3.8180418532254515`*^9, 
   3.8180418751604567`*^9}, 3.8180419854038496`*^9, 3.8180420239849358`*^9, 
   3.818042259471179*^9, 3.818042297443333*^9, 3.8180423788418207`*^9}],

Cell[BoxData[
 RowBox[{"\<\"Z1 =\"\>", " ", 
  RowBox[{"(", 
   RowBox[{
    RowBox[{
     FractionBox["57", "500"], " ", 
     SuperscriptBox["\[ExponentialE]", 
      RowBox[{
       FractionBox["3", "5"], "-", 
       RowBox[{"2", " ", "x"}]}]]}], "+", 
    SuperscriptBox["\[ExponentialE]", 
     RowBox[{
      FractionBox["3", "10"], "-", "x"}]], "-", 
    RowBox[{
     FractionBox["57", "500"], " ", 
     SuperscriptBox["\[ExponentialE]", 
      RowBox[{
       FractionBox["3", "5"], "-", "x"}]]}], "+", 
    RowBox[{
     FractionBox["3", "10"], " ", 
     SuperscriptBox["\[ExponentialE]", 
      RowBox[{
       FractionBox["3", "5"], "-", 
       RowBox[{"2", " ", "x"}]}]], " ", "x"}], "-", 
    FractionBox[
     RowBox[{"3093", " ", 
      SuperscriptBox["\[ExponentialE]", 
       RowBox[{
        FractionBox["3", "10"], "-", "x"}]], " ", "x"}], "4000"], "+", 
    RowBox[{
     FractionBox["3", "4"], " ", 
     SuperscriptBox["\[ExponentialE]", 
      RowBox[{
       FractionBox["3", "10"], "-", "x"}]], " ", 
     SuperscriptBox["x", "2"]}]}], ")"}]}]], "Print",
 CellChangeTimes->{
  3.6701222074818397`*^9, 3.6701222578339453`*^9, 3.6701517380733237`*^9, 
   3.787056948023373*^9, 3.7870574683607855`*^9, 3.7870576229607105`*^9, 
   3.7871364754217644`*^9, 3.787136587764721*^9, 3.787136885386861*^9, 
   3.7871449995902014`*^9, 3.7873915681050844`*^9, 3.7874389984483347`*^9, 
   3.8126303727375774`*^9, 3.812630906194231*^9, 3.815193795160961*^9, 
   3.815194331993911*^9, 3.8151944642516975`*^9, 3.8151946544361477`*^9, 
   3.8151948660322113`*^9, 3.815195019895737*^9, 3.81519633358339*^9, 
   3.8151965104041047`*^9, 3.815197348679767*^9, 3.8151974533763976`*^9, 
   3.8151975208666887`*^9, 3.815198048622799*^9, 3.815198238495759*^9, 
   3.815198513030758*^9, 3.8151985994197903`*^9, 3.815198726430196*^9, 
   3.8152008056286955`*^9, 3.8152012126781993`*^9, 3.8152683355862103`*^9, 
   3.8180315825552263`*^9, 3.8180316337462573`*^9, 3.818031691162272*^9, 
   3.8180317719120903`*^9, 3.8180320668424616`*^9, 3.818032252063078*^9, 
   3.818032287232749*^9, 3.8180323660481286`*^9, 3.8180324691069946`*^9, 
   3.818032730620603*^9, {3.8180327729918995`*^9, 3.818032796151338*^9}, {
   3.8180328382670546`*^9, 3.8180328653366604`*^9}, 3.818035284028047*^9, 
   3.818035433349496*^9, 3.8180354799594936`*^9, 3.8180356476214385`*^9, 
   3.8180357505316553`*^9, 3.818035805619108*^9, 3.81803586430346*^9, 
   3.8180360775027437`*^9, 3.818036136795596*^9, {3.8180418532254515`*^9, 
   3.8180418751604567`*^9}, 3.8180419854038496`*^9, 3.8180420239849358`*^9, 
   3.818042259471179*^9, 3.818042297443333*^9, 3.818042378843872*^9}],

Cell[BoxData[
 InterpretationBox[
  RowBox[{"\<\"F1 =\"\>", "\[InvisibleSpace]", 
   RowBox[{"-", "0.22306208536368055871707397639904131947`6."}]}],
  SequenceForm["F1 =", -0.22306208536368055871707397639904131947`6.],
  Editable->False]], "Print",
 CellChangeTimes->{
  3.6701222074818397`*^9, 3.6701222578339453`*^9, 3.6701517380733237`*^9, 
   3.787056948023373*^9, 3.7870574683607855`*^9, 3.7870576229607105`*^9, 
   3.7871364754217644`*^9, 3.787136587764721*^9, 3.787136885386861*^9, 
   3.7871449995902014`*^9, 3.7873915681050844`*^9, 3.7874389984483347`*^9, 
   3.8126303727375774`*^9, 3.812630906194231*^9, 3.815193795160961*^9, 
   3.815194331993911*^9, 3.8151944642516975`*^9, 3.8151946544361477`*^9, 
   3.8151948660322113`*^9, 3.815195019895737*^9, 3.81519633358339*^9, 
   3.8151965104041047`*^9, 3.815197348679767*^9, 3.8151974533763976`*^9, 
   3.8151975208666887`*^9, 3.815198048622799*^9, 3.815198238495759*^9, 
   3.815198513030758*^9, 3.8151985994197903`*^9, 3.815198726430196*^9, 
   3.8152008056286955`*^9, 3.8152012126781993`*^9, 3.8152683355862103`*^9, 
   3.8180315825552263`*^9, 3.8180316337462573`*^9, 3.818031691162272*^9, 
   3.8180317719120903`*^9, 3.8180320668424616`*^9, 3.818032252063078*^9, 
   3.818032287232749*^9, 3.8180323660481286`*^9, 3.8180324691069946`*^9, 
   3.818032730620603*^9, {3.8180327729918995`*^9, 3.818032796151338*^9}, {
   3.8180328382670546`*^9, 3.8180328653366604`*^9}, 3.818035284028047*^9, 
   3.818035433349496*^9, 3.8180354799594936`*^9, 3.8180356476214385`*^9, 
   3.8180357505316553`*^9, 3.818035805619108*^9, 3.81803586430346*^9, 
   3.8180360775027437`*^9, 3.818036136795596*^9, {3.8180418532254515`*^9, 
   3.8180418751604567`*^9}, 3.8180419854038496`*^9, 3.8180420239849358`*^9, 
   3.818042259471179*^9, 3.818042297443333*^9, 3.81804237884581*^9}],

Cell[BoxData[
 InterpretationBox[
  RowBox[{"\<\"G1 =\"\>", "\[InvisibleSpace]", 
   RowBox[{"-", "0.56302564194700856699128258703171243435`6."}]}],
  SequenceForm["G1 =", -0.56302564194700856699128258703171243435`6.],
  Editable->False]], "Print",
 CellChangeTimes->{
  3.6701222074818397`*^9, 3.6701222578339453`*^9, 3.6701517380733237`*^9, 
   3.787056948023373*^9, 3.7870574683607855`*^9, 3.7870576229607105`*^9, 
   3.7871364754217644`*^9, 3.787136587764721*^9, 3.787136885386861*^9, 
   3.7871449995902014`*^9, 3.7873915681050844`*^9, 3.7874389984483347`*^9, 
   3.8126303727375774`*^9, 3.812630906194231*^9, 3.815193795160961*^9, 
   3.815194331993911*^9, 3.8151944642516975`*^9, 3.8151946544361477`*^9, 
   3.8151948660322113`*^9, 3.815195019895737*^9, 3.81519633358339*^9, 
   3.8151965104041047`*^9, 3.815197348679767*^9, 3.8151974533763976`*^9, 
   3.8151975208666887`*^9, 3.815198048622799*^9, 3.815198238495759*^9, 
   3.815198513030758*^9, 3.8151985994197903`*^9, 3.815198726430196*^9, 
   3.8152008056286955`*^9, 3.8152012126781993`*^9, 3.8152683355862103`*^9, 
   3.8180315825552263`*^9, 3.8180316337462573`*^9, 3.818031691162272*^9, 
   3.8180317719120903`*^9, 3.8180320668424616`*^9, 3.818032252063078*^9, 
   3.818032287232749*^9, 3.8180323660481286`*^9, 3.8180324691069946`*^9, 
   3.818032730620603*^9, {3.8180327729918995`*^9, 3.818032796151338*^9}, {
   3.8180328382670546`*^9, 3.8180328653366604`*^9}, 3.818035284028047*^9, 
   3.818035433349496*^9, 3.8180354799594936`*^9, 3.8180356476214385`*^9, 
   3.8180357505316553`*^9, 3.818035805619108*^9, 3.81803586430346*^9, 
   3.8180360775027437`*^9, 3.818036136795596*^9, {3.8180418532254515`*^9, 
   3.8180418751604567`*^9}, 3.8180419854038496`*^9, 3.8180420239849358`*^9, 
   3.818042259471179*^9, 3.818042297443333*^9, 3.818042378848802*^9}],

Cell[BoxData[
 InterpretationBox[
  RowBox[{"\<\"J1 =\"\>", "\[InvisibleSpace]", "1.197625`6."}],
  SequenceForm["J1 =", 1.197625`6.],
  Editable->False]], "Print",
 CellChangeTimes->{
  3.6701222074818397`*^9, 3.6701222578339453`*^9, 3.6701517380733237`*^9, 
   3.787056948023373*^9, 3.7870574683607855`*^9, 3.7870576229607105`*^9, 
   3.7871364754217644`*^9, 3.787136587764721*^9, 3.787136885386861*^9, 
   3.7871449995902014`*^9, 3.7873915681050844`*^9, 3.7874389984483347`*^9, 
   3.8126303727375774`*^9, 3.812630906194231*^9, 3.815193795160961*^9, 
   3.815194331993911*^9, 3.8151944642516975`*^9, 3.8151946544361477`*^9, 
   3.8151948660322113`*^9, 3.815195019895737*^9, 3.81519633358339*^9, 
   3.8151965104041047`*^9, 3.815197348679767*^9, 3.8151974533763976`*^9, 
   3.8151975208666887`*^9, 3.815198048622799*^9, 3.815198238495759*^9, 
   3.815198513030758*^9, 3.8151985994197903`*^9, 3.815198726430196*^9, 
   3.8152008056286955`*^9, 3.8152012126781993`*^9, 3.8152683355862103`*^9, 
   3.8180315825552263`*^9, 3.8180316337462573`*^9, 3.818031691162272*^9, 
   3.8180317719120903`*^9, 3.8180320668424616`*^9, 3.818032252063078*^9, 
   3.818032287232749*^9, 3.8180323660481286`*^9, 3.8180324691069946`*^9, 
   3.818032730620603*^9, {3.8180327729918995`*^9, 3.818032796151338*^9}, {
   3.8180328382670546`*^9, 3.8180328653366604`*^9}, 3.818035284028047*^9, 
   3.818035433349496*^9, 3.8180354799594936`*^9, 3.8180356476214385`*^9, 
   3.8180357505316553`*^9, 3.818035805619108*^9, 3.81803586430346*^9, 
   3.8180360775027437`*^9, 3.818036136795596*^9, {3.8180418532254515`*^9, 
   3.8180418751604567`*^9}, 3.8180419854038496`*^9, 3.8180420239849358`*^9, 
   3.818042259471179*^9, 3.818042297443333*^9, 3.8180423788508015`*^9}],

Cell[BoxData[
 InterpretationBox[
  RowBox[{"\<\"Z1 =\"\>", "\[InvisibleSpace]", 
   "1.11289109593633564614585314828060716434`6."}],
  SequenceForm["Z1 =", 1.11289109593633564614585314828060716434`6.],
  Editable->False]], "Print",
 CellChangeTimes->{
  3.6701222074818397`*^9, 3.6701222578339453`*^9, 3.6701517380733237`*^9, 
   3.787056948023373*^9, 3.7870574683607855`*^9, 3.7870576229607105`*^9, 
   3.7871364754217644`*^9, 3.787136587764721*^9, 3.787136885386861*^9, 
   3.7871449995902014`*^9, 3.7873915681050844`*^9, 3.7874389984483347`*^9, 
   3.8126303727375774`*^9, 3.812630906194231*^9, 3.815193795160961*^9, 
   3.815194331993911*^9, 3.8151944642516975`*^9, 3.8151946544361477`*^9, 
   3.8151948660322113`*^9, 3.815195019895737*^9, 3.81519633358339*^9, 
   3.8151965104041047`*^9, 3.815197348679767*^9, 3.8151974533763976`*^9, 
   3.8151975208666887`*^9, 3.815198048622799*^9, 3.815198238495759*^9, 
   3.815198513030758*^9, 3.8151985994197903`*^9, 3.815198726430196*^9, 
   3.8152008056286955`*^9, 3.8152012126781993`*^9, 3.8152683355862103`*^9, 
   3.8180315825552263`*^9, 3.8180316337462573`*^9, 3.818031691162272*^9, 
   3.8180317719120903`*^9, 3.8180320668424616`*^9, 3.818032252063078*^9, 
   3.818032287232749*^9, 3.8180323660481286`*^9, 3.8180324691069946`*^9, 
   3.818032730620603*^9, {3.8180327729918995`*^9, 3.818032796151338*^9}, {
   3.8180328382670546`*^9, 3.8180328653366604`*^9}, 3.818035284028047*^9, 
   3.818035433349496*^9, 3.8180354799594936`*^9, 3.8180356476214385`*^9, 
   3.8180357505316553`*^9, 3.818035805619108*^9, 3.81803586430346*^9, 
   3.8180360775027437`*^9, 3.818036136795596*^9, {3.8180418532254515`*^9, 
   3.8180418751604567`*^9}, 3.8180419854038496`*^9, 3.8180420239849358`*^9, 
   3.818042259471179*^9, 3.818042297443333*^9, 3.818042378852818*^9}],

Cell[BoxData[
 InterpretationBox[
  RowBox[{"\<\" m  =  \"\>", "\[InvisibleSpace]", "2"}],
  SequenceForm[" m  =  ", 2],
  Editable->False]], "Print",
 CellChangeTimes->{
  3.6701222074818397`*^9, 3.6701222578339453`*^9, 3.6701517380733237`*^9, 
   3.787056948023373*^9, 3.7870574683607855`*^9, 3.7870576229607105`*^9, 
   3.7871364754217644`*^9, 3.787136587764721*^9, 3.787136885386861*^9, 
   3.7871449995902014`*^9, 3.7873915681050844`*^9, 3.7874389984483347`*^9, 
   3.8126303727375774`*^9, 3.812630906194231*^9, 3.815193795160961*^9, 
   3.815194331993911*^9, 3.8151944642516975`*^9, 3.8151946544361477`*^9, 
   3.8151948660322113`*^9, 3.815195019895737*^9, 3.81519633358339*^9, 
   3.8151965104041047`*^9, 3.815197348679767*^9, 3.8151974533763976`*^9, 
   3.8151975208666887`*^9, 3.815198048622799*^9, 3.815198238495759*^9, 
   3.815198513030758*^9, 3.8151985994197903`*^9, 3.815198726430196*^9, 
   3.8152008056286955`*^9, 3.8152012126781993`*^9, 3.8152683355862103`*^9, 
   3.8180315825552263`*^9, 3.8180316337462573`*^9, 3.818031691162272*^9, 
   3.8180317719120903`*^9, 3.8180320668424616`*^9, 3.818032252063078*^9, 
   3.818032287232749*^9, 3.8180323660481286`*^9, 3.8180324691069946`*^9, 
   3.818032730620603*^9, {3.8180327729918995`*^9, 3.818032796151338*^9}, {
   3.8180328382670546`*^9, 3.8180328653366604`*^9}, 3.818035284028047*^9, 
   3.818035433349496*^9, 3.8180354799594936`*^9, 3.8180356476214385`*^9, 
   3.8180357505316553`*^9, 3.818035805619108*^9, 3.81803586430346*^9, 
   3.8180360775027437`*^9, 3.818036136795596*^9, {3.8180418532254515`*^9, 
   3.8180418751604567`*^9}, 3.8180419854038496`*^9, 3.8180420239849358`*^9, 
   3.818042259471179*^9, 3.818042297443333*^9, 3.8180423788557835`*^9}],

Cell[BoxData[
 RowBox[{"\<\"F1 =\"\>", " ", 
  RowBox[{"(", 
   RowBox[{
    FractionBox["39", "50"], "-", 
    FractionBox[
     RowBox[{"7026693", " ", 
      SuperscriptBox["\[ExponentialE]", 
       RowBox[{"3", "/", "10"}]]}], "6400000"], "+", 
    FractionBox[
     RowBox[{"1002569", " ", 
      SuperscriptBox["\[ExponentialE]", 
       RowBox[{"3", "/", "5"}]]}], "240000"], "-", 
    FractionBox[
     RowBox[{"81", " ", 
      SuperscriptBox["\[ExponentialE]", 
       RowBox[{"9", "/", "10"}]]}], "4000"], "-", 
    FractionBox[
     RowBox[{"27", " ", 
      SuperscriptBox["\[ExponentialE]", 
       RowBox[{
        FractionBox["9", "10"], "-", 
        RowBox[{"3", " ", "x"}]}]]}], "1600"], "-", 
    FractionBox[
     RowBox[{"320251", " ", 
      SuperscriptBox["\[ExponentialE]", 
       RowBox[{
        FractionBox["3", "5"], "-", 
        RowBox[{"2", " ", "x"}]}]]}], "60000"], "+", 
    RowBox[{
     FractionBox["27", "500"], " ", 
     SuperscriptBox["\[ExponentialE]", 
      RowBox[{
       FractionBox["9", "10"], "-", 
       RowBox[{"2", " ", "x"}]}]]}], "+", 
    FractionBox[
     RowBox[{"3186693", " ", 
      SuperscriptBox["\[ExponentialE]", 
       RowBox[{
        FractionBox["3", "10"], "-", "x"}]]}], "6400000"], "+", 
    FractionBox[
     RowBox[{"55687", " ", 
      SuperscriptBox["\[ExponentialE]", 
       RowBox[{
        FractionBox["3", "5"], "-", "x"}]]}], "48000"], "-", 
    FractionBox[
     RowBox[{"27", " ", 
      SuperscriptBox["\[ExponentialE]", 
       RowBox[{
        FractionBox["9", "10"], "-", "x"}]]}], "1600"], "-", 
    FractionBox["x", "20"], "-", 
    FractionBox[
     RowBox[{"31031", " ", 
      SuperscriptBox["\[ExponentialE]", 
       RowBox[{
        FractionBox["3", "5"], "-", 
        RowBox[{"2", " ", "x"}]}]], " ", "x"}], "20000"], "+", 
    FractionBox[
     RowBox[{"7026693", " ", 
      SuperscriptBox["\[ExponentialE]", 
       RowBox[{
        FractionBox["3", "10"], "-", "x"}]], " ", "x"}], "6400000"], "-", 
    FractionBox[
     RowBox[{"637067", " ", 
      SuperscriptBox["\[ExponentialE]", 
       RowBox[{
        FractionBox["3", "5"], "-", "x"}]], " ", "x"}], "80000"], "+", 
    FractionBox[
     RowBox[{"81", " ", 
      SuperscriptBox["\[ExponentialE]", 
       RowBox[{
        FractionBox["9", "10"], "-", "x"}]], " ", "x"}], "2000"], "+", 
    FractionBox[
     RowBox[{"1107", " ", 
      SuperscriptBox["\[ExponentialE]", 
       RowBox[{
        FractionBox["3", "5"], "-", 
        RowBox[{"2", " ", "x"}]}]], " ", 
      SuperscriptBox["x", "2"]}], "8000"], "+", 
    FractionBox[
     RowBox[{"262593", " ", 
      SuperscriptBox["\[ExponentialE]", 
       RowBox[{
        FractionBox["3", "10"], "-", "x"}]], " ", 
      SuperscriptBox["x", "2"]}], "6400000"], "-", 
    FractionBox[
     RowBox[{"1107", " ", 
      SuperscriptBox["\[ExponentialE]", 
       RowBox[{
        FractionBox["3", "5"], "-", "x"}]], " ", 
      SuperscriptBox["x", "2"]}], "8000"], "-", 
    FractionBox[
     RowBox[{"41883", " ", 
      SuperscriptBox["\[ExponentialE]", 
       RowBox[{
        FractionBox["3", "10"], "-", "x"}]], " ", 
      SuperscriptBox["x", "3"]}], "640000"], "-", 
    FractionBox[
     RowBox[{"45387", " ", 
      SuperscriptBox["\[ExponentialE]", 
       RowBox[{
        FractionBox["3", "10"], "-", "x"}]], " ", 
      SuperscriptBox["x", "4"]}], "256000"]}], ")"}]}]], "Print",
 CellChangeTimes->{
  3.6701222074818397`*^9, 3.6701222578339453`*^9, 3.6701517380733237`*^9, 
   3.787056948023373*^9, 3.7870574683607855`*^9, 3.7870576229607105`*^9, 
   3.7871364754217644`*^9, 3.787136587764721*^9, 3.787136885386861*^9, 
   3.7871449995902014`*^9, 3.7873915681050844`*^9, 3.7874389984483347`*^9, 
   3.8126303727375774`*^9, 3.812630906194231*^9, 3.815193795160961*^9, 
   3.815194331993911*^9, 3.8151944642516975`*^9, 3.8151946544361477`*^9, 
   3.8151948660322113`*^9, 3.815195019895737*^9, 3.81519633358339*^9, 
   3.8151965104041047`*^9, 3.815197348679767*^9, 3.8151974533763976`*^9, 
   3.8151975208666887`*^9, 3.815198048622799*^9, 3.815198238495759*^9, 
   3.815198513030758*^9, 3.8151985994197903`*^9, 3.815198726430196*^9, 
   3.8152008056286955`*^9, 3.8152012126781993`*^9, 3.8152683355862103`*^9, 
   3.8180315825552263`*^9, 3.8180316337462573`*^9, 3.818031691162272*^9, 
   3.8180317719120903`*^9, 3.8180320668424616`*^9, 3.818032252063078*^9, 
   3.818032287232749*^9, 3.8180323660481286`*^9, 3.8180324691069946`*^9, 
   3.818032730620603*^9, {3.8180327729918995`*^9, 3.818032796151338*^9}, {
   3.8180328382670546`*^9, 3.8180328653366604`*^9}, 3.818035284028047*^9, 
   3.818035433349496*^9, 3.8180354799594936`*^9, 3.8180356476214385`*^9, 
   3.8180357505316553`*^9, 3.818035805619108*^9, 3.81803586430346*^9, 
   3.8180360775027437`*^9, 3.818036136795596*^9, {3.8180418532254515`*^9, 
   3.8180418751604567`*^9}, 3.8180419854038496`*^9, 3.8180420239849358`*^9, 
   3.818042259471179*^9, 3.818042297443333*^9, 3.818042379865665*^9}],

Cell[BoxData[
 RowBox[{"\<\"G1 =\"\>", " ", 
  RowBox[{"(", 
   RowBox[{
    FractionBox[
     RowBox[{"2645013", " ", 
      SuperscriptBox["\[ExponentialE]", 
       RowBox[{
        FractionBox["9", "10"], "-", 
        RowBox[{"3", " ", "x"}]}]]}], "40000"], "-", 
    FractionBox[
     RowBox[{"731011", " ", 
      SuperscriptBox["\[ExponentialE]", 
       RowBox[{
        FractionBox["3", "5"], "-", 
        RowBox[{"2", " ", "x"}]}]]}], "50000"], "-", 
    FractionBox[
     RowBox[{"579979", " ", 
      SuperscriptBox["\[ExponentialE]", 
       RowBox[{
        FractionBox["9", "10"], "-", 
        RowBox[{"2", " ", "x"}]}]]}], "5625"], "+", 
    SuperscriptBox["\[ExponentialE]", 
     RowBox[{
      FractionBox["3", "10"], "-", "x"}]], "+", 
    FractionBox[
     RowBox[{"731011", " ", 
      SuperscriptBox["\[ExponentialE]", 
       RowBox[{
        FractionBox["3", "5"], "-", "x"}]]}], "50000"], "+", 
    FractionBox[
     RowBox[{"13313539", " ", 
      SuperscriptBox["\[ExponentialE]", 
       RowBox[{
        FractionBox["9", "10"], "-", "x"}]]}], "360000"], "+", 
    RowBox[{
     FractionBox["10571", "125"], " ", 
     SuperscriptBox["\[ExponentialE]", 
      RowBox[{
       FractionBox["9", "10"], "-", 
       RowBox[{"3", " ", "x"}]}]], " ", "x"}], "+", 
    FractionBox[
     RowBox[{"2680911", " ", 
      SuperscriptBox["\[ExponentialE]", 
       RowBox[{
        FractionBox["3", "5"], "-", 
        RowBox[{"2", " ", "x"}]}]], " ", "x"}], "50000"], "-", 
    RowBox[{
     FractionBox["47089", "750"], " ", 
     SuperscriptBox["\[ExponentialE]", 
      RowBox[{
       FractionBox["9", "10"], "-", 
       RowBox[{"2", " ", "x"}]}]], " ", "x"}], "-", 
    FractionBox[
     RowBox[{"460893849", " ", 
      SuperscriptBox["\[ExponentialE]", 
       RowBox[{
        FractionBox["3", "10"], "-", "x"}]], " ", "x"}], "32000000"], "-", 
    FractionBox[
     RowBox[{"19040293", " ", 
      SuperscriptBox["\[ExponentialE]", 
       RowBox[{
        FractionBox["3", "5"], "-", "x"}]], " ", "x"}], "400000"], "-", 
    FractionBox[
     RowBox[{"837", " ", 
      SuperscriptBox["\[ExponentialE]", 
       RowBox[{
        FractionBox["9", "10"], "-", "x"}]], " ", "x"}], "2000"], "+", 
    RowBox[{
     FractionBox["2883", "100"], " ", 
     SuperscriptBox["\[ExponentialE]", 
      RowBox[{
       FractionBox["9", "10"], "-", 
       RowBox[{"3", " ", "x"}]}]], " ", 
     SuperscriptBox["x", "2"]}], "+", 
    FractionBox[
     RowBox[{"351943", " ", 
      SuperscriptBox["\[ExponentialE]", 
       RowBox[{
        FractionBox["3", "5"], "-", 
        RowBox[{"2", " ", "x"}]}]], " ", 
      SuperscriptBox["x", "2"]}], "10000"], "+", 
    FractionBox[
     RowBox[{"566269839", " ", 
      SuperscriptBox["\[ExponentialE]", 
       RowBox[{
        FractionBox["3", "10"], "-", "x"}]], " ", 
      SuperscriptBox["x", "2"]}], "32000000"], "+", 
    FractionBox[
     RowBox[{"350889", " ", 
      SuperscriptBox["\[ExponentialE]", 
       RowBox[{
        FractionBox["3", "5"], "-", "x"}]], " ", 
      SuperscriptBox["x", "2"]}], "40000"], "-", 
    FractionBox[
     RowBox[{"40083", " ", 
      SuperscriptBox["\[ExponentialE]", 
       RowBox[{
        FractionBox["3", "5"], "-", 
        RowBox[{"2", " ", "x"}]}]], " ", 
      SuperscriptBox["x", "3"]}], "4000"], "-", 
    FractionBox[
     RowBox[{"16183629", " ", 
      SuperscriptBox["\[ExponentialE]", 
       RowBox[{
        FractionBox["3", "10"], "-", "x"}]], " ", 
      SuperscriptBox["x", "3"]}], "3200000"], "+", 
    FractionBox[
     RowBox[{"480249", " ", 
      SuperscriptBox["\[ExponentialE]", 
       RowBox[{
        FractionBox["3", "10"], "-", "x"}]], " ", 
      SuperscriptBox["x", "4"]}], "1280000"]}], ")"}]}]], "Print",
 CellChangeTimes->{
  3.6701222074818397`*^9, 3.6701222578339453`*^9, 3.6701517380733237`*^9, 
   3.787056948023373*^9, 3.7870574683607855`*^9, 3.7870576229607105`*^9, 
   3.7871364754217644`*^9, 3.787136587764721*^9, 3.787136885386861*^9, 
   3.7871449995902014`*^9, 3.7873915681050844`*^9, 3.7874389984483347`*^9, 
   3.8126303727375774`*^9, 3.812630906194231*^9, 3.815193795160961*^9, 
   3.815194331993911*^9, 3.8151944642516975`*^9, 3.8151946544361477`*^9, 
   3.8151948660322113`*^9, 3.815195019895737*^9, 3.81519633358339*^9, 
   3.8151965104041047`*^9, 3.815197348679767*^9, 3.8151974533763976`*^9, 
   3.8151975208666887`*^9, 3.815198048622799*^9, 3.815198238495759*^9, 
   3.815198513030758*^9, 3.8151985994197903`*^9, 3.815198726430196*^9, 
   3.8152008056286955`*^9, 3.8152012126781993`*^9, 3.8152683355862103`*^9, 
   3.8180315825552263`*^9, 3.8180316337462573`*^9, 3.818031691162272*^9, 
   3.8180317719120903`*^9, 3.8180320668424616`*^9, 3.818032252063078*^9, 
   3.818032287232749*^9, 3.8180323660481286`*^9, 3.8180324691069946`*^9, 
   3.818032730620603*^9, {3.8180327729918995`*^9, 3.818032796151338*^9}, {
   3.8180328382670546`*^9, 3.8180328653366604`*^9}, 3.818035284028047*^9, 
   3.818035433349496*^9, 3.8180354799594936`*^9, 3.8180356476214385`*^9, 
   3.8180357505316553`*^9, 3.818035805619108*^9, 3.81803586430346*^9, 
   3.8180360775027437`*^9, 3.818036136795596*^9, {3.8180418532254515`*^9, 
   3.8180418751604567`*^9}, 3.8180419854038496`*^9, 3.8180420239849358`*^9, 
   3.818042259471179*^9, 3.818042297443333*^9, 3.818042379867304*^9}],

Cell[BoxData[
 RowBox[{"\<\"J1 =\"\>", " ", 
  RowBox[{"(", 
   RowBox[{
    SuperscriptBox["\[ExponentialE]", 
     RowBox[{
      FractionBox["3", "10"], "-", "x"}]], "-", 
    FractionBox[
     RowBox[{"1765191", " ", 
      SuperscriptBox["\[ExponentialE]", 
       RowBox[{
        FractionBox["3", "10"], "-", "x"}]], " ", "x"}], "1280000"], "+", 
    FractionBox[
     RowBox[{"3947169", " ", 
      SuperscriptBox["\[ExponentialE]", 
       RowBox[{
        FractionBox["3", "10"], "-", "x"}]], " ", 
      SuperscriptBox["x", "2"]}], "1280000"], "-", 
    FractionBox[
     RowBox[{"5589", " ", 
      SuperscriptBox["\[ExponentialE]", 
       RowBox[{
        FractionBox["3", "10"], "-", "x"}]], " ", 
      SuperscriptBox["x", "3"]}], "3200"], "+", 
    RowBox[{
     FractionBox["9", "32"], " ", 
     SuperscriptBox["\[ExponentialE]", 
      RowBox[{
       FractionBox["3", "10"], "-", "x"}]], " ", 
     SuperscriptBox["x", "4"]}]}], ")"}]}]], "Print",
 CellChangeTimes->{
  3.6701222074818397`*^9, 3.6701222578339453`*^9, 3.6701517380733237`*^9, 
   3.787056948023373*^9, 3.7870574683607855`*^9, 3.7870576229607105`*^9, 
   3.7871364754217644`*^9, 3.787136587764721*^9, 3.787136885386861*^9, 
   3.7871449995902014`*^9, 3.7873915681050844`*^9, 3.7874389984483347`*^9, 
   3.8126303727375774`*^9, 3.812630906194231*^9, 3.815193795160961*^9, 
   3.815194331993911*^9, 3.8151944642516975`*^9, 3.8151946544361477`*^9, 
   3.8151948660322113`*^9, 3.815195019895737*^9, 3.81519633358339*^9, 
   3.8151965104041047`*^9, 3.815197348679767*^9, 3.8151974533763976`*^9, 
   3.8151975208666887`*^9, 3.815198048622799*^9, 3.815198238495759*^9, 
   3.815198513030758*^9, 3.8151985994197903`*^9, 3.815198726430196*^9, 
   3.8152008056286955`*^9, 3.8152012126781993`*^9, 3.8152683355862103`*^9, 
   3.8180315825552263`*^9, 3.8180316337462573`*^9, 3.818031691162272*^9, 
   3.8180317719120903`*^9, 3.8180320668424616`*^9, 3.818032252063078*^9, 
   3.818032287232749*^9, 3.8180323660481286`*^9, 3.8180324691069946`*^9, 
   3.818032730620603*^9, {3.8180327729918995`*^9, 3.818032796151338*^9}, {
   3.8180328382670546`*^9, 3.8180328653366604`*^9}, 3.818035284028047*^9, 
   3.818035433349496*^9, 3.8180354799594936`*^9, 3.8180356476214385`*^9, 
   3.8180357505316553`*^9, 3.818035805619108*^9, 3.81803586430346*^9, 
   3.8180360775027437`*^9, 3.818036136795596*^9, {3.8180418532254515`*^9, 
   3.8180418751604567`*^9}, 3.8180419854038496`*^9, 3.8180420239849358`*^9, 
   3.818042259471179*^9, 3.818042297443333*^9, 3.8180423798693013`*^9}],

Cell[BoxData[
 RowBox[{"\<\"Z1 =\"\>", " ", 
  RowBox[{"(", 
   RowBox[{
    FractionBox[
     RowBox[{"113319", " ", 
      SuperscriptBox["\[ExponentialE]", 
       RowBox[{
        FractionBox["9", "10"], "-", 
        RowBox[{"3", " ", "x"}]}]]}], "4000000"], "-", 
    FractionBox[
     RowBox[{"1184987", " ", 
      SuperscriptBox["\[ExponentialE]", 
       RowBox[{
        FractionBox["3", "5"], "-", 
        RowBox[{"2", " ", "x"}]}]]}], "1000000"], "-", 
    FractionBox[
     RowBox[{"17199", " ", 
      SuperscriptBox["\[ExponentialE]", 
       RowBox[{
        FractionBox["9", "10"], "-", 
        RowBox[{"2", " ", "x"}]}]]}], "250000"], "+", 
    SuperscriptBox["\[ExponentialE]", 
     RowBox[{
      FractionBox["3", "10"], "-", "x"}]], "+", 
    FractionBox[
     RowBox[{"1184987", " ", 
      SuperscriptBox["\[ExponentialE]", 
       RowBox[{
        FractionBox["3", "5"], "-", "x"}]]}], "1000000"], "+", 
    FractionBox[
     RowBox[{"32373", " ", 
      SuperscriptBox["\[ExponentialE]", 
       RowBox[{
        FractionBox["9", "10"], "-", "x"}]]}], "800000"], "+", 
    FractionBox[
     RowBox[{"1647", " ", 
      SuperscriptBox["\[ExponentialE]", 
       RowBox[{
        FractionBox["9", "10"], "-", 
        RowBox[{"3", " ", "x"}]}]], " ", "x"}], "40000"], "-", 
    FractionBox[
     RowBox[{"951453", " ", 
      SuperscriptBox["\[ExponentialE]", 
       RowBox[{
        FractionBox["3", "5"], "-", 
        RowBox[{"2", " ", "x"}]}]], " ", "x"}], "1000000"], "-", 
    FractionBox[
     RowBox[{"171", " ", 
      SuperscriptBox["\[ExponentialE]", 
       RowBox[{
        FractionBox["9", "10"], "-", 
        RowBox[{"2", " ", "x"}]}]], " ", "x"}], "5000"], "-", 
    FractionBox[
     RowBox[{"40479351", " ", 
      SuperscriptBox["\[ExponentialE]", 
       RowBox[{
        FractionBox["3", "10"], "-", "x"}]], " ", "x"}], "32000000"], "+", 
    FractionBox[
     RowBox[{"176301", " ", 
      SuperscriptBox["\[ExponentialE]", 
       RowBox[{
        FractionBox["3", "5"], "-", "x"}]], " ", "x"}], "2000000"], "+", 
    RowBox[{
     FractionBox["9", "200"], " ", 
     SuperscriptBox["\[ExponentialE]", 
      RowBox[{
       FractionBox["9", "10"], "-", 
       RowBox[{"3", " ", "x"}]}]], " ", 
     SuperscriptBox["x", "2"]}], "-", 
    FractionBox[
     RowBox[{"97047", " ", 
      SuperscriptBox["\[ExponentialE]", 
       RowBox[{
        FractionBox["3", "5"], "-", 
        RowBox[{"2", " ", "x"}]}]], " ", 
      SuperscriptBox["x", "2"]}], "80000"], "+", 
    FractionBox[
     RowBox[{"94124649", " ", 
      SuperscriptBox["\[ExponentialE]", 
       RowBox[{
        FractionBox["3", "10"], "-", "x"}]], " ", 
      SuperscriptBox["x", "2"]}], "32000000"], "-", 
    FractionBox[
     RowBox[{"171", " ", 
      SuperscriptBox["\[ExponentialE]", 
       RowBox[{
        FractionBox["3", "5"], "-", "x"}]], " ", 
      SuperscriptBox["x", "2"]}], "2000"], "+", 
    RowBox[{
     FractionBox["9", "20"], " ", 
     SuperscriptBox["\[ExponentialE]", 
      RowBox[{
       FractionBox["3", "5"], "-", 
       RowBox[{"2", " ", "x"}]}]], " ", 
     SuperscriptBox["x", "3"]}], "-", 
    FractionBox[
     RowBox[{"27279", " ", 
      SuperscriptBox["\[ExponentialE]", 
       RowBox[{
        FractionBox["3", "10"], "-", "x"}]], " ", 
      SuperscriptBox["x", "3"]}], "16000"], "+", 
    RowBox[{
     FractionBox["9", "32"], " ", 
     SuperscriptBox["\[ExponentialE]", 
      RowBox[{
       FractionBox["3", "10"], "-", "x"}]], " ", 
     SuperscriptBox["x", "4"]}]}], ")"}]}]], "Print",
 CellChangeTimes->{
  3.6701222074818397`*^9, 3.6701222578339453`*^9, 3.6701517380733237`*^9, 
   3.787056948023373*^9, 3.7870574683607855`*^9, 3.7870576229607105`*^9, 
   3.7871364754217644`*^9, 3.787136587764721*^9, 3.787136885386861*^9, 
   3.7871449995902014`*^9, 3.7873915681050844`*^9, 3.7874389984483347`*^9, 
   3.8126303727375774`*^9, 3.812630906194231*^9, 3.815193795160961*^9, 
   3.815194331993911*^9, 3.8151944642516975`*^9, 3.8151946544361477`*^9, 
   3.8151948660322113`*^9, 3.815195019895737*^9, 3.81519633358339*^9, 
   3.8151965104041047`*^9, 3.815197348679767*^9, 3.8151974533763976`*^9, 
   3.8151975208666887`*^9, 3.815198048622799*^9, 3.815198238495759*^9, 
   3.815198513030758*^9, 3.8151985994197903`*^9, 3.815198726430196*^9, 
   3.8152008056286955`*^9, 3.8152012126781993`*^9, 3.8152683355862103`*^9, 
   3.8180315825552263`*^9, 3.8180316337462573`*^9, 3.818031691162272*^9, 
   3.8180317719120903`*^9, 3.8180320668424616`*^9, 3.818032252063078*^9, 
   3.818032287232749*^9, 3.8180323660481286`*^9, 3.8180324691069946`*^9, 
   3.818032730620603*^9, {3.8180327729918995`*^9, 3.818032796151338*^9}, {
   3.8180328382670546`*^9, 3.8180328653366604`*^9}, 3.818035284028047*^9, 
   3.818035433349496*^9, 3.8180354799594936`*^9, 3.8180356476214385`*^9, 
   3.8180357505316553`*^9, 3.818035805619108*^9, 3.81803586430346*^9, 
   3.8180360775027437`*^9, 3.818036136795596*^9, {3.8180418532254515`*^9, 
   3.8180418751604567`*^9}, 3.8180419854038496`*^9, 3.8180420239849358`*^9, 
   3.818042259471179*^9, 3.818042297443333*^9, 3.8180423798713236`*^9}],

Cell[BoxData[
 InterpretationBox[
  RowBox[{"\<\"F1 =\"\>", "\[InvisibleSpace]", 
   "1.07510374303644554811512334385659108747`6."}],
  SequenceForm["F1 =", 1.07510374303644554811512334385659108747`6.],
  Editable->False]], "Print",
 CellChangeTimes->{
  3.6701222074818397`*^9, 3.6701222578339453`*^9, 3.6701517380733237`*^9, 
   3.787056948023373*^9, 3.7870574683607855`*^9, 3.7870576229607105`*^9, 
   3.7871364754217644`*^9, 3.787136587764721*^9, 3.787136885386861*^9, 
   3.7871449995902014`*^9, 3.7873915681050844`*^9, 3.7874389984483347`*^9, 
   3.8126303727375774`*^9, 3.812630906194231*^9, 3.815193795160961*^9, 
   3.815194331993911*^9, 3.8151944642516975`*^9, 3.8151946544361477`*^9, 
   3.8151948660322113`*^9, 3.815195019895737*^9, 3.81519633358339*^9, 
   3.8151965104041047`*^9, 3.815197348679767*^9, 3.8151974533763976`*^9, 
   3.8151975208666887`*^9, 3.815198048622799*^9, 3.815198238495759*^9, 
   3.815198513030758*^9, 3.8151985994197903`*^9, 3.815198726430196*^9, 
   3.8152008056286955`*^9, 3.8152012126781993`*^9, 3.8152683355862103`*^9, 
   3.8180315825552263`*^9, 3.8180316337462573`*^9, 3.818031691162272*^9, 
   3.8180317719120903`*^9, 3.8180320668424616`*^9, 3.818032252063078*^9, 
   3.818032287232749*^9, 3.8180323660481286`*^9, 3.8180324691069946`*^9, 
   3.818032730620603*^9, {3.8180327729918995`*^9, 3.818032796151338*^9}, {
   3.8180328382670546`*^9, 3.8180328653366604`*^9}, 3.818035284028047*^9, 
   3.818035433349496*^9, 3.8180354799594936`*^9, 3.8180356476214385`*^9, 
   3.8180357505316553`*^9, 3.818035805619108*^9, 3.81803586430346*^9, 
   3.8180360775027437`*^9, 3.818036136795596*^9, {3.8180418532254515`*^9, 
   3.8180418751604567`*^9}, 3.8180419854038496`*^9, 3.8180420239849358`*^9, 
   3.818042259471179*^9, 3.818042297443333*^9, 3.8180423798742876`*^9}],

Cell[BoxData[
 InterpretationBox[
  RowBox[{"\<\"G1 =\"\>", "\[InvisibleSpace]", 
   "2.48240126647211509171716051435907873015`6."}],
  SequenceForm["G1 =", 2.48240126647211509171716051435907873015`6.],
  Editable->False]], "Print",
 CellChangeTimes->{
  3.6701222074818397`*^9, 3.6701222578339453`*^9, 3.6701517380733237`*^9, 
   3.787056948023373*^9, 3.7870574683607855`*^9, 3.7870576229607105`*^9, 
   3.7871364754217644`*^9, 3.787136587764721*^9, 3.787136885386861*^9, 
   3.7871449995902014`*^9, 3.7873915681050844`*^9, 3.7874389984483347`*^9, 
   3.8126303727375774`*^9, 3.812630906194231*^9, 3.815193795160961*^9, 
   3.815194331993911*^9, 3.8151944642516975`*^9, 3.8151946544361477`*^9, 
   3.8151948660322113`*^9, 3.815195019895737*^9, 3.81519633358339*^9, 
   3.8151965104041047`*^9, 3.815197348679767*^9, 3.8151974533763976`*^9, 
   3.8151975208666887`*^9, 3.815198048622799*^9, 3.815198238495759*^9, 
   3.815198513030758*^9, 3.8151985994197903`*^9, 3.815198726430196*^9, 
   3.8152008056286955`*^9, 3.8152012126781993`*^9, 3.8152683355862103`*^9, 
   3.8180315825552263`*^9, 3.8180316337462573`*^9, 3.818031691162272*^9, 
   3.8180317719120903`*^9, 3.8180320668424616`*^9, 3.818032252063078*^9, 
   3.818032287232749*^9, 3.8180323660481286`*^9, 3.8180324691069946`*^9, 
   3.818032730620603*^9, {3.8180327729918995`*^9, 3.818032796151338*^9}, {
   3.8180328382670546`*^9, 3.8180328653366604`*^9}, 3.818035284028047*^9, 
   3.818035433349496*^9, 3.8180354799594936`*^9, 3.8180356476214385`*^9, 
   3.8180357505316553`*^9, 3.818035805619108*^9, 3.81803586430346*^9, 
   3.8180360775027437`*^9, 3.818036136795596*^9, {3.8180418532254515`*^9, 
   3.8180418751604567`*^9}, 3.8180419854038496`*^9, 3.8180420239849358`*^9, 
   3.818042259471179*^9, 3.818042297443333*^9, 3.8180423798753242`*^9}],

Cell[BoxData[
 InterpretationBox[
  RowBox[{"\<\"J1 =\"\>", "\[InvisibleSpace]", "0.7889564921875`6."}],
  SequenceForm["J1 =", 0.7889564921875`6.],
  Editable->False]], "Print",
 CellChangeTimes->{
  3.6701222074818397`*^9, 3.6701222578339453`*^9, 3.6701517380733237`*^9, 
   3.787056948023373*^9, 3.7870574683607855`*^9, 3.7870576229607105`*^9, 
   3.7871364754217644`*^9, 3.787136587764721*^9, 3.787136885386861*^9, 
   3.7871449995902014`*^9, 3.7873915681050844`*^9, 3.7874389984483347`*^9, 
   3.8126303727375774`*^9, 3.812630906194231*^9, 3.815193795160961*^9, 
   3.815194331993911*^9, 3.8151944642516975`*^9, 3.8151946544361477`*^9, 
   3.8151948660322113`*^9, 3.815195019895737*^9, 3.81519633358339*^9, 
   3.8151965104041047`*^9, 3.815197348679767*^9, 3.8151974533763976`*^9, 
   3.8151975208666887`*^9, 3.815198048622799*^9, 3.815198238495759*^9, 
   3.815198513030758*^9, 3.8151985994197903`*^9, 3.815198726430196*^9, 
   3.8152008056286955`*^9, 3.8152012126781993`*^9, 3.8152683355862103`*^9, 
   3.8180315825552263`*^9, 3.8180316337462573`*^9, 3.818031691162272*^9, 
   3.8180317719120903`*^9, 3.8180320668424616`*^9, 3.818032252063078*^9, 
   3.818032287232749*^9, 3.8180323660481286`*^9, 3.8180324691069946`*^9, 
   3.818032730620603*^9, {3.8180327729918995`*^9, 3.818032796151338*^9}, {
   3.8180328382670546`*^9, 3.8180328653366604`*^9}, 3.818035284028047*^9, 
   3.818035433349496*^9, 3.8180354799594936`*^9, 3.8180356476214385`*^9, 
   3.8180357505316553`*^9, 3.818035805619108*^9, 3.81803586430346*^9, 
   3.8180360775027437`*^9, 3.818036136795596*^9, {3.8180418532254515`*^9, 
   3.8180418751604567`*^9}, 3.8180419854038496`*^9, 3.8180420239849358`*^9, 
   3.818042259471179*^9, 3.818042297443333*^9, 3.8180423798772793`*^9}],

Cell[BoxData[
 InterpretationBox[
  RowBox[{"\<\"Z1 =\"\>", "\[InvisibleSpace]", 
   "0.74210567947480161958090967778456429671`6."}],
  SequenceForm["Z1 =", 0.74210567947480161958090967778456429671`6.],
  Editable->False]], "Print",
 CellChangeTimes->{
  3.6701222074818397`*^9, 3.6701222578339453`*^9, 3.6701517380733237`*^9, 
   3.787056948023373*^9, 3.7870574683607855`*^9, 3.7870576229607105`*^9, 
   3.7871364754217644`*^9, 3.787136587764721*^9, 3.787136885386861*^9, 
   3.7871449995902014`*^9, 3.7873915681050844`*^9, 3.7874389984483347`*^9, 
   3.8126303727375774`*^9, 3.812630906194231*^9, 3.815193795160961*^9, 
   3.815194331993911*^9, 3.8151944642516975`*^9, 3.8151946544361477`*^9, 
   3.8151948660322113`*^9, 3.815195019895737*^9, 3.81519633358339*^9, 
   3.8151965104041047`*^9, 3.815197348679767*^9, 3.8151974533763976`*^9, 
   3.8151975208666887`*^9, 3.815198048622799*^9, 3.815198238495759*^9, 
   3.815198513030758*^9, 3.8151985994197903`*^9, 3.815198726430196*^9, 
   3.8152008056286955`*^9, 3.8152012126781993`*^9, 3.8152683355862103`*^9, 
   3.8180315825552263`*^9, 3.8180316337462573`*^9, 3.818031691162272*^9, 
   3.8180317719120903`*^9, 3.8180320668424616`*^9, 3.818032252063078*^9, 
   3.818032287232749*^9, 3.8180323660481286`*^9, 3.8180324691069946`*^9, 
   3.818032730620603*^9, {3.8180327729918995`*^9, 3.818032796151338*^9}, {
   3.8180328382670546`*^9, 3.8180328653366604`*^9}, 3.818035284028047*^9, 
   3.818035433349496*^9, 3.8180354799594936`*^9, 3.8180356476214385`*^9, 
   3.8180357505316553`*^9, 3.818035805619108*^9, 3.81803586430346*^9, 
   3.8180360775027437`*^9, 3.818036136795596*^9, {3.8180418532254515`*^9, 
   3.8180418751604567`*^9}, 3.8180419854038496`*^9, 3.8180420239849358`*^9, 
   3.818042259471179*^9, 3.818042297443333*^9, 3.8180423798792744`*^9}],

Cell[BoxData["\<\"Successful !\"\>"], "Print",
 CellChangeTimes->{
  3.6701222074818397`*^9, 3.6701222578339453`*^9, 3.6701517380733237`*^9, 
   3.787056948023373*^9, 3.7870574683607855`*^9, 3.7870576229607105`*^9, 
   3.7871364754217644`*^9, 3.787136587764721*^9, 3.787136885386861*^9, 
   3.7871449995902014`*^9, 3.7873915681050844`*^9, 3.7874389984483347`*^9, 
   3.8126303727375774`*^9, 3.812630906194231*^9, 3.815193795160961*^9, 
   3.815194331993911*^9, 3.8151944642516975`*^9, 3.8151946544361477`*^9, 
   3.8151948660322113`*^9, 3.815195019895737*^9, 3.81519633358339*^9, 
   3.8151965104041047`*^9, 3.815197348679767*^9, 3.8151974533763976`*^9, 
   3.8151975208666887`*^9, 3.815198048622799*^9, 3.815198238495759*^9, 
   3.815198513030758*^9, 3.8151985994197903`*^9, 3.815198726430196*^9, 
   3.8152008056286955`*^9, 3.8152012126781993`*^9, 3.8152683355862103`*^9, 
   3.8180315825552263`*^9, 3.8180316337462573`*^9, 3.818031691162272*^9, 
   3.8180317719120903`*^9, 3.8180320668424616`*^9, 3.818032252063078*^9, 
   3.818032287232749*^9, 3.8180323660481286`*^9, 3.8180324691069946`*^9, 
   3.818032730620603*^9, {3.8180327729918995`*^9, 3.818032796151338*^9}, {
   3.8180328382670546`*^9, 3.8180328653366604`*^9}, 3.818035284028047*^9, 
   3.818035433349496*^9, 3.8180354799594936`*^9, 3.8180356476214385`*^9, 
   3.8180357505316553`*^9, 3.818035805619108*^9, 3.81803586430346*^9, 
   3.8180360775027437`*^9, 3.818036136795596*^9, {3.8180418532254515`*^9, 
   3.8180418751604567`*^9}, 3.8180419854038496`*^9, 3.8180420239849358`*^9, 
   3.818042259471179*^9, 3.818042297443333*^9, 3.818042379880311*^9}]
}, Open  ]]
}, Open  ]],

Cell[CellGroupData[{

Cell[BoxData[{
 RowBox[{
  RowBox[{"t", "=", 
   RowBox[{"(", 
    RowBox[{"1", "-", 
     SuperscriptBox["\[ExponentialE]", 
      RowBox[{"-", "x"}]], "+", 
     FractionBox[
      RowBox[{"h", " ", "s"}], "2"], "-", 
     RowBox[{
      FractionBox["1", "2"], " ", 
      SuperscriptBox["\[ExponentialE]", 
       RowBox[{"-", "x"}]], " ", "h", " ", "s"}], "-", 
     RowBox[{
      FractionBox["1", "2"], " ", 
      SuperscriptBox["\[ExponentialE]", 
       RowBox[{"-", "x"}]], " ", "h", " ", "s", " ", "x"}], "+", 
     FractionBox[
      RowBox[{"h", " ", "\[CapitalDelta]"}], "6"], "+", 
     RowBox[{
      FractionBox["1", "6"], " ", 
      SuperscriptBox["\[ExponentialE]", 
       RowBox[{
        RowBox[{"-", "2"}], " ", "x"}]], " ", "h", " ", "\[CapitalDelta]"}], 
     "-", 
     RowBox[{
      FractionBox["1", "3"], " ", 
      SuperscriptBox["\[ExponentialE]", 
       RowBox[{"-", "x"}]], " ", "h", " ", "\[CapitalDelta]"}], "+", 
     FractionBox[
      RowBox[{"h", " ", "s", " ", "\[CapitalDelta]"}], "6"], "+", 
     RowBox[{
      FractionBox["1", "6"], " ", 
      SuperscriptBox["\[ExponentialE]", 
       RowBox[{
        RowBox[{"-", "2"}], " ", "x"}]], " ", "h", " ", "s", " ", 
      "\[CapitalDelta]"}], "-", 
     RowBox[{
      FractionBox["1", "3"], " ", 
      SuperscriptBox["\[ExponentialE]", 
       RowBox[{"-", "x"}]], " ", "h", " ", "s", " ", "\[CapitalDelta]"}], "+", 
     FractionBox[
      RowBox[{"h", " ", "\[Lambda]"}], "6"], "+", 
     RowBox[{
      FractionBox["1", "6"], " ", 
      SuperscriptBox["\[ExponentialE]", 
       RowBox[{
        RowBox[{"-", "2"}], " ", "x"}]], " ", "h", " ", "\[Lambda]"}], "-", 
     RowBox[{
      FractionBox["1", "3"], " ", 
      SuperscriptBox["\[ExponentialE]", 
       RowBox[{"-", "x"}]], " ", "h", " ", "\[Lambda]"}], "-", 
     FractionBox[
      RowBox[{"h", " ", "\[Xi]"}], "2"], "+", 
     RowBox[{
      FractionBox["1", "2"], " ", 
      SuperscriptBox["\[ExponentialE]", 
       RowBox[{"-", "x"}]], " ", "h", " ", "\[Xi]"}], "+", 
     RowBox[{
      FractionBox["1", "2"], " ", 
      SuperscriptBox["\[ExponentialE]", 
       RowBox[{"-", "x"}]], " ", "h", " ", "x", " ", "\[Xi]"}], "-", 
     FractionBox[
      RowBox[{"h", " ", "\[CapitalDelta]", " ", "\[Xi]"}], "6"], "-", 
     RowBox[{
      FractionBox["1", "6"], " ", 
      SuperscriptBox["\[ExponentialE]", 
       RowBox[{
        RowBox[{"-", "2"}], " ", "x"}]], " ", "h", " ", "\[CapitalDelta]", 
      " ", "\[Xi]"}], "+", 
     RowBox[{
      FractionBox["1", "3"], " ", 
      SuperscriptBox["\[ExponentialE]", 
       RowBox[{"-", "x"}]], " ", "h", " ", "\[CapitalDelta]", " ", 
      "\[Xi]"}]}], ")"}]}], ";"}], "\[IndentingNewLine]", 
 RowBox[{"t", "/.", 
  RowBox[{"x", "\[Rule]", "0"}]}], "\[IndentingNewLine]", 
 RowBox[{
  RowBox[{"D", "[", 
   RowBox[{"t", ",", "x"}], "]"}], "/.", 
  RowBox[{"x", "\[Rule]", "0"}]}], "\[IndentingNewLine]", 
 RowBox[{
  RowBox[{"D", "[", 
   RowBox[{"t", ",", "x"}], "]"}], "/.", 
  RowBox[{
   RowBox[{"Exp", "[", "_", "]"}], "\[Rule]", "0"}]}]}], "Input",
 CellChangeTimes->{{3.663246480375017*^9, 3.6632464924806385`*^9}, {
   3.6632465402479224`*^9, 3.663246552993145*^9}, {3.6632466028196325`*^9, 
   3.663246643707304*^9}, 3.663413614193695*^9, 3.664708504552827*^9, 
   3.665483559794629*^9, {3.667796282527667*^9, 3.6677962854448724`*^9}, 
   3.6678694664932976`*^9, 3.667869634911194*^9, 3.667870151755701*^9, 
   3.668041214617612*^9, 3.6680630018384857`*^9, {3.668063076859018*^9, 
   3.668063117387889*^9}, {3.668063165201973*^9, 3.668063165701174*^9}, {
   3.6680632162452626`*^9, 3.66806324309291*^9}, {3.668063276336568*^9, 
   3.668063382806755*^9}, {3.668063420730422*^9, 3.6680634289672365`*^9}, {
   3.668770648483739*^9, 3.6687707179350605`*^9}, 3.668776663347227*^9, {
   3.668776706231702*^9, 3.6687767138913155`*^9}, 3.668780847480177*^9, 
   3.668780914201494*^9, 3.668781438393615*^9, 3.6687816162807274`*^9, 
   3.6687818223102894`*^9, {3.6687818998268256`*^9, 3.668781904881234*^9}, {
   3.668782315832756*^9, 3.6687823180011597`*^9}, 3.6701222823295984`*^9}],

Cell[BoxData["0"], "Output",
 CellChangeTimes->{
  3.663246576923587*^9, 3.6632466267656746`*^9, 3.663246662396137*^9, 
   3.66341363406813*^9, 3.664708524364862*^9, 3.6654835750205*^9, 
   3.667796304632906*^9, 3.667869477631717*^9, 3.6678696547856283`*^9, 
   3.667870164110923*^9, 3.6680412330212417`*^9, 3.668063008312497*^9, 
   3.668063136279522*^9, 3.668063183500805*^9, {3.6680632451521134`*^9, 
   3.6680632530457273`*^9}, 3.668063388563165*^9, 3.6687707342682896`*^9, 
   3.6687767291325426`*^9, 3.6687808600381994`*^9, 3.668781459422452*^9, 
   3.668781623877941*^9, 3.668781837879117*^9, 3.6687819095924425`*^9, 
   3.6687823292799797`*^9, 3.670122288094886*^9}],

Cell[BoxData["1"], "Output",
 CellChangeTimes->{
  3.663246576923587*^9, 3.6632466267656746`*^9, 3.663246662396137*^9, 
   3.66341363406813*^9, 3.664708524364862*^9, 3.6654835750205*^9, 
   3.667796304632906*^9, 3.667869477631717*^9, 3.6678696547856283`*^9, 
   3.667870164110923*^9, 3.6680412330212417`*^9, 3.668063008312497*^9, 
   3.668063136279522*^9, 3.668063183500805*^9, {3.6680632451521134`*^9, 
   3.6680632530457273`*^9}, 3.668063388563165*^9, 3.6687707342682896`*^9, 
   3.6687767291325426`*^9, 3.6687808600381994`*^9, 3.668781459422452*^9, 
   3.668781623877941*^9, 3.668781837879117*^9, 3.6687819095924425`*^9, 
   3.6687823292799797`*^9, 3.670122288094886*^9}],

Cell[BoxData["0"], "Output",
 CellChangeTimes->{
  3.663246576923587*^9, 3.6632466267656746`*^9, 3.663246662396137*^9, 
   3.66341363406813*^9, 3.664708524364862*^9, 3.6654835750205*^9, 
   3.667796304632906*^9, 3.667869477631717*^9, 3.6678696547856283`*^9, 
   3.667870164110923*^9, 3.6680412330212417`*^9, 3.668063008312497*^9, 
   3.668063136279522*^9, 3.668063183500805*^9, {3.6680632451521134`*^9, 
   3.6680632530457273`*^9}, 3.668063388563165*^9, 3.6687707342682896`*^9, 
   3.6687767291325426`*^9, 3.6687808600381994`*^9, 3.668781459422452*^9, 
   3.668781623877941*^9, 3.668781837879117*^9, 3.6687819095924425`*^9, 
   3.6687823292799797`*^9, 3.670122288094886*^9}]
}, Open  ]],

Cell[CellGroupData[{

Cell[BoxData[{
 RowBox[{
  RowBox[{"q", "=", 
   RowBox[{"(", 
    RowBox[{
     SuperscriptBox["\[ExponentialE]", 
      RowBox[{"-", "x"}]], "+", 
     RowBox[{
      FractionBox["1", "3"], " ", "br", " ", 
      SuperscriptBox["\[ExponentialE]", 
       RowBox[{
        RowBox[{"-", "2"}], " ", "x"}]], " ", "h"}], "-", 
     RowBox[{
      FractionBox["1", "3"], " ", "br", " ", 
      SuperscriptBox["\[ExponentialE]", 
       RowBox[{"-", "x"}]], " ", "h"}], "+", 
     RowBox[{
      FractionBox["1", "3"], " ", 
      SuperscriptBox["\[ExponentialE]", 
       RowBox[{
        RowBox[{"-", "2"}], " ", "x"}]], " ", "h", " ", "Pr"}], "-", 
     RowBox[{
      FractionBox["1", "3"], " ", 
      SuperscriptBox["\[ExponentialE]", 
       RowBox[{"-", "x"}]], " ", "h", " ", "Pr"}], "-", 
     RowBox[{
      FractionBox["1", "2"], " ", 
      SuperscriptBox["\[ExponentialE]", 
       RowBox[{"-", "x"}]], " ", "h", " ", "x"}], "+", 
     RowBox[{
      FractionBox["1", "2"], " ", 
      SuperscriptBox["\[ExponentialE]", 
       RowBox[{"-", "x"}]], " ", "h", " ", "Pr", " ", "x"}], "-", 
     RowBox[{
      FractionBox["1", "2"], " ", "du", " ", 
      SuperscriptBox["\[ExponentialE]", 
       RowBox[{"-", "x"}]], " ", "h", " ", "Pr", " ", "x"}], "+", 
     RowBox[{
      FractionBox["1", "3"], " ", 
      SuperscriptBox["\[ExponentialE]", 
       RowBox[{
        RowBox[{"-", "2"}], " ", "x"}]], " ", "h", " ", "\[CapitalDelta]"}], 
     "-", 
     RowBox[{
      FractionBox["1", "3"], " ", 
      SuperscriptBox["\[ExponentialE]", 
       RowBox[{"-", "x"}]], " ", "h", " ", "\[CapitalDelta]"}], "-", 
     RowBox[{
      FractionBox["1", "8"], " ", 
      SuperscriptBox["\[ExponentialE]", 
       RowBox[{
        RowBox[{"-", "3"}], " ", "x"}]], " ", "h", " ", "Pr", " ", 
      "\[CapitalDelta]"}], "+", 
     RowBox[{
      FractionBox["1", "3"], " ", 
      SuperscriptBox["\[ExponentialE]", 
       RowBox[{
        RowBox[{"-", "2"}], " ", "x"}]], " ", "h", " ", "Pr", " ", 
      "\[CapitalDelta]"}], "+", 
     RowBox[{
      FractionBox["1", "3"], " ", "du", " ", 
      SuperscriptBox["\[ExponentialE]", 
       RowBox[{
        RowBox[{"-", "2"}], " ", "x"}]], " ", "h", " ", "Pr", " ", 
      "\[CapitalDelta]"}], "-", 
     RowBox[{
      FractionBox["5", "24"], " ", 
      SuperscriptBox["\[ExponentialE]", 
       RowBox[{"-", "x"}]], " ", "h", " ", "Pr", " ", "\[CapitalDelta]"}], 
     "-", 
     RowBox[{
      FractionBox["1", "3"], " ", "du", " ", 
      SuperscriptBox["\[ExponentialE]", 
       RowBox[{"-", "x"}]], " ", "h", " ", "Pr", " ", "\[CapitalDelta]"}], 
     "+", 
     RowBox[{
      FractionBox["1", "3"], " ", 
      SuperscriptBox["\[ExponentialE]", 
       RowBox[{
        RowBox[{"-", "2"}], " ", "x"}]], " ", "h", " ", "\[Epsilon]"}], "-", 
     RowBox[{
      FractionBox["1", "3"], " ", 
      SuperscriptBox["\[ExponentialE]", 
       RowBox[{"-", "x"}]], " ", "h", " ", "\[Epsilon]"}], "+", 
     RowBox[{
      FractionBox["1", "8"], " ", 
      SuperscriptBox["\[ExponentialE]", 
       RowBox[{
        RowBox[{"-", "3"}], " ", "x"}]], " ", "h", " ", "\[CapitalDelta]", 
      " ", "\[Epsilon]"}], "-", 
     RowBox[{
      FractionBox["1", "8"], " ", 
      SuperscriptBox["\[ExponentialE]", 
       RowBox[{"-", "x"}]], " ", "h", " ", "\[CapitalDelta]", " ", 
      "\[Epsilon]"}], "+", 
     RowBox[{
      FractionBox["1", "3"], " ", 
      SuperscriptBox["\[ExponentialE]", 
       RowBox[{
        RowBox[{"-", "2"}], " ", "x"}]], " ", "h", " ", "Pr", " ", 
      "\[CapitalDelta]", " ", "\[Epsilon]"}], "-", 
     RowBox[{
      FractionBox["1", "3"], " ", 
      SuperscriptBox["\[ExponentialE]", 
       RowBox[{"-", "x"}]], " ", "h", " ", "Pr", " ", "\[CapitalDelta]", " ", 
      "\[Epsilon]"}], "-", 
     RowBox[{
      FractionBox["1", "8"], " ", "br", " ", 
      SuperscriptBox["\[ExponentialE]", 
       RowBox[{
        RowBox[{"-", "3"}], " ", "x"}]], " ", "h", " ", "\[Lambda]"}], "+", 
     RowBox[{
      FractionBox["1", "8"], " ", "br", " ", 
      SuperscriptBox["\[ExponentialE]", 
       RowBox[{"-", "x"}]], " ", "h", " ", "\[Lambda]"}], "-", 
     RowBox[{
      FractionBox["1", "2"], " ", 
      SuperscriptBox["\[ExponentialE]", 
       RowBox[{"-", "x"}]], " ", "h", " ", "Pr", " ", "x", " ", "\[Xi]"}]}], 
    ")"}]}], ";"}], "\[IndentingNewLine]", 
 RowBox[{"q", "/.", 
  RowBox[{"x", "\[Rule]", "0"}]}], "\[IndentingNewLine]", 
 RowBox[{"q", "/.", 
  RowBox[{
   RowBox[{"Exp", "[", "_", "]"}], "\[Rule]", "0"}]}]}], "Input",
 CellChangeTimes->{{3.663246690398186*^9, 3.663246693206191*^9}, {
   3.663246729741455*^9, 3.6632467390078716`*^9}, {3.663246795698371*^9, 
   3.6632468771773143`*^9}, {3.663246997484726*^9, 3.663247036063593*^9}, {
   3.6632471285249557`*^9, 3.6632471534693995`*^9}, 3.663247261218789*^9, 
   3.6632474905703917`*^9, 3.6632475923917704`*^9, {3.6634135098295116`*^9, 
   3.6634135397815647`*^9}, {3.6647082531895857`*^9, 3.664708266605609*^9}, 
   3.664708401920247*^9, 3.6647084485175285`*^9, {3.6654836099905005`*^9, 
   3.6654836294306126`*^9}, 3.6654836973734984`*^9, 3.6656211873341355`*^9, 
   3.6656250131864524`*^9, {3.665625066538546*^9, 3.6656250704073524`*^9}, {
   3.665625117207435*^9, 3.665625130717059*^9}, {3.666107935625523*^9, 
   3.6661079383087273`*^9}, 3.667877991021353*^9, 3.6678780690526896`*^9, {
   3.6680412435620594`*^9, 3.6680412726417074`*^9}, 3.6680629532600007`*^9, 
   3.6687707734555583`*^9, 3.668770937723847*^9, {3.6687767803006325`*^9, 
   3.6687767960566597`*^9}, 3.6687768505787554`*^9, 3.668781299802972*^9, 
   3.6687813697066946`*^9, 3.6687819747381573`*^9, 3.6687823746760597`*^9, {
   3.6687824660454197`*^9, 3.668782470678628*^9}, 3.668782532049136*^9, {
   3.670122301110716*^9, 3.6701223080901575`*^9}}],

Cell[BoxData["1"], "Output",
 CellChangeTimes->{3.6632468225928183`*^9, 3.663246890593338*^9, 
  3.663247056234429*^9, 3.66324717633904*^9, 3.663247281108824*^9, 
  3.663247507870822*^9, 3.6632476148090096`*^9, 3.663413555459592*^9, 
  3.66470828409324*^9, 3.6647084170210733`*^9, 3.6647084685167637`*^9, 
  3.665483649600766*^9, 3.6654837213688707`*^9, 3.665625032218486*^9, 
  3.665625075414962*^9, 3.665625147253088*^9, 3.666107954470356*^9, 
  3.6678780056385784`*^9, 3.667878090939528*^9, 3.6680412918737383`*^9, 
  3.668062963353218*^9, 3.668770796481199*^9, 3.668770955492278*^9, 
  3.6687768122962885`*^9, 3.6687768555551643`*^9, 3.668781312782194*^9, 
  3.66878138986193*^9, 3.668781977514962*^9, 3.6687823773592644`*^9, 
  3.6687824135045276`*^9, 3.6687824869806566`*^9, 3.668782548741165*^9, 
  3.6701223100120544`*^9}],

Cell[BoxData["0"], "Output",
 CellChangeTimes->{3.6632468225928183`*^9, 3.663246890593338*^9, 
  3.663247056234429*^9, 3.66324717633904*^9, 3.663247281108824*^9, 
  3.663247507870822*^9, 3.6632476148090096`*^9, 3.663413555459592*^9, 
  3.66470828409324*^9, 3.6647084170210733`*^9, 3.6647084685167637`*^9, 
  3.665483649600766*^9, 3.6654837213688707`*^9, 3.665625032218486*^9, 
  3.665625075414962*^9, 3.665625147253088*^9, 3.666107954470356*^9, 
  3.6678780056385784`*^9, 3.667878090939528*^9, 3.6680412918737383`*^9, 
  3.668062963353218*^9, 3.668770796481199*^9, 3.668770955492278*^9, 
  3.6687768122962885`*^9, 3.6687768555551643`*^9, 3.668781312782194*^9, 
  3.66878138986193*^9, 3.668781977514962*^9, 3.6687823773592644`*^9, 
  3.6687824135045276`*^9, 3.6687824869806566`*^9, 3.668782548741165*^9, 
  3.6701223100120544`*^9}]
}, Open  ]],

Cell[CellGroupData[{

Cell[BoxData[{
 RowBox[{
  RowBox[{"w", "=", 
   RowBox[{
    SuperscriptBox["\[ExponentialE]", 
     RowBox[{"-", "x"}]], "+", 
    RowBox[{
     FractionBox["2", "3"], " ", 
     SuperscriptBox["\[ExponentialE]", 
      RowBox[{
       RowBox[{"-", "2"}], " ", "x"}]], " ", "h", " ", "sc"}], "-", 
    RowBox[{
     FractionBox["2", "3"], " ", 
     SuperscriptBox["\[ExponentialE]", 
      RowBox[{"-", "x"}]], " ", "h", " ", "sc"}], "+", 
    RowBox[{
     FractionBox["7", "18"], " ", 
     SuperscriptBox["\[ExponentialE]", 
      RowBox[{
       RowBox[{"-", "2"}], " ", "x"}]], " ", 
     SuperscriptBox["h", "2"], " ", "sc"}], "-", 
    RowBox[{
     FractionBox["7", "18"], " ", 
     SuperscriptBox["\[ExponentialE]", 
      RowBox[{"-", "x"}]], " ", 
     SuperscriptBox["h", "2"], " ", "sc"}], "+", 
    RowBox[{
     FractionBox["7", "18"], " ", 
     SuperscriptBox["\[ExponentialE]", 
      RowBox[{
       RowBox[{"-", "2"}], " ", "x"}]], " ", 
     SuperscriptBox["h", "2"], " ", "s", " ", "sc"}], "-", 
    RowBox[{
     FractionBox["7", "18"], " ", 
     SuperscriptBox["\[ExponentialE]", 
      RowBox[{"-", "x"}]], " ", 
     SuperscriptBox["h", "2"], " ", "s", " ", "sc"}], "+", 
    RowBox[{
     FractionBox["1", "12"], " ", 
     SuperscriptBox["\[ExponentialE]", 
      RowBox[{
       RowBox[{"-", "3"}], " ", "x"}]], " ", 
     SuperscriptBox["h", "2"], " ", 
     SuperscriptBox["sc", "2"]}], "-", 
    RowBox[{
     FractionBox["5", "18"], " ", 
     SuperscriptBox["\[ExponentialE]", 
      RowBox[{
       RowBox[{"-", "2"}], " ", "x"}]], " ", 
     SuperscriptBox["h", "2"], " ", 
     SuperscriptBox["sc", "2"]}], "+", 
    RowBox[{
     FractionBox["7", "36"], " ", 
     SuperscriptBox["\[ExponentialE]", 
      RowBox[{"-", "x"}]], " ", 
     SuperscriptBox["h", "2"], " ", 
     SuperscriptBox["sc", "2"]}], "+", 
    RowBox[{
     FractionBox["4", "9"], " ", "br", " ", 
     SuperscriptBox["\[ExponentialE]", 
      RowBox[{
       RowBox[{"-", "2"}], " ", "x"}]], " ", 
     SuperscriptBox["h", "2"], " ", "sc", " ", "sr"}], "-", 
    RowBox[{
     FractionBox["4", "9"], " ", "br", " ", 
     SuperscriptBox["\[ExponentialE]", 
      RowBox[{"-", "x"}]], " ", 
     SuperscriptBox["h", "2"], " ", "sc", " ", "sr"}], "+", 
    RowBox[{
     FractionBox["4", "9"], " ", 
     SuperscriptBox["\[ExponentialE]", 
      RowBox[{
       RowBox[{"-", "2"}], " ", "x"}]], " ", 
     SuperscriptBox["h", "2"], " ", "Pr", " ", "sc", " ", "sr"}], "-", 
    RowBox[{
     FractionBox["4", "9"], " ", 
     SuperscriptBox["\[ExponentialE]", 
      RowBox[{"-", "x"}]], " ", 
     SuperscriptBox["h", "2"], " ", "Pr", " ", "sc", " ", "sr"}], "-", 
    RowBox[{
     FractionBox["1", "18"], " ", 
     SuperscriptBox["\[ExponentialE]", 
      RowBox[{
       RowBox[{"-", "2"}], " ", "x"}]], " ", 
     SuperscriptBox["h", "2"], " ", 
     SuperscriptBox["sc", "2"], " ", "sr"}], "+", 
    RowBox[{
     FractionBox["1", "18"], " ", 
     SuperscriptBox["\[ExponentialE]", 
      RowBox[{"-", "x"}]], " ", 
     SuperscriptBox["h", "2"], " ", 
     SuperscriptBox["sc", "2"], " ", "sr"}], "-", 
    RowBox[{
     SuperscriptBox["\[ExponentialE]", 
      RowBox[{"-", "x"}]], " ", "h", " ", "x"}], "-", 
    RowBox[{
     FractionBox["3", "8"], " ", 
     SuperscriptBox["\[ExponentialE]", 
      RowBox[{"-", "x"}]], " ", 
     SuperscriptBox["h", "2"], " ", "x"}], "+", 
    RowBox[{
     SuperscriptBox["\[ExponentialE]", 
      RowBox[{"-", "x"}]], " ", "h", " ", "sc", " ", "x"}], "-", 
    RowBox[{
     FractionBox["1", "6"], " ", 
     SuperscriptBox["\[ExponentialE]", 
      RowBox[{
       RowBox[{"-", "2"}], " ", "x"}]], " ", 
     SuperscriptBox["h", "2"], " ", "sc", " ", "x"}], "+", 
    RowBox[{
     FractionBox["2", "3"], " ", 
     SuperscriptBox["\[ExponentialE]", 
      RowBox[{"-", "x"}]], " ", 
     SuperscriptBox["h", "2"], " ", "sc", " ", "x"}], "+", 
    RowBox[{
     FractionBox["1", "6"], " ", 
     SuperscriptBox["\[ExponentialE]", 
      RowBox[{
       RowBox[{"-", "2"}], " ", "x"}]], " ", 
     SuperscriptBox["h", "2"], " ", "s", " ", "sc", " ", "x"}], "+", 
    RowBox[{
     FractionBox["1", "4"], " ", 
     SuperscriptBox["\[ExponentialE]", 
      RowBox[{"-", "x"}]], " ", 
     SuperscriptBox["h", "2"], " ", "s", " ", "sc", " ", "x"}], "+", 
    RowBox[{
     FractionBox["1", "6"], " ", 
     SuperscriptBox["\[ExponentialE]", 
      RowBox[{
       RowBox[{"-", "2"}], " ", "x"}]], " ", 
     SuperscriptBox["h", "2"], " ", 
     SuperscriptBox["sc", "2"], " ", "x"}], "-", 
    RowBox[{
     FractionBox["7", "24"], " ", 
     SuperscriptBox["\[ExponentialE]", 
      RowBox[{"-", "x"}]], " ", 
     SuperscriptBox["h", "2"], " ", 
     SuperscriptBox["sc", "2"], " ", "x"}], "-", 
    RowBox[{
     SuperscriptBox["\[ExponentialE]", 
      RowBox[{"-", "x"}]], " ", "h", " ", "sc", " ", "sr", " ", "x"}], "-", 
    RowBox[{
     FractionBox["3", "4"], " ", 
     SuperscriptBox["\[ExponentialE]", 
      RowBox[{"-", "x"}]], " ", 
     SuperscriptBox["h", "2"], " ", "sc", " ", "sr", " ", "x"}], "+", 
    RowBox[{
     FractionBox["1", "6"], " ", "br", " ", 
     SuperscriptBox["\[ExponentialE]", 
      RowBox[{"-", "x"}]], " ", 
     SuperscriptBox["h", "2"], " ", "sc", " ", "sr", " ", "x"}], "+", 
    RowBox[{
     FractionBox["13", "24"], " ", 
     SuperscriptBox["\[ExponentialE]", 
      RowBox[{"-", "x"}]], " ", 
     SuperscriptBox["h", "2"], " ", "Pr", " ", "sc", " ", "sr", " ", "x"}], 
    "-", 
    RowBox[{
     FractionBox["3", "8"], " ", "du", " ", 
     SuperscriptBox["\[ExponentialE]", 
      RowBox[{"-", "x"}]], " ", 
     SuperscriptBox["h", "2"], " ", "Pr", " ", "sc", " ", "sr", " ", "x"}], 
    "-", 
    RowBox[{
     FractionBox["1", "6"], " ", 
     SuperscriptBox["\[ExponentialE]", 
      RowBox[{
       RowBox[{"-", "2"}], " ", "x"}]], " ", 
     SuperscriptBox["h", "2"], " ", 
     SuperscriptBox["sc", "2"], " ", "sr", " ", "x"}], "+", 
    RowBox[{
     FractionBox["1", "8"], " ", 
     SuperscriptBox["\[ExponentialE]", 
      RowBox[{"-", "x"}]], " ", 
     SuperscriptBox["h", "2"], " ", 
     SuperscriptBox["sc", "2"], " ", "sr", " ", "x"}], "+", 
    RowBox[{
     FractionBox["1", "8"], " ", 
     SuperscriptBox["\[ExponentialE]", 
      RowBox[{"-", "x"}]], " ", 
     SuperscriptBox["h", "2"], " ", 
     SuperscriptBox["x", "2"]}], "-", 
    RowBox[{
     FractionBox["1", "4"], " ", 
     SuperscriptBox["\[ExponentialE]", 
      RowBox[{"-", "x"}]], " ", 
     SuperscriptBox["h", "2"], " ", "sc", " ", 
     SuperscriptBox["x", "2"]}], "+", 
    RowBox[{
     FractionBox["1", "8"], " ", 
     SuperscriptBox["\[ExponentialE]", 
      RowBox[{"-", "x"}]], " ", 
     SuperscriptBox["h", "2"], " ", 
     SuperscriptBox["sc", "2"], " ", 
     SuperscriptBox["x", "2"]}], "+", 
    RowBox[{
     FractionBox["1", "4"], " ", 
     SuperscriptBox["\[ExponentialE]", 
      RowBox[{"-", "x"}]], " ", 
     SuperscriptBox["h", "2"], " ", "sc", " ", "sr", " ", 
     SuperscriptBox["x", "2"]}], "-", 
    RowBox[{
     FractionBox["1", "8"], " ", 
     SuperscriptBox["\[ExponentialE]", 
      RowBox[{"-", "x"}]], " ", 
     SuperscriptBox["h", "2"], " ", "Pr", " ", "sc", " ", "sr", " ", 
     SuperscriptBox["x", "2"]}], "+", 
    RowBox[{
     FractionBox["1", "8"], " ", "du", " ", 
     SuperscriptBox["\[ExponentialE]", 
      RowBox[{"-", "x"}]], " ", 
     SuperscriptBox["h", "2"], " ", "Pr", " ", "sc", " ", "sr", " ", 
     SuperscriptBox["x", "2"]}], "-", 
    RowBox[{
     FractionBox["1", "8"], " ", 
     SuperscriptBox["\[ExponentialE]", 
      RowBox[{"-", "x"}]], " ", 
     SuperscriptBox["h", "2"], " ", 
     SuperscriptBox["sc", "2"], " ", "sr", " ", 
     SuperscriptBox["x", "2"]}], "-", 
    RowBox[{
     FractionBox["1", "48"], " ", 
     SuperscriptBox["\[ExponentialE]", 
      RowBox[{
       RowBox[{"-", "3"}], " ", "x"}]], " ", 
     SuperscriptBox["h", "2"], " ", "sc", " ", "\[CapitalDelta]"}], "+", 
    RowBox[{
     FractionBox["1", "9"], " ", 
     SuperscriptBox["\[ExponentialE]", 
      RowBox[{
       RowBox[{"-", "2"}], " ", "x"}]], " ", 
     SuperscriptBox["h", "2"], " ", "sc", " ", "\[CapitalDelta]"}], "-", 
    RowBox[{
     FractionBox["13", "144"], " ", 
     SuperscriptBox["\[ExponentialE]", 
      RowBox[{"-", "x"}]], " ", 
     SuperscriptBox["h", "2"], " ", "sc", " ", "\[CapitalDelta]"}], "-", 
    RowBox[{
     FractionBox["1", "48"], " ", 
     SuperscriptBox["\[ExponentialE]", 
      RowBox[{
       RowBox[{"-", "3"}], " ", "x"}]], " ", 
     SuperscriptBox["h", "2"], " ", "s", " ", "sc", " ", "\[CapitalDelta]"}], 
    "+", 
    RowBox[{
     FractionBox["1", "9"], " ", 
     SuperscriptBox["\[ExponentialE]", 
      RowBox[{
       RowBox[{"-", "2"}], " ", "x"}]], " ", 
     SuperscriptBox["h", "2"], " ", "s", " ", "sc", " ", "\[CapitalDelta]"}], 
    "-", 
    RowBox[{
     FractionBox["13", "144"], " ", 
     SuperscriptBox["\[ExponentialE]", 
      RowBox[{"-", "x"}]], " ", 
     SuperscriptBox["h", "2"], " ", "s", " ", "sc", " ", "\[CapitalDelta]"}], 
    "+", 
    RowBox[{
     FractionBox["4", "9"], " ", 
     SuperscriptBox["\[ExponentialE]", 
      RowBox[{
       RowBox[{"-", "2"}], " ", "x"}]], " ", 
     SuperscriptBox["h", "2"], " ", "sc", " ", "sr", " ", "\[CapitalDelta]"}],
     "-", 
    RowBox[{
     FractionBox["4", "9"], " ", 
     SuperscriptBox["\[ExponentialE]", 
      RowBox[{"-", "x"}]], " ", 
     SuperscriptBox["h", "2"], " ", "sc", " ", "sr", " ", "\[CapitalDelta]"}],
     "-", 
    RowBox[{
     FractionBox["9", "64"], " ", 
     SuperscriptBox["\[ExponentialE]", 
      RowBox[{
       RowBox[{"-", "3"}], " ", "x"}]], " ", 
     SuperscriptBox["h", "2"], " ", "Pr", " ", "sc", " ", "sr", " ", 
     "\[CapitalDelta]"}], "+", 
    RowBox[{
     FractionBox["4", "9"], " ", 
     SuperscriptBox["\[ExponentialE]", 
      RowBox[{
       RowBox[{"-", "2"}], " ", "x"}]], " ", 
     SuperscriptBox["h", "2"], " ", "Pr", " ", "sc", " ", "sr", " ", 
     "\[CapitalDelta]"}], "+", 
    RowBox[{
     FractionBox["4", "9"], " ", "du", " ", 
     SuperscriptBox["\[ExponentialE]", 
      RowBox[{
       RowBox[{"-", "2"}], " ", "x"}]], " ", 
     SuperscriptBox["h", "2"], " ", "Pr", " ", "sc", " ", "sr", " ", 
     "\[CapitalDelta]"}], "-", 
    RowBox[{
     FractionBox["175", "576"], " ", 
     SuperscriptBox["\[ExponentialE]", 
      RowBox[{"-", "x"}]], " ", 
     SuperscriptBox["h", "2"], " ", "Pr", " ", "sc", " ", "sr", " ", 
     "\[CapitalDelta]"}], "-", 
    RowBox[{
     FractionBox["4", "9"], " ", "du", " ", 
     SuperscriptBox["\[ExponentialE]", 
      RowBox[{"-", "x"}]], " ", 
     SuperscriptBox["h", "2"], " ", "Pr", " ", "sc", " ", "sr", " ", 
     "\[CapitalDelta]"}], "+", 
    RowBox[{
     FractionBox["1", "12"], " ", 
     SuperscriptBox["\[ExponentialE]", 
      RowBox[{"-", "x"}]], " ", 
     SuperscriptBox["h", "2"], " ", "sc", " ", "x", " ", "\[CapitalDelta]"}], 
    "+", 
    RowBox[{
     FractionBox["1", "12"], " ", 
     SuperscriptBox["\[ExponentialE]", 
      RowBox[{"-", "x"}]], " ", 
     SuperscriptBox["h", "2"], " ", "s", " ", "sc", " ", "x", " ", 
     "\[CapitalDelta]"}], "+", 
    RowBox[{
     FractionBox["1", "6"], " ", 
     SuperscriptBox["\[ExponentialE]", 
      RowBox[{"-", "x"}]], " ", 
     SuperscriptBox["h", "2"], " ", "sc", " ", "sr", " ", "x", " ", 
     "\[CapitalDelta]"}], "+", 
    RowBox[{
     FractionBox["5", "48"], " ", 
     SuperscriptBox["\[ExponentialE]", 
      RowBox[{"-", "x"}]], " ", 
     SuperscriptBox["h", "2"], " ", "Pr", " ", "sc", " ", "sr", " ", "x", " ",
      "\[CapitalDelta]"}], "+", 
    RowBox[{
     FractionBox["1", "6"], " ", "du", " ", 
     SuperscriptBox["\[ExponentialE]", 
      RowBox[{"-", "x"}]], " ", 
     SuperscriptBox["h", "2"], " ", "Pr", " ", "sc", " ", "sr", " ", "x", " ",
      "\[CapitalDelta]"}], "+", 
    RowBox[{
     FractionBox["4", "9"], " ", 
     SuperscriptBox["\[ExponentialE]", 
      RowBox[{
       RowBox[{"-", "2"}], " ", "x"}]], " ", 
     SuperscriptBox["h", "2"], " ", "sc", " ", "sr", " ", "\[Epsilon]"}], "-", 
    RowBox[{
     FractionBox["4", "9"], " ", 
     SuperscriptBox["\[ExponentialE]", 
      RowBox[{"-", "x"}]], " ", 
     SuperscriptBox["h", "2"], " ", "sc", " ", "sr", " ", "\[Epsilon]"}], "+", 
    RowBox[{
     FractionBox["1", "6"], " ", 
     SuperscriptBox["\[ExponentialE]", 
      RowBox[{"-", "x"}]], " ", 
     SuperscriptBox["h", "2"], " ", "sc", " ", "sr", " ", "x", " ", 
     "\[Epsilon]"}], "+", 
    RowBox[{
     FractionBox["9", "64"], " ", 
     SuperscriptBox["\[ExponentialE]", 
      RowBox[{
       RowBox[{"-", "3"}], " ", "x"}]], " ", 
     SuperscriptBox["h", "2"], " ", "sc", " ", "sr", " ", "\[CapitalDelta]", 
     " ", "\[Epsilon]"}], "-", 
    RowBox[{
     FractionBox["9", "64"], " ", 
     SuperscriptBox["\[ExponentialE]", 
      RowBox[{"-", "x"}]], " ", 
     SuperscriptBox["h", "2"], " ", "sc", " ", "sr", " ", "\[CapitalDelta]", 
     " ", "\[Epsilon]"}], "+", 
    RowBox[{
     FractionBox["4", "9"], " ", 
     SuperscriptBox["\[ExponentialE]", 
      RowBox[{
       RowBox[{"-", "2"}], " ", "x"}]], " ", 
     SuperscriptBox["h", "2"], " ", "Pr", " ", "sc", " ", "sr", " ", 
     "\[CapitalDelta]", " ", "\[Epsilon]"}], "-", 
    RowBox[{
     FractionBox["4", "9"], " ", 
     SuperscriptBox["\[ExponentialE]", 
      RowBox[{"-", "x"}]], " ", 
     SuperscriptBox["h", "2"], " ", "Pr", " ", "sc", " ", "sr", " ", 
     "\[CapitalDelta]", " ", "\[Epsilon]"}], "+", 
    RowBox[{
     FractionBox["1", "16"], " ", 
     SuperscriptBox["\[ExponentialE]", 
      RowBox[{"-", "x"}]], " ", 
     SuperscriptBox["h", "2"], " ", "sc", " ", "sr", " ", "x", " ", 
     "\[CapitalDelta]", " ", "\[Epsilon]"}], "+", 
    RowBox[{
     FractionBox["1", "6"], " ", 
     SuperscriptBox["\[ExponentialE]", 
      RowBox[{"-", "x"}]], " ", 
     SuperscriptBox["h", "2"], " ", "Pr", " ", "sc", " ", "sr", " ", "x", " ",
      "\[CapitalDelta]", " ", "\[Epsilon]"}], "-", 
    RowBox[{
     FractionBox["1", "48"], " ", 
     SuperscriptBox["\[ExponentialE]", 
      RowBox[{
       RowBox[{"-", "3"}], " ", "x"}]], " ", 
     SuperscriptBox["h", "2"], " ", "sc", " ", "\[Lambda]"}], "+", 
    RowBox[{
     FractionBox["1", "9"], " ", 
     SuperscriptBox["\[ExponentialE]", 
      RowBox[{
       RowBox[{"-", "2"}], " ", "x"}]], " ", 
     SuperscriptBox["h", "2"], " ", "sc", " ", "\[Lambda]"}], "-", 
    RowBox[{
     FractionBox["13", "144"], " ", 
     SuperscriptBox["\[ExponentialE]", 
      RowBox[{"-", "x"}]], " ", 
     SuperscriptBox["h", "2"], " ", "sc", " ", "\[Lambda]"}], "-", 
    RowBox[{
     FractionBox["9", "64"], " ", "br", " ", 
     SuperscriptBox["\[ExponentialE]", 
      RowBox[{
       RowBox[{"-", "3"}], " ", "x"}]], " ", 
     SuperscriptBox["h", "2"], " ", "sc", " ", "sr", " ", "\[Lambda]"}], "+", 
    RowBox[{
     FractionBox["9", "64"], " ", "br", " ", 
     SuperscriptBox["\[ExponentialE]", 
      RowBox[{"-", "x"}]], " ", 
     SuperscriptBox["h", "2"], " ", "sc", " ", "sr", " ", "\[Lambda]"}], "+", 
    RowBox[{
     FractionBox["1", "12"], " ", 
     SuperscriptBox["\[ExponentialE]", 
      RowBox[{"-", "x"}]], " ", 
     SuperscriptBox["h", "2"], " ", "sc", " ", "x", " ", "\[Lambda]"}], "-", 
    RowBox[{
     FractionBox["1", "16"], " ", "br", " ", 
     SuperscriptBox["\[ExponentialE]", 
      RowBox[{"-", "x"}]], " ", 
     SuperscriptBox["h", "2"], " ", "sc", " ", "sr", " ", "x", " ", 
     "\[Lambda]"}], "-", 
    RowBox[{
     FractionBox["7", "18"], " ", 
     SuperscriptBox["\[ExponentialE]", 
      RowBox[{
       RowBox[{"-", "2"}], " ", "x"}]], " ", 
     SuperscriptBox["h", "2"], " ", "sc", " ", "\[Xi]"}], "+", 
    RowBox[{
     FractionBox["7", "18"], " ", 
     SuperscriptBox["\[ExponentialE]", 
      RowBox[{"-", "x"}]], " ", 
     SuperscriptBox["h", "2"], " ", "sc", " ", "\[Xi]"}], "+", 
    RowBox[{
     FractionBox["1", "6"], " ", 
     SuperscriptBox["\[ExponentialE]", 
      RowBox[{
       RowBox[{"-", "2"}], " ", "x"}]], " ", 
     SuperscriptBox["h", "2"], " ", 
     SuperscriptBox["sc", "2"], " ", "\[Xi]"}], "-", 
    RowBox[{
     FractionBox["1", "6"], " ", 
     SuperscriptBox["\[ExponentialE]", 
      RowBox[{"-", "x"}]], " ", 
     SuperscriptBox["h", "2"], " ", 
     SuperscriptBox["sc", "2"], " ", "\[Xi]"}], "-", 
    RowBox[{
     SuperscriptBox["\[ExponentialE]", 
      RowBox[{"-", "x"}]], " ", "h", " ", "sc", " ", "x", " ", "\[Xi]"}], "-", 
    RowBox[{
     FractionBox["1", "6"], " ", 
     SuperscriptBox["\[ExponentialE]", 
      RowBox[{
       RowBox[{"-", "2"}], " ", "x"}]], " ", 
     SuperscriptBox["h", "2"], " ", "sc", " ", "x", " ", "\[Xi]"}], "-", 
    RowBox[{
     FractionBox["3", "4"], " ", 
     SuperscriptBox["\[ExponentialE]", 
      RowBox[{"-", "x"}]], " ", 
     SuperscriptBox["h", "2"], " ", "sc", " ", "x", " ", "\[Xi]"}], "-", 
    RowBox[{
     FractionBox["1", "6"], " ", 
     SuperscriptBox["\[ExponentialE]", 
      RowBox[{
       RowBox[{"-", "2"}], " ", "x"}]], " ", 
     SuperscriptBox["h", "2"], " ", 
     SuperscriptBox["sc", "2"], " ", "x", " ", "\[Xi]"}], "+", 
    RowBox[{
     FractionBox["5", "12"], " ", 
     SuperscriptBox["\[ExponentialE]", 
      RowBox[{"-", "x"}]], " ", 
     SuperscriptBox["h", "2"], " ", 
     SuperscriptBox["sc", "2"], " ", "x", " ", "\[Xi]"}], "-", 
    RowBox[{
     FractionBox["3", "8"], " ", 
     SuperscriptBox["\[ExponentialE]", 
      RowBox[{"-", "x"}]], " ", 
     SuperscriptBox["h", "2"], " ", "Pr", " ", "sc", " ", "sr", " ", "x", " ",
      "\[Xi]"}], "-", 
    RowBox[{
     FractionBox["1", "8"], " ", 
     SuperscriptBox["\[ExponentialE]", 
      RowBox[{"-", "x"}]], " ", 
     SuperscriptBox["h", "2"], " ", 
     SuperscriptBox["sc", "2"], " ", "sr", " ", "x", " ", "\[Xi]"}], "+", 
    RowBox[{
     FractionBox["1", "4"], " ", 
     SuperscriptBox["\[ExponentialE]", 
      RowBox[{"-", "x"}]], " ", 
     SuperscriptBox["h", "2"], " ", "sc", " ", 
     SuperscriptBox["x", "2"], " ", "\[Xi]"}], "-", 
    RowBox[{
     FractionBox["1", "4"], " ", 
     SuperscriptBox["\[ExponentialE]", 
      RowBox[{"-", "x"}]], " ", 
     SuperscriptBox["h", "2"], " ", 
     SuperscriptBox["sc", "2"], " ", 
     SuperscriptBox["x", "2"], " ", "\[Xi]"}], "+", 
    RowBox[{
     FractionBox["1", "8"], " ", 
     SuperscriptBox["\[ExponentialE]", 
      RowBox[{"-", "x"}]], " ", 
     SuperscriptBox["h", "2"], " ", "Pr", " ", "sc", " ", "sr", " ", 
     SuperscriptBox["x", "2"], " ", "\[Xi]"}], "+", 
    RowBox[{
     FractionBox["1", "8"], " ", 
     SuperscriptBox["\[ExponentialE]", 
      RowBox[{"-", "x"}]], " ", 
     SuperscriptBox["h", "2"], " ", 
     SuperscriptBox["sc", "2"], " ", "sr", " ", 
     SuperscriptBox["x", "2"], " ", "\[Xi]"}], "+", 
    RowBox[{
     FractionBox["1", "48"], " ", 
     SuperscriptBox["\[ExponentialE]", 
      RowBox[{
       RowBox[{"-", "3"}], " ", "x"}]], " ", 
     SuperscriptBox["h", "2"], " ", "sc", " ", "\[CapitalDelta]", " ", 
     "\[Xi]"}], "-", 
    RowBox[{
     FractionBox["1", "9"], " ", 
     SuperscriptBox["\[ExponentialE]", 
      RowBox[{
       RowBox[{"-", "2"}], " ", "x"}]], " ", 
     SuperscriptBox["h", "2"], " ", "sc", " ", "\[CapitalDelta]", " ", 
     "\[Xi]"}], "+", 
    RowBox[{
     FractionBox["13", "144"], " ", 
     SuperscriptBox["\[ExponentialE]", 
      RowBox[{"-", "x"}]], " ", 
     SuperscriptBox["h", "2"], " ", "sc", " ", "\[CapitalDelta]", " ", 
     "\[Xi]"}], "-", 
    RowBox[{
     FractionBox["1", "12"], " ", 
     SuperscriptBox["\[ExponentialE]", 
      RowBox[{"-", "x"}]], " ", 
     SuperscriptBox["h", "2"], " ", "sc", " ", "x", " ", "\[CapitalDelta]", 
     " ", "\[Xi]"}], "-", 
    RowBox[{
     FractionBox["1", "8"], " ", 
     SuperscriptBox["\[ExponentialE]", 
      RowBox[{"-", "x"}]], " ", 
     SuperscriptBox["h", "2"], " ", 
     SuperscriptBox["sc", "2"], " ", "x", " ", 
     SuperscriptBox["\[Xi]", "2"]}], "+", 
    RowBox[{
     FractionBox["1", "8"], " ", 
     SuperscriptBox["\[ExponentialE]", 
      RowBox[{"-", "x"}]], " ", 
     SuperscriptBox["h", "2"], " ", 
     SuperscriptBox["sc", "2"], " ", 
     SuperscriptBox["x", "2"], " ", 
     SuperscriptBox["\[Xi]", "2"]}]}]}], ";"}], "\[IndentingNewLine]", 
 RowBox[{"w", "/.", 
  RowBox[{"x", "\[Rule]", "0"}]}], "\[IndentingNewLine]", 
 RowBox[{"w", "/.", 
  RowBox[{
   RowBox[{"Exp", "[", "_", "]"}], "\[Rule]", "0"}]}]}], "Input",
 CellChangeTimes->{{3.6701223141049633`*^9, 3.670122337232133*^9}, 
   3.6701518911251926`*^9}],

Cell[BoxData["1"], "Output",
 CellChangeTimes->{3.6701223391118135`*^9, 3.670151902716013*^9}],

Cell[BoxData["0"], "Output",
 CellChangeTimes->{3.6701223391118135`*^9, 3.670151902716013*^9}]
}, Open  ]]
},
WindowSize->{1350, 631},
WindowMargins->{{0, Automatic}, {Automatic, 0}},
PrivateNotebookOptions->{"VersionedStylesheet"->{"Default.nb"[8.] -> False}},
ShowCellLabel->False,
FrontEndVersion->"9.0 for Microsoft Windows (64-bit) (January 25, 2013)",
StyleDefinitions->"Default.nb"
]
(* End of Notebook Content *)

(* Internal cache information *)
(*CellTagsOutline
CellTagsIndex->{}
*)
(*CellTagsIndex
CellTagsIndex->{}
*)
(*NotebookFileOutline
Notebook[{
Cell[CellGroupData[{
Cell[579, 22, 80051, 2195, 4926, "Input"],
Cell[80633, 2219, 1968, 31, 21, "Message"],
Cell[82604, 2252, 1586, 22, 31, "Output"],
Cell[84193, 2276, 1966, 31, 21, "Message"],
Cell[86162, 2309, 1588, 22, 31, "Output"],
Cell[87753, 2333, 1608, 23, 31, "Output"],
Cell[89364, 2358, 1608, 23, 31, "Output"],
Cell[CellGroupData[{
Cell[90997, 2385, 1719, 26, 23, "Print"],
Cell[92719, 2413, 2860, 62, 62, "Print"],
Cell[95582, 2477, 2683, 57, 62, "Print"],
Cell[98268, 2536, 2117, 39, 46, "Print"],
Cell[100388, 2577, 2652, 56, 62, "Print"],
Cell[103043, 2635, 1814, 27, 23, "Print"],
Cell[104860, 2664, 1815, 27, 23, "Print"],
Cell[106678, 2693, 1733, 26, 23, "Print"],
Cell[108414, 2721, 1799, 27, 23, "Print"],
Cell[110216, 2750, 1719, 26, 23, "Print"],
Cell[111938, 2778, 4973, 124, 126, "Print"],
Cell[116914, 2904, 5320, 134, 126, "Print"],
Cell[122237, 3040, 2537, 51, 62, "Print"],
Cell[124777, 3093, 5123, 129, 126, "Print"],
Cell[129903, 3224, 1801, 27, 23, "Print"],
Cell[131707, 3253, 1801, 27, 23, "Print"],
Cell[133511, 3282, 1747, 26, 23, "Print"],
Cell[135261, 3310, 1801, 27, 23, "Print"],
Cell[137065, 3339, 1613, 22, 23, "Print"]
}, Open  ]]
}, Open  ]],
Cell[CellGroupData[{
Cell[138727, 3367, 4100, 99, 144, "Input"],
Cell[142830, 3468, 674, 10, 31, "Output"],
Cell[143507, 3480, 674, 10, 31, "Output"],
Cell[144184, 3492, 674, 10, 31, "Output"]
}, Open  ]],
Cell[CellGroupData[{
Cell[144895, 3507, 5782, 141, 124, "Input"],
Cell[150680, 3650, 830, 12, 31, "Output"],
Cell[151513, 3664, 830, 12, 31, "Output"]
}, Open  ]],
Cell[CellGroupData[{
Cell[152380, 3681, 20548, 563, 448, "Input"],
Cell[172931, 4246, 94, 1, 31, "Output"],
Cell[173028, 4249, 94, 1, 31, "Output"]
}, Open  ]]
}
]
*)

(* End of internal cache information *)
