# Supplementary material for: Bio-convective and chemically reactive hybrid nanofluid flow upon a thin stirring needle with viscous dissipation
Source: Sci Rep. 2021 Apr 13;11:8066. doi: 10.1038/s41598-021-86968-8 (PMC8044164; doi:10.1038/s41598-021-86968-8)
Supplement: Supplementary file 4 — Supplementary Information 4. [file 41598_2021_86968_MOESM4_ESM.nb]

(* Content-type: application/vnd.wolfram.mathematica *)

(*** Wolfram Notebook File ***)
(* http://www.wolfram.com/nb *)

(* CreatedBy='Mathematica 10.0' *)

(*CacheID: 234*)
(* Internal cache information:
NotebookFileLineBreakTest
NotebookFileLineBreakTest
NotebookDataPosition[       158,          7]
NotebookDataLength[    108615,       2232]
NotebookOptionsPosition[    108240,       2216]
NotebookOutlinePosition[    108668,       2233]
CellTagsIndexPosition[    108625,       2230]
WindowFrame->Normal*)

(* Beginning of Notebook Content *)
Notebook[{
Cell[BoxData[
 RowBox[{"\[IndentingNewLine]", 
  RowBox[{
   RowBox[{
    RowBox[{
     RowBox[{"u1", "[", 
      RowBox[{
      "x_", ",", "h_", ",", "a_", ",", "Pe_", ",", "Lb_", ",", "Nt_", ",", 
       "Nb_", ",", "K_", ",", "Le_"}], "]"}], "=", 
     RowBox[{"0.`", "\[VeryThinSpace]", "+", 
      SuperscriptBox["\[ExponentialE]", 
       RowBox[{"a", "-", "x"}]], "+", 
      RowBox[{"1.`", " ", 
       SuperscriptBox["2.718281828459045`", 
        RowBox[{"2", " ", "a"}]], " ", 
       SuperscriptBox["\[ExponentialE]", 
        RowBox[{"0.`", "\[VeryThinSpace]", "-", 
         RowBox[{"1.`", " ", "a"}], "-", "x"}]], " ", "h"}], "-", 
      RowBox[{"0.5`", " ", 
       SuperscriptBox["\[ExponentialE]", 
        RowBox[{"0.`", "\[VeryThinSpace]", "+", 
         RowBox[{"1.`", " ", "a"}], "-", "x"}]], " ", "h"}], "-", 
      RowBox[{"1.`", " ", 
       SuperscriptBox["2.718281828459045`", 
        RowBox[{"2", " ", "a"}]], " ", 
       SuperscriptBox["\[ExponentialE]", 
        RowBox[{
         RowBox[{
          RowBox[{"-", "1.`"}], " ", "a"}], "-", 
         RowBox[{"1.`", " ", "x"}]}]], " ", "h"}], "+", 
      RowBox[{"0.5`", " ", 
       SuperscriptBox["\[ExponentialE]", 
        RowBox[{
         RowBox[{"1.`", " ", "a"}], "-", 
         RowBox[{"1.`", " ", "x"}]}]], " ", "h"}], "-", 
      RowBox[{"0.0625`", " ", 
       SuperscriptBox["\[ExponentialE]", 
        RowBox[{"0.`", "\[VeryThinSpace]", "+", 
         RowBox[{"1.`", " ", "a"}], "-", "x"}]], " ", 
       SuperscriptBox["h", "2"]}], "+", 
      RowBox[{"0.0625`", " ", 
       SuperscriptBox["\[ExponentialE]", 
        RowBox[{
         RowBox[{"1.`", " ", "a"}], "-", 
         RowBox[{"1.`", " ", "x"}]}]], " ", 
       SuperscriptBox["h", "2"]}], "-", 
      RowBox[{"1.2999999999999998`", " ", 
       SuperscriptBox["\[ExponentialE]", 
        RowBox[{
         RowBox[{"2.`", " ", "a"}], "-", 
         RowBox[{"2.`", " ", "x"}]}]], " ", "h", " ", "Lb"}], "-", 
      RowBox[{"2.6`", " ", 
       SuperscriptBox["2.718281828459045`", 
        RowBox[{"2", " ", "a"}]], " ", 
       SuperscriptBox["\[ExponentialE]", 
        RowBox[{"0.`", "\[VeryThinSpace]", "-", 
         RowBox[{"1.`", " ", "a"}], "-", "x"}]], " ", "h", " ", "Lb"}], "+", 
      RowBox[{"1.3000000000000003`", " ", 
       SuperscriptBox["\[ExponentialE]", 
        RowBox[{"0.`", "\[VeryThinSpace]", "+", 
         RowBox[{"1.`", " ", "a"}], "-", "x"}]], " ", "h", " ", "Lb"}], "+", 
      RowBox[{"1.2999999999999998`", " ", 
       SuperscriptBox["\[ExponentialE]", 
        RowBox[{"0.`", "\[VeryThinSpace]", "+", 
         RowBox[{"2.`", " ", "a"}], "-", "x"}]], " ", "h", " ", "Lb"}], "+", 
      RowBox[{"2.6`", " ", 
       SuperscriptBox["2.718281828459045`", 
        RowBox[{"2", " ", "a"}]], " ", 
       SuperscriptBox["\[ExponentialE]", 
        RowBox[{
         RowBox[{
          RowBox[{"-", "1.`"}], " ", "a"}], "-", 
         RowBox[{"1.`", " ", "x"}]}]], " ", "h", " ", "Lb"}], "-", 
      RowBox[{"1.3000000000000003`", " ", 
       SuperscriptBox["\[ExponentialE]", 
        RowBox[{
         RowBox[{"1.`", " ", "a"}], "-", 
         RowBox[{"1.`", " ", "x"}]}]], " ", "h", " ", "Lb"}], "+", 
      RowBox[{"0.025709527252775033`", " ", 
       SuperscriptBox["\[ExponentialE]", 
        RowBox[{
         RowBox[{"3.`", " ", "a"}], "-", 
         RowBox[{"3.`", " ", "x"}]}]], " ", 
       SuperscriptBox["h", "2"], " ", "Lb"}], "-", 
      RowBox[{"0.7879083096460964`", " ", 
       SuperscriptBox["\[ExponentialE]", 
        RowBox[{
         RowBox[{"2.`", " ", "a"}], "-", 
         RowBox[{"2.`", " ", "x"}]}]], " ", 
       SuperscriptBox["h", "2"], " ", "Lb"}], "+", 
      RowBox[{"0.1371174786814669`", " ", "a", " ", 
       SuperscriptBox["\[ExponentialE]", 
        RowBox[{
         RowBox[{"2.`", " ", "a"}], "-", 
         RowBox[{"2.`", " ", "x"}]}]], " ", 
       SuperscriptBox["h", "2"], " ", "Lb"}], "-", 
      RowBox[{"0.06855873934077751`", " ", 
       SuperscriptBox["\[ExponentialE]", 
        RowBox[{
         RowBox[{"3.`", " ", "a"}], "-", 
         RowBox[{"2.`", " ", "x"}]}]], " ", 
       SuperscriptBox["h", "2"], " ", "Lb"}], "+", 
      RowBox[{"0.6254083096460736`", " ", 
       SuperscriptBox["\[ExponentialE]", 
        RowBox[{"0.`", "\[VeryThinSpace]", "+", 
         RowBox[{"2.`", " ", "a"}], "-", "x"}]], " ", 
       SuperscriptBox["h", "2"], " ", "Lb"}], "-", 
      RowBox[{"0.1371174786814669`", " ", "a", " ", 
       SuperscriptBox["\[ExponentialE]", 
        RowBox[{"0.`", "\[VeryThinSpace]", "+", 
         RowBox[{"2.`", " ", "a"}], "-", "x"}]], " ", 
       SuperscriptBox["h", "2"], " ", "Lb"}], "+", 
      RowBox[{"0.04284921208800248`", " ", 
       SuperscriptBox["\[ExponentialE]", 
        RowBox[{"0.`", "\[VeryThinSpace]", "+", 
         RowBox[{"3.`", " ", "a"}], "-", "x"}]], " ", 
       SuperscriptBox["h", "2"], " ", "Lb"}], "+", 
      RowBox[{"0.16250000000002274`", " ", 
       SuperscriptBox["\[ExponentialE]", 
        RowBox[{
         RowBox[{"2.`", " ", "a"}], "-", 
         RowBox[{"1.`", " ", "x"}]}]], " ", 
       SuperscriptBox["h", "2"], " ", "Lb"}], "+", 
      RowBox[{"1.6900000000000002`", " ", 
       SuperscriptBox["2.718281828459045`", 
        RowBox[{"2", " ", "a"}]], " ", 
       SuperscriptBox["\[ExponentialE]", 
        RowBox[{"0.`", "\[VeryThinSpace]", "-", 
         RowBox[{"1.`", " ", "a"}], "-", "x"}]], " ", "h", " ", 
       SuperscriptBox["Lb", "2"]}], "-", 
      RowBox[{"1.6900000000000002`", " ", 
       SuperscriptBox["2.718281828459045`", 
        RowBox[{"2", " ", "a"}]], " ", 
       SuperscriptBox["\[ExponentialE]", 
        RowBox[{
         RowBox[{
          RowBox[{"-", "1.`"}], " ", "a"}], "-", 
         RowBox[{"1.`", " ", "x"}]}]], " ", "h", " ", 
       SuperscriptBox["Lb", "2"]}], "+", 
      RowBox[{"0.1584374999999998`", " ", 
       SuperscriptBox["\[ExponentialE]", 
        RowBox[{
         RowBox[{"3.`", " ", "a"}], "-", 
         RowBox[{"3.`", " ", "x"}]}]], " ", 
       SuperscriptBox["h", "2"], " ", 
       SuperscriptBox["Lb", "2"]}], "+", 
      RowBox[{"0.5633333333325655`", " ", 
       SuperscriptBox["\[ExponentialE]", 
        RowBox[{
         RowBox[{"2.`", " ", "a"}], "-", 
         RowBox[{"2.`", " ", "x"}]}]], " ", 
       SuperscriptBox["h", "2"], " ", 
       SuperscriptBox["Lb", "2"]}], "-", 
      RowBox[{"0.42249999999996457`", " ", 
       SuperscriptBox["\[ExponentialE]", 
        RowBox[{
         RowBox[{"3.`", " ", "a"}], "-", 
         RowBox[{"2.`", " ", "x"}]}]], " ", 
       SuperscriptBox["h", "2"], " ", 
       SuperscriptBox["Lb", "2"]}], "-", 
      RowBox[{"0.42249999999999943`", " ", 
       SuperscriptBox["\[ExponentialE]", 
        RowBox[{"0.`", "\[VeryThinSpace]", "+", 
         RowBox[{"1.`", " ", "a"}], "-", "x"}]], " ", 
       SuperscriptBox["h", "2"], " ", 
       SuperscriptBox["Lb", "2"]}], "-", 
      RowBox[{"0.14083333333255188`", " ", 
       SuperscriptBox["\[ExponentialE]", 
        RowBox[{"0.`", "\[VeryThinSpace]", "+", 
         RowBox[{"2.`", " ", "a"}], "-", "x"}]], " ", 
       SuperscriptBox["h", "2"], " ", 
       SuperscriptBox["Lb", "2"]}], "+", 
      RowBox[{"0.2640624999999648`", " ", 
       SuperscriptBox["\[ExponentialE]", 
        RowBox[{"0.`", "\[VeryThinSpace]", "+", 
         RowBox[{"3.`", " ", "a"}], "-", "x"}]], " ", 
       SuperscriptBox["h", "2"], " ", 
       SuperscriptBox["Lb", "2"]}], "+", 
      RowBox[{"0.42249999999999943`", " ", 
       SuperscriptBox["\[ExponentialE]", 
        RowBox[{
         RowBox[{"1.`", " ", "a"}], "-", 
         RowBox[{"1.`", " ", "x"}]}]], " ", 
       SuperscriptBox["h", "2"], " ", 
       SuperscriptBox["Lb", "2"]}], "-", 
      RowBox[{"0.42250000000001364`", " ", 
       SuperscriptBox["\[ExponentialE]", 
        RowBox[{
         RowBox[{"2.`", " ", "a"}], "-", 
         RowBox[{"1.`", " ", "x"}]}]], " ", 
       SuperscriptBox["h", "2"], " ", 
       SuperscriptBox["Lb", "2"]}], "-", 
      RowBox[{"4.`", " ", 
       SuperscriptBox["\[ExponentialE]", 
        RowBox[{
         RowBox[{"2.`", " ", "a"}], "-", 
         RowBox[{"2.`", " ", "x"}]}]], " ", "h", " ", "Pe"}], "+", 
      RowBox[{"4.`", " ", 
       SuperscriptBox["\[ExponentialE]", 
        RowBox[{"0.`", "\[VeryThinSpace]", "+", 
         RowBox[{"2.`", " ", "a"}], "-", "x"}]], " ", "h", " ", "Pe"}], "-", 
      RowBox[{"6.111111111110201`", " ", 
       SuperscriptBox["\[ExponentialE]", 
        RowBox[{
         RowBox[{"2.`", " ", "a"}], "-", 
         RowBox[{"2.`", " ", "x"}]}]], " ", 
       SuperscriptBox["h", "2"], " ", "Pe"}], "+", 
      RowBox[{"5.611111111110201`", " ", 
       SuperscriptBox["\[ExponentialE]", 
        RowBox[{"0.`", "\[VeryThinSpace]", "+", 
         RowBox[{"2.`", " ", "a"}], "-", "x"}]], " ", 
       SuperscriptBox["h", "2"], " ", "Pe"}], "+", 
      RowBox[{"0.5`", " ", 
       SuperscriptBox["\[ExponentialE]", 
        RowBox[{
         RowBox[{"2.`", " ", "a"}], "-", 
         RowBox[{"1.`", " ", "x"}]}]], " ", 
       SuperscriptBox["h", "2"], " ", "Pe"}], "+", 
      RowBox[{"1.1781249999999979`", " ", 
       SuperscriptBox["\[ExponentialE]", 
        RowBox[{
         RowBox[{"3.`", " ", "a"}], "-", 
         RowBox[{"3.`", " ", "x"}]}]], " ", 
       SuperscriptBox["h", "2"], " ", "Lb", " ", "Pe"}], "+", 
      RowBox[{"1.1555555555555375`", " ", 
       SuperscriptBox["\[ExponentialE]", 
        RowBox[{
         RowBox[{"2.`", " ", "a"}], "-", 
         RowBox[{"2.`", " ", "x"}]}]], " ", 
       SuperscriptBox["h", "2"], " ", "Lb", " ", "Pe"}], "-", 
      RowBox[{"2.5999999999991177`", " ", 
       SuperscriptBox["\[ExponentialE]", 
        RowBox[{
         RowBox[{"3.`", " ", "a"}], "-", 
         RowBox[{"2.`", " ", "x"}]}]], " ", 
       SuperscriptBox["h", "2"], " ", "Lb", " ", "Pe"}], "+", 
      RowBox[{"0.1444444444441897`", " ", 
       SuperscriptBox["\[ExponentialE]", 
        RowBox[{"0.`", "\[VeryThinSpace]", "+", 
         RowBox[{"2.`", " ", "a"}], "-", "x"}]], " ", 
       SuperscriptBox["h", "2"], " ", "Lb", " ", "Pe"}], "+", 
      RowBox[{"1.4218749999991198`", " ", 
       SuperscriptBox["\[ExponentialE]", 
        RowBox[{"0.`", "\[VeryThinSpace]", "+", 
         RowBox[{"3.`", " ", "a"}], "-", "x"}]], " ", 
       SuperscriptBox["h", "2"], " ", "Lb", " ", "Pe"}], "-", 
      RowBox[{"1.2999999999997272`", " ", 
       SuperscriptBox["\[ExponentialE]", 
        RowBox[{
         RowBox[{"2.`", " ", "a"}], "-", 
         RowBox[{"1.`", " ", "x"}]}]], " ", 
       SuperscriptBox["h", "2"], " ", "Lb", " ", "Pe"}], "-", 
      RowBox[{"0.5555555555555556`", " ", 
       SuperscriptBox["\[ExponentialE]", 
        RowBox[{
         RowBox[{"2.`", " ", "a"}], "-", 
         RowBox[{"2.`", " ", "x"}]}]], " ", 
       SuperscriptBox["h", "2"], " ", "Le", " ", "Pe"}], "+", 
      RowBox[{"0.5555555555555556`", " ", 
       SuperscriptBox["\[ExponentialE]", 
        RowBox[{"0.`", "\[VeryThinSpace]", "+", 
         RowBox[{"2.`", " ", "a"}], "-", "x"}]], " ", 
       SuperscriptBox["h", "2"], " ", "Le", " ", "Pe"}], "-", 
      RowBox[{"0.2777777777777778`", " ", 
       SuperscriptBox["\[ExponentialE]", 
        RowBox[{
         RowBox[{"2.`", " ", "a"}], "-", 
         RowBox[{"2.`", " ", "x"}]}]], " ", 
       SuperscriptBox["h", "2"], " ", "K", " ", "Le", " ", "Pe"}], "+", 
      RowBox[{"0.2777777777777778`", " ", 
       SuperscriptBox["\[ExponentialE]", 
        RowBox[{"0.`", "\[VeryThinSpace]", "+", 
         RowBox[{"2.`", " ", "a"}], "-", "x"}]], " ", 
       SuperscriptBox["h", "2"], " ", "K", " ", "Le", " ", "Pe"}], "+", 
      FractionBox[
       RowBox[{"0.40740740740740744`", " ", 
        SuperscriptBox["\[ExponentialE]", 
         RowBox[{
          RowBox[{"2.`", " ", "a"}], "-", 
          RowBox[{"2.`", " ", "x"}]}]], " ", 
        SuperscriptBox["h", "2"], " ", "Nt", " ", "Pe"}], "Nb"], "-", 
      FractionBox[
       RowBox[{"0.40740740740740744`", " ", 
        SuperscriptBox["\[ExponentialE]", 
         RowBox[{"0.`", "\[VeryThinSpace]", "+", 
          RowBox[{"2.`", " ", "a"}], "-", "x"}]], " ", 
        SuperscriptBox["h", "2"], " ", "Nt", " ", "Pe"}], "Nb"], "+", 
      RowBox[{"2.`", " ", 
       SuperscriptBox["\[ExponentialE]", 
        RowBox[{
         RowBox[{"3.`", " ", "a"}], "-", 
         RowBox[{"3.`", " ", "x"}]}]], " ", 
       SuperscriptBox["h", "2"], " ", 
       SuperscriptBox["Pe", "2"]}], "-", 
      RowBox[{"4.`", " ", 
       SuperscriptBox["\[ExponentialE]", 
        RowBox[{
         RowBox[{"3.`", " ", "a"}], "-", 
         RowBox[{"2.`", " ", "x"}]}]], " ", 
       SuperscriptBox["h", "2"], " ", 
       SuperscriptBox["Pe", "2"]}], "+", 
      RowBox[{"2.`", " ", 
       SuperscriptBox["\[ExponentialE]", 
        RowBox[{"0.`", "\[VeryThinSpace]", "+", 
         RowBox[{"3.`", " ", "a"}], "-", "x"}]], " ", 
       SuperscriptBox["h", "2"], " ", 
       SuperscriptBox["Pe", "2"]}], "+", 
      RowBox[{"2.`", " ", 
       SuperscriptBox["2.718281828459045`", "a"], " ", 
       SuperscriptBox["\[ExponentialE]", 
        RowBox[{"0.`", "\[VeryThinSpace]", "-", 
         RowBox[{"1.`", " ", "x"}]}]], " ", "h", " ", "x"}], "-", 
      RowBox[{"1.`", " ", 
       SuperscriptBox["\[ExponentialE]", 
        RowBox[{
         RowBox[{"1.`", " ", "a"}], "-", 
         RowBox[{"1.`", " ", "x"}]}]], " ", "h", " ", "x"}], "+", 
      RowBox[{"0.125`", " ", 
       SuperscriptBox["\[ExponentialE]", 
        RowBox[{
         RowBox[{"1.`", " ", "a"}], "-", 
         RowBox[{"1.`", " ", "x"}]}]], " ", 
       SuperscriptBox["h", "2"], " ", "x"}], "-", 
      RowBox[{"2.6`", " ", 
       SuperscriptBox["2.718281828459045`", "a"], " ", 
       SuperscriptBox["\[ExponentialE]", 
        RowBox[{"0.`", "\[VeryThinSpace]", "-", 
         RowBox[{"1.`", " ", "x"}]}]], " ", "h", " ", "Lb", " ", "x"}], "-", 
      RowBox[{"0.9502106019050227`", " ", 
       SuperscriptBox["\[ExponentialE]", 
        RowBox[{
         RowBox[{"2.`", " ", "a"}], "-", 
         RowBox[{"2.`", " ", "x"}]}]], " ", 
       SuperscriptBox["h", "2"], " ", "Lb", " ", "x"}], "+", 
      RowBox[{"0.1028381090111006`", " ", "a", " ", 
       SuperscriptBox["\[ExponentialE]", 
        RowBox[{
         RowBox[{"2.`", " ", "a"}], "-", 
         RowBox[{"2.`", " ", "x"}]}]], " ", 
       SuperscriptBox["h", "2"], " ", "Lb", " ", "x"}], "-", 
      RowBox[{"6.816769371198461`*^-14", " ", 
       SuperscriptBox["\[ExponentialE]", 
        RowBox[{
         RowBox[{"1.`", " ", "a"}], "-", 
         RowBox[{"1.`", " ", "x"}]}]], " ", 
       SuperscriptBox["h", "2"], " ", "Lb", " ", "x"}], "+", 
      RowBox[{"0.3250000000000043`", " ", 
       SuperscriptBox["\[ExponentialE]", 
        RowBox[{
         RowBox[{"2.`", " ", "a"}], "-", 
         RowBox[{"1.`", " ", "x"}]}]], " ", 
       SuperscriptBox["h", "2"], " ", "Lb", " ", "x"}], "+", 
      RowBox[{"0.8450000000000136`", " ", 
       SuperscriptBox["\[ExponentialE]", 
        RowBox[{
         RowBox[{"2.`", " ", "a"}], "-", 
         RowBox[{"2.`", " ", "x"}]}]], " ", 
       SuperscriptBox["h", "2"], " ", 
       SuperscriptBox["Lb", "2"], " ", "x"}], "+", 
      RowBox[{"0.8449999999999989`", " ", 
       SuperscriptBox["\[ExponentialE]", 
        RowBox[{
         RowBox[{"1.`", " ", "a"}], "-", 
         RowBox[{"1.`", " ", "x"}]}]], " ", 
       SuperscriptBox["h", "2"], " ", 
       SuperscriptBox["Lb", "2"], " ", "x"}], "-", 
      RowBox[{"0.8449999999999999`", " ", 
       SuperscriptBox["\[ExponentialE]", 
        RowBox[{
         RowBox[{"2.`", " ", "a"}], "-", 
         RowBox[{"1.`", " ", "x"}]}]], " ", 
       SuperscriptBox["h", "2"], " ", 
       SuperscriptBox["Lb", "2"], " ", "x"}], "-", 
      RowBox[{"4.`", " ", 
       SuperscriptBox["\[ExponentialE]", 
        RowBox[{
         RowBox[{"2.`", " ", "a"}], "-", 
         RowBox[{"2.`", " ", "x"}]}]], " ", "h", " ", "Pe", " ", "x"}], "-", 
      RowBox[{"7.333333333333332`", " ", 
       SuperscriptBox["\[ExponentialE]", 
        RowBox[{
         RowBox[{"2.`", " ", "a"}], "-", 
         RowBox[{"2.`", " ", "x"}]}]], " ", 
       SuperscriptBox["h", "2"], " ", "Pe", " ", "x"}], "+", 
      RowBox[{"1.`", " ", 
       SuperscriptBox["\[ExponentialE]", 
        RowBox[{
         RowBox[{"2.`", " ", "a"}], "-", 
         RowBox[{"1.`", " ", "x"}]}]], " ", 
       SuperscriptBox["h", "2"], " ", "Pe", " ", "x"}], "+", 
      RowBox[{"1.1375000000000006`", " ", 
       SuperscriptBox["\[ExponentialE]", 
        RowBox[{
         RowBox[{"3.`", " ", "a"}], "-", 
         RowBox[{"3.`", " ", "x"}]}]], " ", 
       SuperscriptBox["h", "2"], " ", "Lb", " ", "Pe", " ", "x"}], "+", 
      RowBox[{"3.4666666666668062`", " ", 
       SuperscriptBox["\[ExponentialE]", 
        RowBox[{
         RowBox[{"2.`", " ", "a"}], "-", 
         RowBox[{"2.`", " ", "x"}]}]], " ", 
       SuperscriptBox["h", "2"], " ", "Lb", " ", "Pe", " ", "x"}], "-", 
      RowBox[{"1.3000000000000473`", " ", 
       SuperscriptBox["\[ExponentialE]", 
        RowBox[{
         RowBox[{"3.`", " ", "a"}], "-", 
         RowBox[{"2.`", " ", "x"}]}]], " ", 
       SuperscriptBox["h", "2"], " ", "Lb", " ", "Pe", " ", "x"}], "-", 
      RowBox[{"2.6`", " ", 
       SuperscriptBox["\[ExponentialE]", 
        RowBox[{
         RowBox[{"2.`", " ", "a"}], "-", 
         RowBox[{"1.`", " ", "x"}]}]], " ", 
       SuperscriptBox["h", "2"], " ", "Lb", " ", "Pe", " ", "x"}], "-", 
      RowBox[{"0.6666666666666666`", " ", 
       SuperscriptBox["\[ExponentialE]", 
        RowBox[{
         RowBox[{"2.`", " ", "a"}], "-", 
         RowBox[{"2.`", " ", "x"}]}]], " ", 
       SuperscriptBox["h", "2"], " ", "Le", " ", "Pe", " ", "x"}], "-", 
      RowBox[{"0.3333333333333333`", " ", 
       SuperscriptBox["\[ExponentialE]", 
        RowBox[{
         RowBox[{"2.`", " ", "a"}], "-", 
         RowBox[{"2.`", " ", "x"}]}]], " ", 
       SuperscriptBox["h", "2"], " ", "K", " ", "Le", " ", "Pe", " ", "x"}], 
      "+", 
      FractionBox[
       RowBox[{"0.22222222222222232`", " ", 
        SuperscriptBox["\[ExponentialE]", 
         RowBox[{
          RowBox[{"2.`", " ", "a"}], "-", 
          RowBox[{"2.`", " ", "x"}]}]], " ", 
        SuperscriptBox["h", "2"], " ", "Nt", " ", "Pe", " ", "x"}], "Nb"], 
      "+", 
      RowBox[{"4.`", " ", 
       SuperscriptBox["\[ExponentialE]", 
        RowBox[{
         RowBox[{"3.`", " ", "a"}], "-", 
         RowBox[{"3.`", " ", "x"}]}]], " ", 
       SuperscriptBox["h", "2"], " ", 
       SuperscriptBox["Pe", "2"], " ", "x"}], "-", 
      RowBox[{"4.`", " ", 
       SuperscriptBox["\[ExponentialE]", 
        RowBox[{
         RowBox[{"3.`", " ", "a"}], "-", 
         RowBox[{"2.`", " ", "x"}]}]], " ", 
       SuperscriptBox["h", "2"], " ", 
       SuperscriptBox["Pe", "2"], " ", "x"}], "-", 
      RowBox[{"1.`", " ", 
       SuperscriptBox["\[ExponentialE]", 
        RowBox[{
         RowBox[{"1.`", " ", "a"}], "-", 
         RowBox[{"1.`", " ", "x"}]}]], " ", "h", " ", 
       SuperscriptBox["x", "2"]}], "+", 
      RowBox[{"0.625`", " ", 
       SuperscriptBox["\[ExponentialE]", 
        RowBox[{
         RowBox[{"1.`", " ", "a"}], "-", 
         RowBox[{"1.`", " ", "x"}]}]], " ", 
       SuperscriptBox["h", "2"], " ", 
       SuperscriptBox["x", "2"]}], "+", 
      RowBox[{"0.5814412606592672`", " ", 
       SuperscriptBox["\[ExponentialE]", 
        RowBox[{
         RowBox[{"2.`", " ", "a"}], "-", 
         RowBox[{"2.`", " ", "x"}]}]], " ", 
       SuperscriptBox["h", "2"], " ", "Lb", " ", 
       SuperscriptBox["x", "2"]}], "-", 
      RowBox[{"1.3000000000000003`", " ", 
       SuperscriptBox["\[ExponentialE]", 
        RowBox[{
         RowBox[{"1.`", " ", "a"}], "-", 
         RowBox[{"1.`", " ", "x"}]}]], " ", 
       SuperscriptBox["h", "2"], " ", "Lb", " ", 
       SuperscriptBox["x", "2"]}], "-", 
      RowBox[{"0.325`", " ", 
       SuperscriptBox["\[ExponentialE]", 
        RowBox[{
         RowBox[{"2.`", " ", "a"}], "-", 
         RowBox[{"1.`", " ", "x"}]}]], " ", 
       SuperscriptBox["h", "2"], " ", "Lb", " ", 
       SuperscriptBox["x", "2"]}], "+", 
      RowBox[{"0.8449999999999999`", " ", 
       SuperscriptBox["\[ExponentialE]", 
        RowBox[{
         RowBox[{"1.`", " ", "a"}], "-", 
         RowBox[{"1.`", " ", "x"}]}]], " ", 
       SuperscriptBox["h", "2"], " ", 
       SuperscriptBox["Lb", "2"], " ", 
       SuperscriptBox["x", "2"]}], "-", 
      RowBox[{"4.`", " ", 
       SuperscriptBox["\[ExponentialE]", 
        RowBox[{
         RowBox[{"2.`", " ", "a"}], "-", 
         RowBox[{"2.`", " ", "x"}]}]], " ", 
       SuperscriptBox["h", "2"], " ", "Pe", " ", 
       SuperscriptBox["x", "2"]}], "-", 
      RowBox[{"1.`", " ", 
       SuperscriptBox["\[ExponentialE]", 
        RowBox[{
         RowBox[{"2.`", " ", "a"}], "-", 
         RowBox[{"1.`", " ", "x"}]}]], " ", 
       SuperscriptBox["h", "2"], " ", "Pe", " ", 
       SuperscriptBox["x", "2"]}], "+", 
      RowBox[{"2.5999999999999996`", " ", 
       SuperscriptBox["\[ExponentialE]", 
        RowBox[{
         RowBox[{"2.`", " ", "a"}], "-", 
         RowBox[{"2.`", " ", "x"}]}]], " ", 
       SuperscriptBox["h", "2"], " ", "Lb", " ", "Pe", " ", 
       SuperscriptBox["x", "2"]}], "-", 
      RowBox[{"1.`", " ", 
       SuperscriptBox["\[ExponentialE]", 
        RowBox[{
         RowBox[{"2.`", " ", "a"}], "-", 
         RowBox[{"2.`", " ", "x"}]}]], " ", 
       SuperscriptBox["h", "2"], " ", "Le", " ", "Pe", " ", 
       SuperscriptBox["x", "2"]}], "-", 
      RowBox[{"0.5`", " ", 
       SuperscriptBox["\[ExponentialE]", 
        RowBox[{
         RowBox[{"2.`", " ", "a"}], "-", 
         RowBox[{"2.`", " ", "x"}]}]], " ", 
       SuperscriptBox["h", "2"], " ", "K", " ", "Le", " ", "Pe", " ", 
       SuperscriptBox["x", "2"]}], "-", 
      FractionBox[
       RowBox[{"0.6666666666666667`", " ", 
        SuperscriptBox["\[ExponentialE]", 
         RowBox[{
          RowBox[{"2.`", " ", "a"}], "-", 
          RowBox[{"2.`", " ", "x"}]}]], " ", 
        SuperscriptBox["h", "2"], " ", "Nt", " ", "Pe", " ", 
        SuperscriptBox["x", "2"]}], "Nb"], "+", 
      RowBox[{"2.`", " ", 
       SuperscriptBox["\[ExponentialE]", 
        RowBox[{
         RowBox[{"3.`", " ", "a"}], "-", 
         RowBox[{"3.`", " ", "x"}]}]], " ", 
       SuperscriptBox["h", "2"], " ", 
       SuperscriptBox["Pe", "2"], " ", 
       SuperscriptBox["x", "2"]}], "-", 
      RowBox[{"0.7499999999999998`", " ", 
       SuperscriptBox["\[ExponentialE]", 
        RowBox[{
         RowBox[{"1.`", " ", "a"}], "-", 
         RowBox[{"1.`", " ", "x"}]}]], " ", 
       SuperscriptBox["h", "2"], " ", 
       SuperscriptBox["x", "3"]}], "+", 
      RowBox[{"0.65`", " ", 
       SuperscriptBox["\[ExponentialE]", 
        RowBox[{
         RowBox[{"1.`", " ", "a"}], "-", 
         RowBox[{"1.`", " ", "x"}]}]], " ", 
       SuperscriptBox["h", "2"], " ", "Lb", " ", 
       SuperscriptBox["x", "3"]}], "+", 
      RowBox[{"1.9999999999999998`", " ", 
       SuperscriptBox["\[ExponentialE]", 
        RowBox[{
         RowBox[{"2.`", " ", "a"}], "-", 
         RowBox[{"2.`", " ", "x"}]}]], " ", 
       SuperscriptBox["h", "2"], " ", "Pe", " ", 
       SuperscriptBox["x", "3"]}], "+", 
      FractionBox[
       RowBox[{"1.`", " ", 
        SuperscriptBox["\[ExponentialE]", 
         RowBox[{
          RowBox[{"2.`", " ", "a"}], "-", 
          RowBox[{"2.`", " ", "x"}]}]], " ", 
        SuperscriptBox["h", "2"], " ", "Nt", " ", "Pe", " ", 
        SuperscriptBox["x", "3"]}], "Nb"], "+", 
      RowBox[{"0.125`", " ", 
       SuperscriptBox["\[ExponentialE]", 
        RowBox[{
         RowBox[{"1.`", " ", "a"}], "-", 
         RowBox[{"1.`", " ", "x"}]}]], " ", 
       SuperscriptBox["h", "2"], " ", 
       SuperscriptBox["x", "4"]}]}]}], ";"}], "\[IndentingNewLine]", 
   RowBox[{
    RowBox[{
     RowBox[{"u2", "[", 
      RowBox[{
      "x_", ",", "h_", ",", "a_", ",", "Pe_", ",", "Lb_", ",", "Nt_", ",", 
       "Nb_", ",", "K_", ",", "Le_"}], "]"}], "=", 
     RowBox[{"0.`", "\[VeryThinSpace]", "+", 
      SuperscriptBox["\[ExponentialE]", 
       RowBox[{"a", "-", "x"}]], "+", 
      RowBox[{"1.`", " ", 
       SuperscriptBox["2.718281828459045`", 
        RowBox[{"2", " ", "a"}]], " ", 
       SuperscriptBox["\[ExponentialE]", 
        RowBox[{"0.`", "\[VeryThinSpace]", "-", 
         RowBox[{"1.`", " ", "a"}], "-", "x"}]], " ", "h"}], "-", 
      RowBox[{"0.5`", " ", 
       SuperscriptBox["\[ExponentialE]", 
        RowBox[{"0.`", "\[VeryThinSpace]", "+", 
         RowBox[{"1.`", " ", "a"}], "-", "x"}]], " ", "h"}], "-", 
      RowBox[{"1.`", " ", 
       SuperscriptBox["2.718281828459045`", 
        RowBox[{"2", " ", "a"}]], " ", 
       SuperscriptBox["\[ExponentialE]", 
        RowBox[{
         RowBox[{
          RowBox[{"-", "1.`"}], " ", "a"}], "-", 
         RowBox[{"1.`", " ", "x"}]}]], " ", "h"}], "+", 
      RowBox[{"0.5`", " ", 
       SuperscriptBox["\[ExponentialE]", 
        RowBox[{
         RowBox[{"1.`", " ", "a"}], "-", 
         RowBox[{"1.`", " ", "x"}]}]], " ", "h"}], "-", 
      RowBox[{"0.0625`", " ", 
       SuperscriptBox["\[ExponentialE]", 
        RowBox[{"0.`", "\[VeryThinSpace]", "+", 
         RowBox[{"1.`", " ", "a"}], "-", "x"}]], " ", 
       SuperscriptBox["h", "2"]}], "+", 
      RowBox[{"0.0625`", " ", 
       SuperscriptBox["\[ExponentialE]", 
        RowBox[{
         RowBox[{"1.`", " ", "a"}], "-", 
         RowBox[{"1.`", " ", "x"}]}]], " ", 
       SuperscriptBox["h", "2"]}], "-", 
      RowBox[{"1.2999999999999998`", " ", 
       SuperscriptBox["\[ExponentialE]", 
        RowBox[{
         RowBox[{"2.`", " ", "a"}], "-", 
         RowBox[{"2.`", " ", "x"}]}]], " ", "h", " ", "Lb"}], "-", 
      RowBox[{"2.6`", " ", 
       SuperscriptBox["2.718281828459045`", 
        RowBox[{"2", " ", "a"}]], " ", 
       SuperscriptBox["\[ExponentialE]", 
        RowBox[{"0.`", "\[VeryThinSpace]", "-", 
         RowBox[{"1.`", " ", "a"}], "-", "x"}]], " ", "h", " ", "Lb"}], "+", 
      RowBox[{"1.3000000000000003`", " ", 
       SuperscriptBox["\[ExponentialE]", 
        RowBox[{"0.`", "\[VeryThinSpace]", "+", 
         RowBox[{"1.`", " ", "a"}], "-", "x"}]], " ", "h", " ", "Lb"}], "+", 
      RowBox[{"1.2999999999999998`", " ", 
       SuperscriptBox["\[ExponentialE]", 
        RowBox[{"0.`", "\[VeryThinSpace]", "+", 
         RowBox[{"2.`", " ", "a"}], "-", "x"}]], " ", "h", " ", "Lb"}], "+", 
      RowBox[{"2.6`", " ", 
       SuperscriptBox["2.718281828459045`", 
        RowBox[{"2", " ", "a"}]], " ", 
       SuperscriptBox["\[ExponentialE]", 
        RowBox[{
         RowBox[{
          RowBox[{"-", "1.`"}], " ", "a"}], "-", 
         RowBox[{"1.`", " ", "x"}]}]], " ", "h", " ", "Lb"}], "-", 
      RowBox[{"1.3000000000000003`", " ", 
       SuperscriptBox["\[ExponentialE]", 
        RowBox[{
         RowBox[{"1.`", " ", "a"}], "-", 
         RowBox[{"1.`", " ", "x"}]}]], " ", "h", " ", "Lb"}], "+", 
      RowBox[{"0.024478622214684442`", " ", 
       SuperscriptBox["\[ExponentialE]", 
        RowBox[{
         RowBox[{"3.`", " ", "a"}], "-", 
         RowBox[{"3.`", " ", "x"}]}]], " ", 
       SuperscriptBox["h", "2"], " ", "Lb"}], "-", 
      RowBox[{"0.7806140575688028`", " ", 
       SuperscriptBox["\[ExponentialE]", 
        RowBox[{
         RowBox[{"2.`", " ", "a"}], "-", 
         RowBox[{"2.`", " ", "x"}]}]], " ", 
       SuperscriptBox["h", "2"], " ", "Lb"}], "+", 
      RowBox[{"0.13055265181164502`", " ", "a", " ", 
       SuperscriptBox["\[ExponentialE]", 
        RowBox[{
         RowBox[{"2.`", " ", "a"}], "-", 
         RowBox[{"2.`", " ", "x"}]}]], " ", 
       SuperscriptBox["h", "2"], " ", "Lb"}], "-", 
      RowBox[{"0.06527632590583579`", " ", 
       SuperscriptBox["\[ExponentialE]", 
        RowBox[{
         RowBox[{"3.`", " ", "a"}], "-", 
         RowBox[{"2.`", " ", "x"}]}]], " ", 
       SuperscriptBox["h", "2"], " ", "Lb"}], "+", 
      RowBox[{"0.61811405756878`", " ", 
       SuperscriptBox["\[ExponentialE]", 
        RowBox[{"0.`", "\[VeryThinSpace]", "+", 
         RowBox[{"2.`", " ", "a"}], "-", "x"}]], " ", 
       SuperscriptBox["h", "2"], " ", "Lb"}], "-", 
      RowBox[{"0.13055265181164502`", " ", "a", " ", 
       SuperscriptBox["\[ExponentialE]", 
        RowBox[{"0.`", "\[VeryThinSpace]", "+", 
         RowBox[{"2.`", " ", "a"}], "-", "x"}]], " ", 
       SuperscriptBox["h", "2"], " ", "Lb"}], "+", 
      RowBox[{"0.04079770369115135`", " ", 
       SuperscriptBox["\[ExponentialE]", 
        RowBox[{"0.`", "\[VeryThinSpace]", "+", 
         RowBox[{"3.`", " ", "a"}], "-", "x"}]], " ", 
       SuperscriptBox["h", "2"], " ", "Lb"}], "+", 
      RowBox[{"0.16250000000002274`", " ", 
       SuperscriptBox["\[ExponentialE]", 
        RowBox[{
         RowBox[{"2.`", " ", "a"}], "-", 
         RowBox[{"1.`", " ", "x"}]}]], " ", 
       SuperscriptBox["h", "2"], " ", "Lb"}], "+", 
      RowBox[{"1.6900000000000002`", " ", 
       SuperscriptBox["2.718281828459045`", 
        RowBox[{"2", " ", "a"}]], " ", 
       SuperscriptBox["\[ExponentialE]", 
        RowBox[{"0.`", "\[VeryThinSpace]", "-", 
         RowBox[{"1.`", " ", "a"}], "-", "x"}]], " ", "h", " ", 
       SuperscriptBox["Lb", "2"]}], "-", 
      RowBox[{"1.6900000000000002`", " ", 
       SuperscriptBox["2.718281828459045`", 
        RowBox[{"2", " ", "a"}]], " ", 
       SuperscriptBox["\[ExponentialE]", 
        RowBox[{
         RowBox[{
          RowBox[{"-", "1.`"}], " ", "a"}], "-", 
         RowBox[{"1.`", " ", "x"}]}]], " ", "h", " ", 
       SuperscriptBox["Lb", "2"]}], "+", 
      RowBox[{"0.1584374999999998`", " ", 
       SuperscriptBox["\[ExponentialE]", 
        RowBox[{
         RowBox[{"3.`", " ", "a"}], "-", 
         RowBox[{"3.`", " ", "x"}]}]], " ", 
       SuperscriptBox["h", "2"], " ", 
       SuperscriptBox["Lb", "2"]}], "+", 
      RowBox[{"0.5633333333325655`", " ", 
       SuperscriptBox["\[ExponentialE]", 
        RowBox[{
         RowBox[{"2.`", " ", "a"}], "-", 
         RowBox[{"2.`", " ", "x"}]}]], " ", 
       SuperscriptBox["h", "2"], " ", 
       SuperscriptBox["Lb", "2"]}], "-", 
      RowBox[{"0.42249999999996457`", " ", 
       SuperscriptBox["\[ExponentialE]", 
        RowBox[{
         RowBox[{"3.`", " ", "a"}], "-", 
         RowBox[{"2.`", " ", "x"}]}]], " ", 
       SuperscriptBox["h", "2"], " ", 
       SuperscriptBox["Lb", "2"]}], "-", 
      RowBox[{"0.42249999999999943`", " ", 
       SuperscriptBox["\[ExponentialE]", 
        RowBox[{"0.`", "\[VeryThinSpace]", "+", 
         RowBox[{"1.`", " ", "a"}], "-", "x"}]], " ", 
       SuperscriptBox["h", "2"], " ", 
       SuperscriptBox["Lb", "2"]}], "-", 
      RowBox[{"0.14083333333255188`", " ", 
       SuperscriptBox["\[ExponentialE]", 
        RowBox[{"0.`", "\[VeryThinSpace]", "+", 
         RowBox[{"2.`", " ", "a"}], "-", "x"}]], " ", 
       SuperscriptBox["h", "2"], " ", 
       SuperscriptBox["Lb", "2"]}], "+", 
      RowBox[{"0.2640624999999648`", " ", 
       SuperscriptBox["\[ExponentialE]", 
        RowBox[{"0.`", "\[VeryThinSpace]", "+", 
         RowBox[{"3.`", " ", "a"}], "-", "x"}]], " ", 
       SuperscriptBox["h", "2"], " ", 
       SuperscriptBox["Lb", "2"]}], "+", 
      RowBox[{"0.42249999999999943`", " ", 
       SuperscriptBox["\[ExponentialE]", 
        RowBox[{
         RowBox[{"1.`", " ", "a"}], "-", 
         RowBox[{"1.`", " ", "x"}]}]], " ", 
       SuperscriptBox["h", "2"], " ", 
       SuperscriptBox["Lb", "2"]}], "-", 
      RowBox[{"0.42250000000001364`", " ", 
       SuperscriptBox["\[ExponentialE]", 
        RowBox[{
         RowBox[{"2.`", " ", "a"}], "-", 
         RowBox[{"1.`", " ", "x"}]}]], " ", 
       SuperscriptBox["h", "2"], " ", 
       SuperscriptBox["Lb", "2"]}], "-", 
      RowBox[{"4.`", " ", 
       SuperscriptBox["\[ExponentialE]", 
        RowBox[{
         RowBox[{"2.`", " ", "a"}], "-", 
         RowBox[{"2.`", " ", "x"}]}]], " ", "h", " ", "Pe"}], "+", 
      RowBox[{"4.`", " ", 
       SuperscriptBox["\[ExponentialE]", 
        RowBox[{"0.`", "\[VeryThinSpace]", "+", 
         RowBox[{"2.`", " ", "a"}], "-", "x"}]], " ", "h", " ", "Pe"}], "-", 
      RowBox[{"6.111111111110201`", " ", 
       SuperscriptBox["\[ExponentialE]", 
        RowBox[{
         RowBox[{"2.`", " ", "a"}], "-", 
         RowBox[{"2.`", " ", "x"}]}]], " ", 
       SuperscriptBox["h", "2"], " ", "Pe"}], "+", 
      RowBox[{"5.611111111110201`", " ", 
       SuperscriptBox["\[ExponentialE]", 
        RowBox[{"0.`", "\[VeryThinSpace]", "+", 
         RowBox[{"2.`", " ", "a"}], "-", "x"}]], " ", 
       SuperscriptBox["h", "2"], " ", "Pe"}], "+", 
      RowBox[{"0.5`", " ", 
       SuperscriptBox["\[ExponentialE]", 
        RowBox[{
         RowBox[{"2.`", " ", "a"}], "-", 
         RowBox[{"1.`", " ", "x"}]}]], " ", 
       SuperscriptBox["h", "2"], " ", "Pe"}], "+", 
      RowBox[{"1.1781249999999979`", " ", 
       SuperscriptBox["\[ExponentialE]", 
        RowBox[{
         RowBox[{"3.`", " ", "a"}], "-", 
         RowBox[{"3.`", " ", "x"}]}]], " ", 
       SuperscriptBox["h", "2"], " ", "Lb", " ", "Pe"}], "+", 
      RowBox[{"1.1555555555555375`", " ", 
       SuperscriptBox["\[ExponentialE]", 
        RowBox[{
         RowBox[{"2.`", " ", "a"}], "-", 
         RowBox[{"2.`", " ", "x"}]}]], " ", 
       SuperscriptBox["h", "2"], " ", "Lb", " ", "Pe"}], "-", 
      RowBox[{"2.5999999999991177`", " ", 
       SuperscriptBox["\[ExponentialE]", 
        RowBox[{
         RowBox[{"3.`", " ", "a"}], "-", 
         RowBox[{"2.`", " ", "x"}]}]], " ", 
       SuperscriptBox["h", "2"], " ", "Lb", " ", "Pe"}], "+", 
      RowBox[{"0.1444444444441897`", " ", 
       SuperscriptBox["\[ExponentialE]", 
        RowBox[{"0.`", "\[VeryThinSpace]", "+", 
         RowBox[{"2.`", " ", "a"}], "-", "x"}]], " ", 
       SuperscriptBox["h", "2"], " ", "Lb", " ", "Pe"}], "+", 
      RowBox[{"1.4218749999991198`", " ", 
       SuperscriptBox["\[ExponentialE]", 
        RowBox[{"0.`", "\[VeryThinSpace]", "+", 
         RowBox[{"3.`", " ", "a"}], "-", "x"}]], " ", 
       SuperscriptBox["h", "2"], " ", "Lb", " ", "Pe"}], "-", 
      RowBox[{"1.2999999999997272`", " ", 
       SuperscriptBox["\[ExponentialE]", 
        RowBox[{
         RowBox[{"2.`", " ", "a"}], "-", 
         RowBox[{"1.`", " ", "x"}]}]], " ", 
       SuperscriptBox["h", "2"], " ", "Lb", " ", "Pe"}], "-", 
      RowBox[{"0.5555555555555556`", " ", 
       SuperscriptBox["\[ExponentialE]", 
        RowBox[{
         RowBox[{"2.`", " ", "a"}], "-", 
         RowBox[{"2.`", " ", "x"}]}]], " ", 
       SuperscriptBox["h", "2"], " ", "Le", " ", "Pe"}], "+", 
      RowBox[{"0.5555555555555556`", " ", 
       SuperscriptBox["\[ExponentialE]", 
        RowBox[{"0.`", "\[VeryThinSpace]", "+", 
         RowBox[{"2.`", " ", "a"}], "-", "x"}]], " ", 
       SuperscriptBox["h", "2"], " ", "Le", " ", "Pe"}], "-", 
      RowBox[{"0.2777777777777778`", " ", 
       SuperscriptBox["\[ExponentialE]", 
        RowBox[{
         RowBox[{"2.`", " ", "a"}], "-", 
         RowBox[{"2.`", " ", "x"}]}]], " ", 
       SuperscriptBox["h", "2"], " ", "K", " ", "Le", " ", "Pe"}], "+", 
      RowBox[{"0.2777777777777778`", " ", 
       SuperscriptBox["\[ExponentialE]", 
        RowBox[{"0.`", "\[VeryThinSpace]", "+", 
         RowBox[{"2.`", " ", "a"}], "-", "x"}]], " ", 
       SuperscriptBox["h", "2"], " ", "K", " ", "Le", " ", "Pe"}], "+", 
      FractionBox[
       RowBox[{"0.40740740740740744`", " ", 
        SuperscriptBox["\[ExponentialE]", 
         RowBox[{
          RowBox[{"2.`", " ", "a"}], "-", 
          RowBox[{"2.`", " ", "x"}]}]], " ", 
        SuperscriptBox["h", "2"], " ", "Nt", " ", "Pe"}], "Nb"], "-", 
      FractionBox[
       RowBox[{"0.40740740740740744`", " ", 
        SuperscriptBox["\[ExponentialE]", 
         RowBox[{"0.`", "\[VeryThinSpace]", "+", 
          RowBox[{"2.`", " ", "a"}], "-", "x"}]], " ", 
        SuperscriptBox["h", "2"], " ", "Nt", " ", "Pe"}], "Nb"], "+", 
      RowBox[{"2.`", " ", 
       SuperscriptBox["\[ExponentialE]", 
        RowBox[{
         RowBox[{"3.`", " ", "a"}], "-", 
         RowBox[{"3.`", " ", "x"}]}]], " ", 
       SuperscriptBox["h", "2"], " ", 
       SuperscriptBox["Pe", "2"]}], "-", 
      RowBox[{"4.`", " ", 
       SuperscriptBox["\[ExponentialE]", 
        RowBox[{
         RowBox[{"3.`", " ", "a"}], "-", 
         RowBox[{"2.`", " ", "x"}]}]], " ", 
       SuperscriptBox["h", "2"], " ", 
       SuperscriptBox["Pe", "2"]}], "+", 
      RowBox[{"2.`", " ", 
       SuperscriptBox["\[ExponentialE]", 
        RowBox[{"0.`", "\[VeryThinSpace]", "+", 
         RowBox[{"3.`", " ", "a"}], "-", "x"}]], " ", 
       SuperscriptBox["h", "2"], " ", 
       SuperscriptBox["Pe", "2"]}], "+", 
      RowBox[{"2.`", " ", 
       SuperscriptBox["2.718281828459045`", "a"], " ", 
       SuperscriptBox["\[ExponentialE]", 
        RowBox[{"0.`", "\[VeryThinSpace]", "-", 
         RowBox[{"1.`", " ", "x"}]}]], " ", "h", " ", "x"}], "-", 
      RowBox[{"1.`", " ", 
       SuperscriptBox["\[ExponentialE]", 
        RowBox[{
         RowBox[{"1.`", " ", "a"}], "-", 
         RowBox[{"1.`", " ", "x"}]}]], " ", "h", " ", "x"}], "+", 
      RowBox[{"0.125`", " ", 
       SuperscriptBox["\[ExponentialE]", 
        RowBox[{
         RowBox[{"1.`", " ", "a"}], "-", 
         RowBox[{"1.`", " ", "x"}]}]], " ", 
       SuperscriptBox["h", "2"], " ", "x"}], "-", 
      RowBox[{"2.6`", " ", 
       SuperscriptBox["2.718281828459045`", "a"], " ", 
       SuperscriptBox["\[ExponentialE]", 
        RowBox[{"0.`", "\[VeryThinSpace]", "-", 
         RowBox[{"1.`", " ", "x"}]}]], " ", "h", " ", "Lb", " ", "x"}], "-", 
      RowBox[{"0.9430987061292542`", " ", 
       SuperscriptBox["\[ExponentialE]", 
        RowBox[{
         RowBox[{"2.`", " ", "a"}], "-", 
         RowBox[{"2.`", " ", "x"}]}]], " ", 
       SuperscriptBox["h", "2"], " ", "Lb", " ", "x"}], "+", 
      RowBox[{"0.09791448885873238`", " ", "a", " ", 
       SuperscriptBox["\[ExponentialE]", 
        RowBox[{
         RowBox[{"2.`", " ", "a"}], "-", 
         RowBox[{"2.`", " ", "x"}]}]], " ", 
       SuperscriptBox["h", "2"], " ", "Lb", " ", "x"}], "-", 
      RowBox[{"6.816769371198461`*^-14", " ", 
       SuperscriptBox["\[ExponentialE]", 
        RowBox[{
         RowBox[{"1.`", " ", "a"}], "-", 
         RowBox[{"1.`", " ", "x"}]}]], " ", 
       SuperscriptBox["h", "2"], " ", "Lb", " ", "x"}], "+", 
      RowBox[{"0.3250000000000043`", " ", 
       SuperscriptBox["\[ExponentialE]", 
        RowBox[{
         RowBox[{"2.`", " ", "a"}], "-", 
         RowBox[{"1.`", " ", "x"}]}]], " ", 
       SuperscriptBox["h", "2"], " ", "Lb", " ", "x"}], "+", 
      RowBox[{"0.8450000000000136`", " ", 
       SuperscriptBox["\[ExponentialE]", 
        RowBox[{
         RowBox[{"2.`", " ", "a"}], "-", 
         RowBox[{"2.`", " ", "x"}]}]], " ", 
       SuperscriptBox["h", "2"], " ", 
       SuperscriptBox["Lb", "2"], " ", "x"}], "+", 
      RowBox[{"0.8449999999999989`", " ", 
       SuperscriptBox["\[ExponentialE]", 
        RowBox[{
         RowBox[{"1.`", " ", "a"}], "-", 
         RowBox[{"1.`", " ", "x"}]}]], " ", 
       SuperscriptBox["h", "2"], " ", 
       SuperscriptBox["Lb", "2"], " ", "x"}], "-", 
      RowBox[{"0.8449999999999999`", " ", 
       SuperscriptBox["\[ExponentialE]", 
        RowBox[{
         RowBox[{"2.`", " ", "a"}], "-", 
         RowBox[{"1.`", " ", "x"}]}]], " ", 
       SuperscriptBox["h", "2"], " ", 
       SuperscriptBox["Lb", "2"], " ", "x"}], "-", 
      RowBox[{"4.`", " ", 
       SuperscriptBox["\[ExponentialE]", 
        RowBox[{
         RowBox[{"2.`", " ", "a"}], "-", 
         RowBox[{"2.`", " ", "x"}]}]], " ", "h", " ", "Pe", " ", "x"}], "-", 
      RowBox[{"7.333333333333332`", " ", 
       SuperscriptBox["\[ExponentialE]", 
        RowBox[{
         RowBox[{"2.`", " ", "a"}], "-", 
         RowBox[{"2.`", " ", "x"}]}]], " ", 
       SuperscriptBox["h", "2"], " ", "Pe", " ", "x"}], "+", 
      RowBox[{"1.`", " ", 
       SuperscriptBox["\[ExponentialE]", 
        RowBox[{
         RowBox[{"2.`", " ", "a"}], "-", 
         RowBox[{"1.`", " ", "x"}]}]], " ", 
       SuperscriptBox["h", "2"], " ", "Pe", " ", "x"}], "+", 
      RowBox[{"1.1375000000000006`", " ", 
       SuperscriptBox["\[ExponentialE]", 
        RowBox[{
         RowBox[{"3.`", " ", "a"}], "-", 
         RowBox[{"3.`", " ", "x"}]}]], " ", 
       SuperscriptBox["h", "2"], " ", "Lb", " ", "Pe", " ", "x"}], "+", 
      RowBox[{"3.4666666666668062`", " ", 
       SuperscriptBox["\[ExponentialE]", 
        RowBox[{
         RowBox[{"2.`", " ", "a"}], "-", 
         RowBox[{"2.`", " ", "x"}]}]], " ", 
       SuperscriptBox["h", "2"], " ", "Lb", " ", "Pe", " ", "x"}], "-", 
      RowBox[{"1.3000000000000473`", " ", 
       SuperscriptBox["\[ExponentialE]", 
        RowBox[{
         RowBox[{"3.`", " ", "a"}], "-", 
         RowBox[{"2.`", " ", "x"}]}]], " ", 
       SuperscriptBox["h", "2"], " ", "Lb", " ", "Pe", " ", "x"}], "-", 
      RowBox[{"2.6`", " ", 
       SuperscriptBox["\[ExponentialE]", 
        RowBox[{
         RowBox[{"2.`", " ", "a"}], "-", 
         RowBox[{"1.`", " ", "x"}]}]], " ", 
       SuperscriptBox["h", "2"], " ", "Lb", " ", "Pe", " ", "x"}], "-", 
      RowBox[{"0.6666666666666666`", " ", 
       SuperscriptBox["\[ExponentialE]", 
        RowBox[{
         RowBox[{"2.`", " ", "a"}], "-", 
         RowBox[{"2.`", " ", "x"}]}]], " ", 
       SuperscriptBox["h", "2"], " ", "Le", " ", "Pe", " ", "x"}], "-", 
      RowBox[{"0.3333333333333333`", " ", 
       SuperscriptBox["\[ExponentialE]", 
        RowBox[{
         RowBox[{"2.`", " ", "a"}], "-", 
         RowBox[{"2.`", " ", "x"}]}]], " ", 
       SuperscriptBox["h", "2"], " ", "K", " ", "Le", " ", "Pe", " ", "x"}], 
      "+", 
      FractionBox[
       RowBox[{"0.22222222222222232`", " ", 
        SuperscriptBox["\[ExponentialE]", 
         RowBox[{
          RowBox[{"2.`", " ", "a"}], "-", 
          RowBox[{"2.`", " ", "x"}]}]], " ", 
        SuperscriptBox["h", "2"], " ", "Nt", " ", "Pe", " ", "x"}], "Nb"], 
      "+", 
      RowBox[{"4.`", " ", 
       SuperscriptBox["\[ExponentialE]", 
        RowBox[{
         RowBox[{"3.`", " ", "a"}], "-", 
         RowBox[{"3.`", " ", "x"}]}]], " ", 
       SuperscriptBox["h", "2"], " ", 
       SuperscriptBox["Pe", "2"], " ", "x"}], "-", 
      RowBox[{"4.`", " ", 
       SuperscriptBox["\[ExponentialE]", 
        RowBox[{
         RowBox[{"3.`", " ", "a"}], "-", 
         RowBox[{"2.`", " ", "x"}]}]], " ", 
       SuperscriptBox["h", "2"], " ", 
       SuperscriptBox["Pe", "2"], " ", "x"}], "-", 
      RowBox[{"1.`", " ", 
       SuperscriptBox["\[ExponentialE]", 
        RowBox[{
         RowBox[{"1.`", " ", "a"}], "-", 
         RowBox[{"1.`", " ", "x"}]}]], " ", "h", " ", 
       SuperscriptBox["x", "2"]}], "+", 
      RowBox[{"0.625`", " ", 
       SuperscriptBox["\[ExponentialE]", 
        RowBox[{
         RowBox[{"1.`", " ", "a"}], "-", 
         RowBox[{"1.`", " ", "x"}]}]], " ", 
       SuperscriptBox["h", "2"], " ", 
       SuperscriptBox["x", "2"]}], "+", 
      RowBox[{"0.5847236740941746`", " ", 
       SuperscriptBox["\[ExponentialE]", 
        RowBox[{
         RowBox[{"2.`", " ", "a"}], "-", 
         RowBox[{"2.`", " ", "x"}]}]], " ", 
       SuperscriptBox["h", "2"], " ", "Lb", " ", 
       SuperscriptBox["x", "2"]}], "-", 
      RowBox[{"1.3000000000000003`", " ", 
       SuperscriptBox["\[ExponentialE]", 
        RowBox[{
         RowBox[{"1.`", " ", "a"}], "-", 
         RowBox[{"1.`", " ", "x"}]}]], " ", 
       SuperscriptBox["h", "2"], " ", "Lb", " ", 
       SuperscriptBox["x", "2"]}], "-", 
      RowBox[{"0.325`", " ", 
       SuperscriptBox["\[ExponentialE]", 
        RowBox[{
         RowBox[{"2.`", " ", "a"}], "-", 
         RowBox[{"1.`", " ", "x"}]}]], " ", 
       SuperscriptBox["h", "2"], " ", "Lb", " ", 
       SuperscriptBox["x", "2"]}], "+", 
      RowBox[{"0.8449999999999999`", " ", 
       SuperscriptBox["\[ExponentialE]", 
        RowBox[{
         RowBox[{"1.`", " ", "a"}], "-", 
         RowBox[{"1.`", " ", "x"}]}]], " ", 
       SuperscriptBox["h", "2"], " ", 
       SuperscriptBox["Lb", "2"], " ", 
       SuperscriptBox["x", "2"]}], "-", 
      RowBox[{"4.`", " ", 
       SuperscriptBox["\[ExponentialE]", 
        RowBox[{
         RowBox[{"2.`", " ", "a"}], "-", 
         RowBox[{"2.`", " ", "x"}]}]], " ", 
       SuperscriptBox["h", "2"], " ", "Pe", " ", 
       SuperscriptBox["x", "2"]}], "-", 
      RowBox[{"1.`", " ", 
       SuperscriptBox["\[ExponentialE]", 
        RowBox[{
         RowBox[{"2.`", " ", "a"}], "-", 
         RowBox[{"1.`", " ", "x"}]}]], " ", 
       SuperscriptBox["h", "2"], " ", "Pe", " ", 
       SuperscriptBox["x", "2"]}], "+", 
      RowBox[{"2.5999999999999996`", " ", 
       SuperscriptBox["\[ExponentialE]", 
        RowBox[{
         RowBox[{"2.`", " ", "a"}], "-", 
         RowBox[{"2.`", " ", "x"}]}]], " ", 
       SuperscriptBox["h", "2"], " ", "Lb", " ", "Pe", " ", 
       SuperscriptBox["x", "2"]}], "-", 
      RowBox[{"1.`", " ", 
       SuperscriptBox["\[ExponentialE]", 
        RowBox[{
         RowBox[{"2.`", " ", "a"}], "-", 
         RowBox[{"2.`", " ", "x"}]}]], " ", 
       SuperscriptBox["h", "2"], " ", "Le", " ", "Pe", " ", 
       SuperscriptBox["x", "2"]}], "-", 
      RowBox[{"0.5`", " ", 
       SuperscriptBox["\[ExponentialE]", 
        RowBox[{
         RowBox[{"2.`", " ", "a"}], "-", 
         RowBox[{"2.`", " ", "x"}]}]], " ", 
       SuperscriptBox["h", "2"], " ", "K", " ", "Le", " ", "Pe", " ", 
       SuperscriptBox["x", "2"]}], "-", 
      FractionBox[
       RowBox[{"0.6666666666666667`", " ", 
        SuperscriptBox["\[ExponentialE]", 
         RowBox[{
          RowBox[{"2.`", " ", "a"}], "-", 
          RowBox[{"2.`", " ", "x"}]}]], " ", 
        SuperscriptBox["h", "2"], " ", "Nt", " ", "Pe", " ", 
        SuperscriptBox["x", "2"]}], "Nb"], "+", 
      RowBox[{"2.`", " ", 
       SuperscriptBox["\[ExponentialE]", 
        RowBox[{
         RowBox[{"3.`", " ", "a"}], "-", 
         RowBox[{"3.`", " ", "x"}]}]], " ", 
       SuperscriptBox["h", "2"], " ", 
       SuperscriptBox["Pe", "2"], " ", 
       SuperscriptBox["x", "2"]}], "-", 
      RowBox[{"0.7499999999999998`", " ", 
       SuperscriptBox["\[ExponentialE]", 
        RowBox[{
         RowBox[{"1.`", " ", "a"}], "-", 
         RowBox[{"1.`", " ", "x"}]}]], " ", 
       SuperscriptBox["h", "2"], " ", 
       SuperscriptBox["x", "3"]}], "+", 
      RowBox[{"0.65`", " ", 
       SuperscriptBox["\[ExponentialE]", 
        RowBox[{
         RowBox[{"1.`", " ", "a"}], "-", 
         RowBox[{"1.`", " ", "x"}]}]], " ", 
       SuperscriptBox["h", "2"], " ", "Lb", " ", 
       SuperscriptBox["x", "3"]}], "+", 
      RowBox[{"1.9999999999999998`", " ", 
       SuperscriptBox["\[ExponentialE]", 
        RowBox[{
         RowBox[{"2.`", " ", "a"}], "-", 
         RowBox[{"2.`", " ", "x"}]}]], " ", 
       SuperscriptBox["h", "2"], " ", "Pe", " ", 
       SuperscriptBox["x", "3"]}], "+", 
      FractionBox[
       RowBox[{"1.`", " ", 
        SuperscriptBox["\[ExponentialE]", 
         RowBox[{
          RowBox[{"2.`", " ", "a"}], "-", 
          RowBox[{"2.`", " ", "x"}]}]], " ", 
        SuperscriptBox["h", "2"], " ", "Nt", " ", "Pe", " ", 
        SuperscriptBox["x", "3"]}], "Nb"], "+", 
      RowBox[{"0.125`", " ", 
       SuperscriptBox["\[ExponentialE]", 
        RowBox[{
         RowBox[{"1.`", " ", "a"}], "-", 
         RowBox[{"1.`", " ", "x"}]}]], " ", 
       SuperscriptBox["h", "2"], " ", 
       SuperscriptBox["x", "4"]}]}]}], ";"}], "\[IndentingNewLine]", 
   "\[IndentingNewLine]", 
   RowBox[{"<<", "\"\<PlotLegends`\>\""}], "\n", 
   RowBox[{
    RowBox[{"w1", "=", 
     RowBox[{"Plot", "[", 
      RowBox[{
       RowBox[{"{", 
        RowBox[{
         RowBox[{"u1", "[", 
          RowBox[{"x", ",", 
           RowBox[{"-", "1.1"}], ",", "0.02", ",", ".1", ",", " ", "0.4", ",",
            "0.1", ",", "0.1", ",", "0.1", ",", "0.1"}], "]"}], ",", 
         RowBox[{"u1", "[", 
          RowBox[{"x", ",", 
           RowBox[{"-", "1.1"}], ",", "0.02", ",", "0.1", ",", " ", "0.3", 
           ",", "0.1", ",", "0.1", ",", "0.1", ",", "0.1"}], "]"}], ",", 
         RowBox[{"u1", "[", 
          RowBox[{"x", ",", 
           RowBox[{"-", "1.1"}], ",", "0.02", ",", "0.1", ",", " ", "0.2", 
           ",", "0.1", ",", "0.1", ",", "0.1", ",", "0.1"}], "]"}]}], "}"}], 
       ",", 
       RowBox[{"{", 
        RowBox[{"x", ",", "0", ",", "12"}], "}"}], ",", 
       RowBox[{"PlotRange", "\[Rule]", "All"}], ",", 
       RowBox[{"BaseStyle", "\[Rule]", 
        RowBox[{"{", 
         RowBox[{
          RowBox[{"FontFamily", "\[Rule]", "\"\<Times\>\""}], ",", 
          RowBox[{"FontSize", "\[Rule]", "24"}]}], "}"}]}], ",", 
       RowBox[{"AxesOrigin", "\[Rule]", 
        RowBox[{"{", 
         RowBox[{"0", ",", "0"}], "}"}]}], ",", "\[IndentingNewLine]", 
       RowBox[{"PlotStyle", "\[Rule]", 
        RowBox[{"{", 
         RowBox[{
          RowBox[{"{", 
           RowBox[{
            RowBox[{"Thickness", "[", "0.003", "]"}], ",", 
            RowBox[{"Dashing", "[", 
             RowBox[{"{", "0.001", "}"}], "]"}], ",", "Red"}], "}"}], ",", 
          RowBox[{"{", 
           RowBox[{
            RowBox[{"Thickness", "[", "0.003", "]"}], ",", 
            RowBox[{"Dashing", "[", 
             RowBox[{"{", "0.001", "}"}], "]"}], ",", "Magenta"}], "}"}], ",", 
          RowBox[{"{", 
           RowBox[{
            RowBox[{"Thickness", "[", "0.003", "]"}], ",", 
            RowBox[{"Dashing", "[", 
             RowBox[{"{", "0.001", "}"}], "]"}], ",", "Black"}], "}"}]}], 
         "}"}]}]}], "]"}]}], ";"}], "\[IndentingNewLine]", 
   RowBox[{
    RowBox[{"w2", "=", 
     RowBox[{"Plot", "[", 
      RowBox[{
       RowBox[{"{", 
        RowBox[{
         RowBox[{"u2", "[", 
          RowBox[{"x", ",", 
           RowBox[{"-", "1.1"}], ",", "0.02", ",", ".1", ",", " ", "0.37", 
           ",", "0.1", ",", "0.1", ",", "0.1", ",", "0.1"}], "]"}], ",", 
         RowBox[{"u2", "[", 
          RowBox[{"x", ",", 
           RowBox[{"-", "1.1"}], ",", "0.02", ",", "0.1", ",", " ", "0.27", 
           ",", "0.1", ",", "0.1", ",", "0.1", ",", "0.1"}], "]"}], ",", 
         RowBox[{"u2", "[", 
          RowBox[{"x", ",", 
           RowBox[{"-", "1.1"}], ",", "0.02", ",", "0.1", ",", " ", "0.17", 
           ",", "0.1", ",", "0.1", ",", "0.1", ",", "0.1"}], "]"}]}], "}"}], 
       ",", 
       RowBox[{"{", 
        RowBox[{"x", ",", "0", ",", "12"}], "}"}], ",", 
       RowBox[{"PlotRange", "\[Rule]", "All"}], ",", 
       RowBox[{"BaseStyle", "\[Rule]", 
        RowBox[{"{", 
         RowBox[{
          RowBox[{"FontFamily", "\[Rule]", "\"\<Times\>\""}], ",", 
          RowBox[{"FontSize", "\[Rule]", "24"}]}], "}"}]}], ",", 
       RowBox[{"AxesOrigin", "\[Rule]", 
        RowBox[{"{", 
         RowBox[{"0", ",", "0"}], "}"}]}], ",", "\[IndentingNewLine]", 
       RowBox[{"PlotStyle", "\[Rule]", 
        RowBox[{"{", 
         RowBox[{
          RowBox[{"{", 
           RowBox[{
            RowBox[{"Thickness", "[", "0.003", "]"}], ",", 
            RowBox[{"Dashing", "[", 
             RowBox[{"{", "0.01", "}"}], "]"}], ",", "Red"}], "}"}], ",", 
          RowBox[{"{", 
           RowBox[{
            RowBox[{"Thickness", "[", "0.003", "]"}], ",", 
            RowBox[{"Dashing", "[", 
             RowBox[{"{", "0.01", "}"}], "]"}], ",", "Magenta"}], "}"}], ",", 
          RowBox[{"{", 
           RowBox[{
            RowBox[{"Thickness", "[", "0.003", "]"}], ",", 
            RowBox[{"Dashing", "[", 
             RowBox[{"{", "0.01", "}"}], "]"}], ",", "Black"}], "}"}]}], 
         "}"}]}]}], "]"}]}], ";"}], "\[IndentingNewLine]", 
   RowBox[{"Show", "[", 
    RowBox[{
     RowBox[{"{", 
      RowBox[{"w1", ",", "w2"}], "}"}], ",", 
     RowBox[{"PlotRange", "\[Rule]", "All"}], ",", 
     RowBox[{"Frame", "\[Rule]", "True"}], ",", 
     RowBox[{"FrameLabel", "\[Rule]", 
      RowBox[{"{", 
       RowBox[{
        StyleBox["\[Eta]",
         FontFamily->"Courier New",
         FontSize->24], ",", "\"\<\!\(\*
StyleBox[\"\[Xi]\",
FontSize->24,
FontSlant->\"Italic\"]\)\!\(\*
StyleBox[\"(\",
FontSize->24]\)\!\(\*
StyleBox[\"\[Eta]\",
FontFamily->\"Courier New\",
FontSize->24]\)\!\(\*
StyleBox[\")\",
FontSize->24]\)\>\""}], "}"}]}], ",", 
     RowBox[{"Axes", "\[Rule]", 
      RowBox[{"{", 
       RowBox[{"False", ",", "True"}], "}"}]}]}], "]"}], 
   "\[IndentingNewLine]", 
   RowBox[{
   "h_", ",", "a_", ",", "Pe_", ",", "Lb_", ",", "Nt_", ",", "Nb_", ",", "K_",
     ",", "Le_"}]}]}]], "Input",
 CellChangeTimes->{{3.7215660274516416`*^9, 3.721566040349787*^9}, {
   3.7215660977220354`*^9, 3.721566411299962*^9}, {3.7217140979679117`*^9, 
   3.7217141382352147`*^9}, {3.7217141744782877`*^9, 
   3.7217142351327567`*^9}, {3.7217142913909745`*^9, 
   3.7217143138822613`*^9}, {3.7217143443090014`*^9, 3.721714401441269*^9}, {
   3.721714490604369*^9, 3.721714498725834*^9}, {3.721714559828328*^9, 
   3.721714715861253*^9}, {3.72171481546695*^9, 3.721714827912662*^9}, {
   3.7217148741303053`*^9, 3.7217148859049788`*^9}, {3.721714920730971*^9, 
   3.7217150028106656`*^9}, {3.721715043835012*^9, 3.7217150602969537`*^9}, {
   3.721992236288072*^9, 3.721992356155928*^9}, {3.721992401347513*^9, 
   3.721992440421748*^9}, {3.7219924727905993`*^9, 3.7219926492456923`*^9}, {
   3.7333638987053666`*^9, 3.7333639503733215`*^9}, {3.7333639856553397`*^9, 
   3.733364003580365*^9}, {3.734701545392618*^9, 3.73470155958343*^9}, {
   3.7374696280768843`*^9, 3.7374696866802363`*^9}, {3.737469717001971*^9, 
   3.7374697817396736`*^9}, {3.737469814314537*^9, 3.7374698243581114`*^9}, {
   3.737469868886658*^9, 3.737469883880516*^9}, {3.73747010178998*^9, 
   3.73747011683784*^9}, {3.742801109877433*^9, 3.7428011239772387`*^9}, {
   3.7428012368116927`*^9, 3.742801403158207*^9}, {3.7428018436164*^9, 
   3.742801847479621*^9}, {3.742801906820015*^9, 3.7428019442901583`*^9}, {
   3.7428244706367598`*^9, 3.7428244874497213`*^9}, {3.7428249772087336`*^9, 
   3.74282505110196*^9}, 3.7428253443807344`*^9, 3.7428253814418545`*^9, {
   3.7428254676347847`*^9, 3.742825659545761*^9}, {3.742825710108653*^9, 
   3.742825726630598*^9}, {3.7428258252772408`*^9, 3.7428258845406303`*^9}, {
   3.7428259192486153`*^9, 3.742825920430683*^9}, 3.742826032039067*^9, {
   3.7428261450865326`*^9, 3.7428261588573203`*^9}, {3.742826616365488*^9, 
   3.7428266672003956`*^9}, {3.742826789868412*^9, 3.7428268217072334`*^9}, {
   3.7428268520229673`*^9, 3.742826956383936*^9}, {3.742826993364051*^9, 
   3.7428270220736933`*^9}, {3.742827256343093*^9, 3.7428272743101206`*^9}, {
   3.7428276868707175`*^9, 3.7428277375626173`*^9}, 3.7428278598406105`*^9, 
   3.7428281046706142`*^9, {3.7428281953728027`*^9, 3.742828216035984*^9}, {
   3.7428282572883434`*^9, 3.742828413748293*^9}, {3.742828569184183*^9, 
   3.742828636926058*^9}, {3.7428286858188543`*^9, 3.7428287005486965`*^9}, 
   3.742828792473954*^9, {3.742828855752574*^9, 3.742828858575735*^9}, {
   3.7428291281791553`*^9, 3.7428291440190616`*^9}, {3.7428292728974333`*^9, 
   3.7428292821899643`*^9}, {3.7428294123974123`*^9, 
   3.7428294408540397`*^9}, {3.7428295540865164`*^9, 
   3.7428295572576976`*^9}, {3.742829658933513*^9, 3.7428296693781104`*^9}, {
   3.74282978877594*^9, 3.742829821891834*^9}, {3.742829932568164*^9, 
   3.7428299767876935`*^9}, {3.742830164575434*^9, 3.7428301777041855`*^9}, {
   3.742830278165931*^9, 3.7428302857083626`*^9}, {3.7428304974704747`*^9, 
   3.7428305596040287`*^9}, 3.748051130767848*^9, {3.7480511899702344`*^9, 
   3.7480512061381593`*^9}, {3.7480512629834104`*^9, 3.748051355405697*^9}, {
   3.7480514237086034`*^9, 3.748051453946333*^9}, {3.7480515607504416`*^9, 
   3.7480515616344924`*^9}, {3.7480518074465523`*^9, 
   3.7480519287534904`*^9}, {3.748052158770646*^9, 3.7480521838410807`*^9}, 
   3.748052308774226*^9, 3.748052381271373*^9, {3.748052503644372*^9, 
   3.748052518889244*^9}, {3.748065138439912*^9, 3.7480651581030364`*^9}, {
   3.748065235732476*^9, 3.748065243327911*^9}, {3.7480653731173344`*^9, 
   3.7480653871651382`*^9}, {3.7480659361405373`*^9, 3.748065938995701*^9}, {
   3.7480661033671026`*^9, 3.7480661068853035`*^9}, {3.7480661877969313`*^9, 
   3.7480661892130127`*^9}, {3.7480665406911163`*^9, 
   3.7480665416531706`*^9}, {3.7480671771705203`*^9, 
   3.7480672099003925`*^9}, {3.748067752477426*^9, 3.748067763467055*^9}, {
   3.7480726954473696`*^9, 3.748072700449656*^9}, {3.7480728219126034`*^9, 
   3.74807287413559*^9}, {3.7480729828968105`*^9, 3.748073000777834*^9}, {
   3.7480734464583254`*^9, 3.748073502612537*^9}, {3.7480736250795417`*^9, 
   3.748073653764182*^9}, 3.7480737234921703`*^9, {3.748074182934449*^9, 
   3.748074186656662*^9}, {3.748074216851389*^9, 3.748074224108804*^9}, {
   3.7480816160218344`*^9, 3.7480817872786293`*^9}, {3.748081862726945*^9, 
   3.7480818968438964`*^9}, {3.7480822503831177`*^9, 3.748082251056156*^9}, {
   3.7480824334795904`*^9, 3.748082435095683*^9}, {3.748082536290471*^9, 
   3.748082552138377*^9}, {3.748083141474085*^9, 3.74808318422453*^9}, {
   3.7480832526094418`*^9, 3.7480832724005737`*^9}, {3.7480834329637575`*^9, 
   3.7480834502667475`*^9}, {3.7480835494324193`*^9, 3.748083580062171*^9}, {
   3.748084011439844*^9, 3.748084024459589*^9}, {3.748084113092659*^9, 
   3.748084113773698*^9}, {3.7480846985491447`*^9, 3.7480846996632085`*^9}, {
   3.760952638865754*^9, 3.760952660211975*^9}, {3.7609527862581844`*^9, 
   3.7609527986878953`*^9}, {3.7650756433394585`*^9, 3.765075647413692*^9}, {
   3.784427959367544*^9, 3.7844279794833884`*^9}, 3.7844280885889034`*^9, 
   3.7844281650989532`*^9, {3.784428197223035*^9, 3.7844282480899916`*^9}, {
   3.784428337219865*^9, 3.7844283670817432`*^9}, {3.784428416298113*^9, 
   3.7844284774638896`*^9}, 3.7844285082834625`*^9, {3.784428565341859*^9, 
   3.7844285882276125`*^9}, {3.7844286212213697`*^9, 
   3.7844286394047747`*^9}, {3.784428682752837*^9, 3.784428720438013*^9}, {
   3.784428858615838*^9, 3.7844288923785396`*^9}, 3.7844289500293903`*^9, {
   3.784428980314351*^9, 3.7844289842448373`*^9}, 3.784429068497503*^9, {
   3.784429177601116*^9, 3.7844291814379563`*^9}, {3.7844294358384094`*^9, 
   3.784429469270957*^9}, {3.784429517446143*^9, 3.7844295384599085`*^9}, {
   3.784429575312346*^9, 3.784429598360799*^9}, {3.7844296334797735`*^9, 
   3.7844296773644037`*^9}, {3.7844297227889147`*^9, 
   3.7844297329497375`*^9}, {3.784430412969553*^9, 3.784430438920147*^9}, {
   3.7844304800371776`*^9, 3.7844305697313037`*^9}, {3.784431000372513*^9, 
   3.7844310723230786`*^9}, {3.7844311354233303`*^9, 
   3.7844311785818853`*^9}, {3.7844312302277565`*^9, 
   3.7844312477578716`*^9}, {3.7844312846511993`*^9, 
   3.7844312929340467`*^9}, {3.784431379017812*^9, 3.7844314025468826`*^9}, {
   3.784431488471075*^9, 3.7844315295342503`*^9}, {3.7844315930733128`*^9, 
   3.7844316545728292`*^9}, {3.7844316952430553`*^9, 3.784431739961455*^9}, {
   3.784431789948762*^9, 3.784431805388467*^9}, {3.7844318354730053`*^9, 
   3.7844318472903996`*^9}, {3.784431888130172*^9, 3.7844319047277813`*^9}, {
   3.784539142941744*^9, 3.784539177495408*^9}, {3.784539250690137*^9, 
   3.7845392583351507`*^9}, {3.784539363003765*^9, 3.7845393724749823`*^9}, {
   3.7845394611309423`*^9, 3.784539473846965*^9}, {3.7845395477069173`*^9, 
   3.7845395637155457`*^9}, {3.78453975824312*^9, 3.784539794755189*^9}, {
   3.784540587333302*^9, 3.784540615231173*^9}, {3.7867754337635465`*^9, 
   3.7867754449945135`*^9}, {3.7867755042381315`*^9, 
   3.7867755284453993`*^9}, {3.786775585187665*^9, 3.786775593898365*^9}, {
   3.7867756305633173`*^9, 3.7867756845778894`*^9}, {3.7867757148907943`*^9, 
   3.78677573587173*^9}, {3.7867757823823547`*^9, 3.786775829773588*^9}, {
   3.7867758816508646`*^9, 3.786775894746847*^9}, {3.786775948323613*^9, 
   3.7867761224951057`*^9}, 3.786776161605545*^9, {3.786776195433083*^9, 
   3.7867762164738235`*^9}, {3.7867771405214033`*^9, 
   3.7867772343135996`*^9}, {3.78677731281467*^9, 3.7867773681616693`*^9}, {
   3.7867774410420866`*^9, 3.78677766306841*^9}, {3.7867777490824265`*^9, 
   3.7867777559400654`*^9}, {3.786777808897441*^9, 3.7867778252457247`*^9}, 
   3.786777856988841*^9, {3.786777892329338*^9, 3.7867779115349813`*^9}, 
   3.7867812627580423`*^9, {3.7867813034412117`*^9, 3.7867813151349416`*^9}, {
   3.786781345793957*^9, 3.7867813714214277`*^9}, {3.786781402534272*^9, 
   3.786781403765974*^9}, {3.7867814613829255`*^9, 3.7867815454530554`*^9}, {
   3.7867815792696643`*^9, 3.7867816298026576`*^9}, {3.786782446922641*^9, 
   3.786782463616991*^9}, {3.786782547514642*^9, 3.786782775413373*^9}, {
   3.7870444847223263`*^9, 3.787044496700266*^9}, 3.7870446311160135`*^9, 
   3.787044689823988*^9, {3.7870448823960123`*^9, 3.7870448845263405`*^9}, {
   3.787044980526638*^9, 3.7870450567767324`*^9}, 3.78704511815435*^9, {
   3.7870451701493196`*^9, 3.787045280864441*^9}, {3.7870453355342507`*^9, 
   3.7870453488087673`*^9}, {3.7870453887639236`*^9, 
   3.7870454106314487`*^9}, {3.7870454525792933`*^9, 3.787045460852171*^9}, {
   3.7870455229102097`*^9, 3.7870455378921466`*^9}, {3.787057147691985*^9, 
   3.7870571819194126`*^9}, {3.7870572826031494`*^9, 
   3.7870572842627287`*^9}, {3.7870573372922726`*^9, 3.787057345632969*^9}, {
   3.7870577565275803`*^9, 3.787057791881941*^9}, {3.787057826525236*^9, 
   3.7870578351731105`*^9}, {3.787058516113628*^9, 3.787058527348586*^9}, {
   3.7870589385166955`*^9, 3.78705896933325*^9}, {3.78705900985034*^9, 
   3.787059041621475*^9}, {3.7870591157003794`*^9, 3.7870591774621935`*^9}, {
   3.7870592231680183`*^9, 3.787059309915137*^9}, 3.7870593420102153`*^9, {
   3.7870593833616357`*^9, 3.787059408383724*^9}, {3.787059448525387*^9, 
   3.7870594545483227`*^9}, {3.7870595098254795`*^9, 
   3.7870595374800653`*^9}, {3.7870595779328575`*^9, 3.787059628838767*^9}, {
   3.787059666252754*^9, 3.7870597161886444`*^9}, {3.787059761502231*^9, 
   3.787059810060588*^9}, {3.787059843418431*^9, 3.787059871734793*^9}, {
   3.7871324410445223`*^9, 3.787132546112564*^9}, {3.7871380608470693`*^9, 
   3.7871380743908277`*^9}, 3.7871381609723716`*^9, 3.7871382707359033`*^9, 
   3.7871383626671815`*^9, {3.7871384049939575`*^9, 3.787138456887192*^9}, {
   3.787138753035927*^9, 3.7871388046508493`*^9}, {3.78713883723075*^9, 
   3.787138912763785*^9}, {3.7871389517714543`*^9, 3.787138977903576*^9}, {
   3.787139029448741*^9, 3.787139051765049*^9}, {3.7871390858339214`*^9, 
   3.7871391148384233`*^9}, {3.7871391943847103`*^9, 3.787139592515303*^9}, {
   3.7871414512095084`*^9, 3.7871416381617284`*^9}, {3.787438036984873*^9, 
   3.7874381186147423`*^9}, {3.7874381567744145`*^9, 3.787438207458521*^9}, {
   3.787438248279435*^9, 3.787438249633731*^9}, {3.7874385891163645`*^9, 
   3.787438600242694*^9}, {3.7874386418787174`*^9, 3.7874386505107346`*^9}, {
   3.7874387871389875`*^9, 3.7874387879860687`*^9}, {3.78743889400443*^9, 
   3.7874389016806145`*^9}, {3.7874390110388155`*^9, 3.787439049863802*^9}, 
   3.7874395249557343`*^9, 3.7874396296748095`*^9, {3.7874397294467993`*^9, 
   3.7874397745639267`*^9}, {3.7874696129913216`*^9, 3.787469836157585*^9}, {
   3.7874698783906646`*^9, 3.7874699452438946`*^9}, {3.7874706944484315`*^9, 
   3.787470768453537*^9}, {3.787470850515113*^9, 3.787470971694058*^9}, {
   3.787471157144127*^9, 3.7874712619997745`*^9}, {3.787471294560691*^9, 
   3.7874713803223715`*^9}, {3.7874714189280987`*^9, 
   3.7874714784200134`*^9}, {3.81520130374326*^9, 3.8152013083384476`*^9}, {
   3.8152013457701535`*^9, 3.8152013872648516`*^9}, {3.815201456299568*^9, 
   3.8152014860308075`*^9}, {3.815201541733693*^9, 3.815201586989479*^9}, 
   3.815201645636465*^9, {3.815201743246852*^9, 3.8152017941354165`*^9}, {
   3.815201859843787*^9, 3.8152018758243127`*^9}, {3.815201907914886*^9, 
   3.8152021061084647`*^9}, {3.8152027189063325`*^9, 
   3.8152027250985956`*^9}, {3.815202764311465*^9, 3.8152028579160433`*^9}, {
   3.8152029162548695`*^9, 3.815203099077257*^9}, {3.815203371043419*^9, 
   3.8152034238007746`*^9}, {3.8152054710987997`*^9, 
   3.8152054853417206`*^9}, {3.8152055405872254`*^9, 3.815205661317178*^9}, {
   3.815205734380871*^9, 3.8152057638687687`*^9}, {3.8152058318057127`*^9, 
   3.815205919174287*^9}, {3.815268124985087*^9, 3.8152681334991703`*^9}, 
   3.8152683797383366`*^9, {3.8152684294846134`*^9, 3.8152685331456633`*^9}, {
   3.8152685966316886`*^9, 3.8152687443531713`*^9}, {3.8152688801139073`*^9, 
   3.8152691575150423`*^9}, 3.815269386524768*^9, {3.8152696132598705`*^9, 
   3.815269620003604*^9}, {3.815269651192797*^9, 3.8152697061585217`*^9}, {
   3.815269879471796*^9, 3.815270008774371*^9}, {3.8152700529380856`*^9, 
   3.8152702882003837`*^9}, {3.8152703299733276`*^9, 
   3.8152704598937135`*^9}, {3.8152705679041357`*^9, 3.8152706152493744`*^9}, 
   3.815270796754692*^9, {3.8171931525829086`*^9, 3.8171931760162487`*^9}, {
   3.817193209175145*^9, 3.8171933235836887`*^9}, {3.8171933894644575`*^9, 
   3.817193402317192*^9}},
 EmphasizeSyntaxErrors->True],

Cell[BoxData[
 GraphicsBox[{{{}, {}, 
    {RGBColor[1, 0, 0], Thickness[0.003], Dashing[{0.001}], 
     LineBox[CompressedData["
1:eJwVlWk4FHoDxWVfk5KyVNc2k5SERMX50+JKbkohKWuWiNAlUaSSZKytki1L
rkRIkrWEUkoIs9jNjDVLi6i8vR/Oc57z7fflPD9FJ58Dx3l5eHj6/+T/PWvm
fc/CJ86QkxplXnVgEhEu1LXvKd5gxiaWSWES7yYGT9Ao5/F2t/fmXPVJTBbv
iPaixGD3xWOR6QKTCJeZUbCjpMAhYnmOSdBnNDXsGbKkPII323r9f14TeBS4
1MKOvxAj6rz1680nEHgtND/mayFQ7FOrqDEB4eLD7jMdRbgfvPjl0alxrONd
3F2RXIr2T7NVcyHj8EkLeL2PUoXVytv7SnPGoFcyQAlfUY3HXc1+TTFj4HFZ
a2zLX4MD+VQpBIzhdeCN1OivNZh7qDxluHsMtqk+tlMdL7DHJlItfGQUhmqU
q1EWL1Ges/+nT9solIqZT5Vfv0RazWapkqpRjNabLrcqr8NL8/H6rddHETKh
/KE8uR68c193qe4YhcMZ+m/L5Q0oOlfwK2fjKHbyxm8YpzWgJdq04ozCKCRk
fketCW3Em3EpW57vI0gx6Nx1yfEN0nXoA9EFI6iNjn5uTmnGj9tzYY0bRlA1
0vVWLLcZu7q7lp5ZNYKKv6ndr9Xfw1pI652vxAiO8Dry3F/5ATcsuHaYGMah
qnmlNatbwMpYMq5SPIyDJzPUz9u3wFKMXiyUNYwDCqY6rLQWpDks3bD+1jAs
zt7cdVf5IyZ3FGrohgxjj+4m9xVqrYC/TKOW6TD+Huo4FXCiFaPv13sIGQzD
5Pr5oPa8Vlyb4nxevmkYO6ebohI12uBDnGaZssMwfOSaL6nTDvn1a6/8GOdC
m5I8LYQORBSYUnJTudBqN553DetAQnNi7+ObXGheGuarr+3AapVftWwaFxr9
ussv7ezEYW8HZksIF2tTWrbw7OnCXy5p8rftuKCYnyH217ogEameN3aQC9Wf
q02r3nZBu/WJvZs5F0q2XrYh++j44Tls/9aQCwUZoXOzBxkYuRNgZqTMhdyr
/MvWNxmgz94OL1bgQvb0wZjSDgYE72se3y3DhczH9NTTtkxovnxzs0mEiyUx
219M2rNATtfyGE9zICDoJzR8ogdW2/aOWzdywDUNlZzJ6UFY4sgC4yUHb2jR
K34N9qC4ttXydDUHDVGtiZEbe3Gx/rlAbykH15ZO3E/O7YVfVlDDrWwOQkq+
5Cg29sJeJmpJUQYH3lbzednsXpQ4e5myUjiwSBIuKVTuw9m2/XMutziQVlKu
q7vXh+TTfXkaV//w1Kk1mlb0oVqVXvnqMgffjmu+bab34VrrfNWJcA46cw3a
Olf0Y93EblVWMAf3NtkMjsX3Y7bsZ+9hHw4oRjT+5REDcC1wqfOw4WDFQKJw
UuYAlCQLXz89xIHw5STxNS8HsG1Q8u5iSw5GGnOk1XgGER377Xy7OQcFFi9U
DM4OQisgKqZmBwd6Dt93Hvcewq4RjmKLJgemoY6Xn1hx4J9Z9WjLYg60Ymt3
p5/mYOUdkzINcQ4UUhWFaQkcGPP5bKSKcjBZ1Rfl0sxBZqtttbwgBzd/O8Yt
283Fdv76H4t/szF4zumu7+ZheDGsH/0cZyMsxPnxBulRFP5YNC7+jo0T0S/9
ZLVGka1y/+vYGzYOJivrCFiM4gzjoNubRjaoFQOlzGujmGa4qp+rY6N53rni
Gt8Y2KIRndXP2VAIdmkYnh5D2vYKzwe5bDwNOs7KapkA8a5USAxnI9vQs0Nu
egL1vXM9daFs3OTzbYld+hnGpZt3ToWwEUALeRVk+RlRXia1+oFs6KYn5pu3
f8a4fI5zpCcbRwZ7q856TWJWzNlX2pINuphkrNKpKdy725BQtYqNAxNS4kfD
poAaIyVdOTbefJC+eituCtJc8f9yZNgovyF3UfzxFLY/0s46I8lG0hpK4Lep
KWjU/OP1kYcNW20D+zf+00i5JaDv1j+ELlvPjX6BM1gtfCJNK30IUf0mXrci
ZrD33x0eeveGsPWESm7FjRnU16mf1L8zhOQglpJQyQzG/UuwIX4IDrf3ySRP
zkAhVvc1M2wInHbtX688vmCWHLrjaD+ErxY/38jafYXI94AyPdkhSJnQXGvJ
d2wc2i4hGT6IJW3Hi7YcmYcx7dh03KoBKP/llXvZaQE3GkvfmVX3IbpbMZ3m
uwCpyJoix/I+fEvuuH0jbAE8q/Ligp70oVF2R2RWygLuRu/dW5DXB69lcm6v
6AvYul36oPbtPhzhc0kIV+MhXyK0BDN8+5D1TcriRToPuRRfabuV0gc91skm
o4RFpPVA7YzmrV48UvNb7p60iPw+b2IWldALlYAA+5iMPztYdAmH1oslkqEz
9KJFxG3x47H/LvVimMTJn25dRE7eloKdXy+SMos8s6V5SUPt/mC3f3rx0/O7
mNgtXqLr6TumIfLn12Xzhzal8pKhCt0jc/y94PLzpFnn8BKLuw8DXvP0ou2e
sE7mU17yIWvSZ2iyB/nvZe0MOnlJeEnl7/73PTimvf2hjywf+ZF6PNMotge1
c2F72+7ykcXvV8kmLutBm6zfN5/7fCQt4++Im+I9YOs5p4nl8RHP5kjvNIEe
iAfu+mJczkfidcryG753w2pGJPlxJx+hP3FscWZ2Y2Q0YTRmOT85Wm3+viW7
G9KszCjTWH5Cm8jKPEu6Qfl5Q2foJj8pcNu1wmxrN/Tlr3SHpfCTZBvJNkWd
bhw77KFVls9P6ni8lfqp3cht30CnvOUnmqEFTfmS3TBsLlXjFxEgFeOBM969
LLhXNzZWhQsQNJfYXoxg4Yf+EiWdKAFSZhRQo3WBhagS6+DceAESKUf5yAlm
IS+XveF6mgBZtFFy1MmXhYlE/kSPKgHyPMCJlmzHwml3clR6ToC4lG/aK6fD
QphU2ZSHryBpatAbVOYwIRW9sKfnjCC5VHjA7EI/ExmCJpkHwwRJ22Q1a4DF
xMv5divEChLZ2Uq/sjYmBNkzz6XzBckzGbWelBdMRJdvjKjmChLbksoqu1Qm
7jjnyC13ECJOBS5BwXZMeJmtfLHeXYg0Xl7DWWXDhKH2VY+dp4SI/HZO6StL
Jvp5Pcv8w4SIUTDTSdWMifUZGlYf04RIjPHSLSpbmajqfRIf2ydEeCZnV8jJ
MjFwtE5Y1FmYFGY81iyjM1C6a3OhoqcwEf62TG7uEwORG7Kt9f2FycMrRnGk
lYH1v65ku18UJia5SUKMJgYCks12NtwXJt1S65x2VTIgzPgYemlQmHzIkK0d
TmNgg03ft9/HRUhAp2Q98WQgeSl+XzspQqw6FZYZujMg+i5ZQPZfEbKjx+im
4XEGuEY20tqXREiShvVaU3sGMtXfb3LLECFV/g7dFy0ZkFuo8HrfLUKOro3P
jdr+x5vZt/tTrUVJ2Vez3NIlDHTP7GsmpmKkVNvL5mANHTHyHcqn9ouRE9eT
Ymsq6TDccSwo9bAYOdgcOqXxnI7UBC+V3x5i5NOzObmlpXQ4bLp69nmUGCmP
s987lUfHgPcLiu5bMRIqGugvcZsO7rBOqPo+cXLkbaNAnC8d0z2ymjKHJIjB
FUt+t7V0xOWddbO2liSCrkdv7k3pAkVS2PzM3SUk31yt1mNFF0pPheXFpEqR
a5l+i//x60SbaqLQ/oSlxHhr/XRTdQdULrauPXpnGel+VVQa0/sJ+hY9Oql3
pYmm/2/mVU47WKcuG9Kil5OSUgVbCqcNRfqHJV7FyxBnVdV3Hs9bIWPV0PXg
8grC5+XgpHL9I9DPE//i9ErSsofmoufRgjsy7hKUM7LEJvlUdN+aDwhP8biy
+YQcmZLYxjDpeod7zbfrY07Jk/Yka8stpk045504ucpPgRivkSi/0NGIUce1
Kw87rSJqm1kqDtn1uPZrhL/bdTVJeP7VJMS5DuVjJp8X264hBaGbnW1cX+CT
ql7/VpW/iMcytYjshBq4qzlvTMz6i6iJNufsD6xErdWRYKPVimT+7yH/GvNy
aNuM5EqnKxKlmu80IfWn8Lq4u8NAXomMbGo14wkvQaSr8NyiRCWSuNLRRFyl
CJWrHBdGpJVJSb6C9JMHBXj2O4JvXYwy2TJ8Mny8KQ/NxTtGaFIqxGCPceQV
qQd49ZdrfXSCChEt7t+V3Z6JS08PpfeJqpKc/edjAtdlwE6JeewITZWsb+oI
om9LxXzpRnl1IQop17vqZyJ5FyF8w29vnKeQs4o238UCbkFGRd9RlYdKZMwe
C2+RuI5Ab6svokFUsifF9tnzv+OhoOvSSAmmErtta0/qGsSj5pdvsvE5KnHS
OLOhbFM8RGm0nWcvUInrlgd1H+TikZJXd334KpX8c50+eGg8DvVcrc2NSVTy
1Kov/2FiHKSdJQMuV1DJf3UP/IfexOLZulV70quoRPDXp+LYJ7E4Nr1udWUN
lUw8VFc2SYvFgwu767/UUUn2/fd+rH9jsS3tnIzLO+ofH1hJ5ijGwok1Wmrc
TSVfOyKkHgTHQCjrR9SxXipJDZ2ZUXSLwUMvIfuz/VQSt3Xm+oMDMfg2ryRU
xKYSv01j3xhqMYiSs7VW/EwlkyepQfROGjb2u6kbTFHJv43BMc/qaGjL/XfB
ZoZKCu9rqGcV0rBaPz4n7juV0PT29qRH0vCSJzX44Q8qmTUXHy46TYN748N9
jfNU8iup/dgHBxrE48qVB39RScaPLv25vTQ8tm78vrBAJTGK//hr6tPwPwyF
yl4=
      "]]}, 
    {RGBColor[1, 0, 1], Thickness[0.003], Dashing[{0.001}], 
     LineBox[CompressedData["
1:eJwVlmk81H0Xxu27MJYiZJ2xhEjd3MX50WJJNyFbIpEt2RISUVGWIbKESJZI
lkqlQrIvKdH8x4xlxBhjXwptisfz6nyuN9f5fq5zXlzyZwOsz7GxsLCIsbKw
/H/+POafbxWQalhgVYEarZfhpgdB5RPeH4JEknbKHVyGj4sM32T8VWiryt//
XnkZlp8fIvrhU8Do77aS6ZUluC6xIu2Mvw+F7bP1O44tQU+n+aQNvhresQqx
uuMWoToMZ+XM8RR0aXiO+IUFCEuKrkpZewpc/SbPCd0LwPPc0XuFUgPeS9FL
/dcWQI1t22hDXi0U7bKwrv45DwEPQrst8Y2gK6NaFrQ+B3ovJvDXt78DieDf
aRW0OWDxUDF24mgCUkvZHYumOegOyywgrjVBqrG+wbubc+BUEOD0ldICEe+N
b5rsmIPIRcW+urwOML6gFbhgMQtnwoc2bMQ7wbSKZiu6bxYOs6VpLCR3gom/
9FSKzCwISmwk7oruAov3Whw3lmbgvgH1SKzbe5DrzFI8dHcGmonE+uP4XtCx
kWw2W5uGxtnBD/zlvaDRb097NzYNDaaE0W71T9BV7pgW/2EaTrG5sRTv6IOm
x1/1BB9Ow8nGdYVdsv2Q7iTs2eY4DbYXitSvuvbDmuk2wacm02AtbaZLe9AP
Z4eDr03umwariKwj9xQ/g5exQIGq6DSY79f23q5KAvU1b/KvvikwnaQEhvqS
AAOTvxLNU2CScfUyuYIEi2v8vZeeTcHhbz2J6ZoYBC213lq9MwWG1Z5VQrpk
OJrf9HzYYQr24vO+cQMF5KneGTeWmKBDNl73jKEAbfxT87EJJuyJnWHvaKbA
V9UoJRMKEzTp+8VjD1NB+5CMIfaOCSr3+/9hMR+EYVtTTe10JuCPhyPXpEEw
vf3ZLTKeCcp/ZM0aPwzCjeINv9UoJig4+TlFWg7B/YwKDm8fJkhLcEf9tB2G
yNXCeFNjJki1V8XZZw2DLQp4M6nHBMkQ25RayjDc/6i7UK7FBInPhQUhTiNw
jc8zt0SGCcIpB1uWXWlQX+amZLU+CZxcwdwzvl+gapKhvNQwCdNm0UIrZV/A
7/jxSULtJLxPJm7/y/gC2/hdPl9+MgmdiaT0eK0xeFy13cGraBKScIvFeeVj
kHWkz9I5YRLEFBTb2vLH4SvJV8fi1JZ/m2qXWcM4WB30yKGfnITv5/Z86B0a
h9DHVVZJVpNALTfAqNvp8F/TDyXc0UnI13ZgzKfRgSWzjzqrPQl4o2QO8ZsT
IFdmzQgTmITtE+k8uSUTcHAl4AI3zyTwxOUK7GqdAEeWrAfF7JMw21UmpsrC
AOpu2xaWdQY8sWpRMohgQN4A5dSRWQbonflx+Jz/JMCPY7G17xlgFu0W99Ju
CjJjKPFn0higc7v5aGHIFMxbfqYKpDBAukCeJ3nrD5J47S+8TWTAcuN4okfv
FEiTXhWrxTIga8MtVfToNMg6UXfvCWMAI+rsvaB9M/CJs+Rg82kGxES6P9MQ
m4PLuIaBWXUG+BJbgyV15oBpN5P9SYUBtnmKupxWc2AWKzv5XJkBhIaJ2pGk
ObjXN1IZsYsBvevuDUns8zAWuEd4A7fFc8Wjc+bbPJTuYyR1/JqAV5fP0R72
L8K3sBr6+/YJKDU8T5H6tgjRNJzi7pYJyGIP6r+NWwKtv3LDCY0TEJoc2X7Z
Zgn8DfsD/n01AfsL06uOk5fAg0MzzP/RBJxijDVG+C2Dqm3bb/HECRjiF7qt
EPgV9mpMPpYyn4BBp/NawWEr0PMp+cqfejok0k387t5cgdAc9aWUV3T411ep
vCFzBZq1RbxlntMh7zJNgfvFCvS/ZL2i+ZgOZ7ItJfKWV+AR7kmpfDYdpsh7
/7b7rELZZZs0q4t0WLP6817SeQ3ivYuXfuPpIGKS7NmMfoCVqlqiQtw4CGPn
av45tQ6p8yFhKkJjoCjnVx53dhOuvgybOn2MBsRR+cLkoE3g2mArPmZEg+95
lOzMmE1Yk4tcMfiHBl2Sh+If3t8EN5U3V/co0sBPVMqrfWgTVp5H+Py3PgKn
2D3uXFdlQRlzuXdDK0fg4XcRq5ZCFhRoLxNVjxsBPdqFHqM7rOjZy2PqY8tD
UK0aLO6dy4pmdYI7rk4NgVJoqGtKEStyMP4poTw6BMJC0StDNawIOYwvx/cM
wQxK3RlCYkW9Ffma1aVDkFtSc75UjA0dLkwuvOgyBH/O/+Dnv8uGLLrZPvJh
gxD8ev2kdgEbcgmtp5b3DMI0B8sD+zI2xNxOIJxoHQQsn0e35BUbate0z3pd
MwhVnySdDahs6MkHdpa5tEFw2XuwMkCSHfEJtL75cmIQmn/HWGD32FFgjLmL
CJUKmGTw94BidhRJjbLU66cCU8/9AX8FOxo9LZjm+Z4KAmFHVo3r2NGHQyXs
gw1UsFvhzXtGZUfptU13xYuoMDt3Zy5FnANt+xPSO3+BCmK0kkSz2xxoxECW
xMdPBfyfTN3JLA4kFr5vUJKTCvo7b43G3OdA1trtHHs2KeDi6KPzuooDWY7u
ag1aoUA5WWMI/2FLe2fmmI9QwLC3VpWDlxMFb0v1sXxCAe93XV2N1zkRjdVj
KdWJAr/0hRV0EzkRfoS/LvskBRJf2F8pT+NEzh9bOcusKFBRztTIeMCJxtZ0
cJSjFFhM50j3aeREuaee5sTupUCINzot9psTfeRqkMJto0CMyOuvPkFc6Om+
EOZQ5wCIEDfNv4RzodPM7/9VtA5AEZdJiW0MF8qXpNVeezcAretkO7jNhfR3
lQSjVwPAxVypF6viQtEZLpKcZQNArNO6+W6aC2l6LPKU3RqAHPcyKfEz3Mjc
r89X/fgA+B3b0bLbmxs9/oek4WU2AIZ7E3wOB3KjGa1LJuVHBoDOdv71xRhu
xKXIcEeGA7C7SNPu8wNupPnTIu6N1gA0jr1Muz3OjbivF4b1iw7AxOk2Hj53
HtTMLkb0GiND7ZF9T+XP8yDhFQ3yGRoZ4jVK7fUv8qA0D70s1yEy7P57q9T7
Bg+yqPnP/QJGhtC8Y4c7i3nQLYKha3cXGXiGP0fHMniQSoZfbGQNGTQcxr9v
nONFe8eU7fMSyJCHg42kC7yosk4jyPUWGfg+5nFKXuJF2xaaruPjyDBt5CC2
N5YXPQpKDWmKIUOJ+idtryJetEONbU4hnAxSmw1+n0Z5UdGDb4w8LzJwlWbT
C+z50ObGI60DZmS4dOb7zG5XPjR8+kBxkAkZGFK2X9948iGzClPLiiNkaL4t
xIJd4kNcl9T1VYzJEHn5pgxPBh+StmmpNjlAhm8WIQ6BfXxI9G/R+nZNMoyu
WPYiM36U13TCnCxOhpSdFMXAE/zIhbdn2FSMDIaHXC4XOPKjxfNTTu9wZCi4
46e04cOPgp7Kcb4UIsMZ7YSI+kR+pMr/E1p4yTDh34Lf/4EfKdEEtrlsYDA9
oxutbimAWCC3x2cGg2yRBszJXgCp5tbZaUxjYKp/SC3RVQBxRkYtfWNiUB5/
gjwdIIB8Szm1YhkY+BL81UtTBZCOwRe1xi8YLHiUUeQ+C6DKOTiWOIDBty+S
eyROCqL06g8jJ9sxkHP/obvrtCC6I1hkaNOGgSUT01c5J4hs/XqwE60YVM7f
PvTvJUGkfJH3lnUzBp6/OO1dMgXRfAj1rNtbDIZw36JKyYJIq+UJ59OXGDQf
ed+z324b+taWHz5bikFqRYSXvb0QsrzCXvYsEYNTrEc+kF2EkPSfc2LjCRjg
7YW0bT2FUPh5myDhLd3AVvLb6pIQ6nC8Mud/aysPx4/J5ulCqHKgOEotFgPg
kXth8EkIBU6ECuREYRBWc5bljqIwIjZyHD8YiIEzrVPnBEEYBSU18LsHYGDM
o3FOWF0Y/Q6+Zpngj4GAy4/uFB1hxM3P4oT5YVDES0xPMhJGZzmd8R4+GPSe
eYmPcxVGUTYfubzPbvEJ8RwPvyeMCp6miC/YbOWxfK00vkAYfW+jVsxaY6Dz
eX0zu1gY1dUyTaZObPFlLtW8qRBGoQcvxNIsMXDYSdmxXi+M1ioO1r49hkEi
oZQRNSKMzlfrmZofwmARDkfekBFBXjblpdHaGITIN5LT5UWQL56u4LAHg99s
elolyiJovPuWqZYWBtwd6vQ2DRFEC9iMG9y9dT8LUVMuQxEU2SoRK6OCgbUD
XTTBRQSRQmSD3WQxqA2MqUgpEEGyoa9sunm39tcvv3AsFkFTScgtgQcDVy63
RqUyEdS52c1lyo0BT55Rf131lh9bi2gzBwZOnWw/mG9FUOPISf6iTRJsyMQZ
w4gIsn7WpyG7RoIjPQmDSztwyOxl+NTaKAmkJH7T66RxaOrT3SM3aVu9+Izv
fJwcDvW1jIiIj5Ag67v55k4VHJp3JC5rDJJgWl5A2fQfHKq+sKfcgkQCYnhK
4IOTOCRboqVi0LnVs5XTuU/cwaEb3e0ijCoSmBF26F3IwqHXZqt6MpUkaFTJ
907IxaE5Dzcv28ckKFcv624uwiHTvJyBhlISXNWuT9J5jkPNcmNTlwpIoGIw
ISSG4VCC103N+FQSRNru3UERF0XdWj0zKkEkULpBUjmdI4pMZd98PLybBA41
7Nqe+aJIb8XFjktti298r35AoSi67aVMbyeQYA0yzK6ViyJmVgA7KJKg44+t
78M3omixSzZQUooEPqEDFQuDoggreigWwE2Cap9BzatSYiiixFq3YOwz6Ft9
0S24J4bSCg+2qyR/BlpgnGEyURypqrep59D6oUbfUbA9TQIpPVAaV+DsBwm7
zsFHcdtRdrTzGyq+D4DOktYSsgP1mO/M1Y7qhRwJb0F8uCQq6w/P6gr4ANfv
+9za5yuFFp5m3huJeA/5vdkdKYE7UWU4jnnIqQui/NOXZYKlEevkxZcPzTtg
zk1lh+NZGSRS+Trb/XwbJP2d5Rj1lEXyxL+HL4W1QN28ydI2p11IP/6aUXh9
Ewwo69H/VZJDL4QKpVNRI3irumulP5RDgXtwajobddBsd+qKkaw8UhTN1bTY
/Rr2OsyWixXKo7oDgrNazi/B78ZRisFOBfTRfLWPuVYD8Z48v1nTFdCIm/SL
xr6n8FbGbXNWTBExnxsdMPargjcbN9nVUhTRlfemGVcZ5dD7/NBssogSymHi
q8fCS6FdzrODeEcJ7V5s6H9wtRhiX50sHOdTRoVWxq0F3IXgrDDicipZGTW9
a7OxtsuH9VqtnerceKT4d6Wj9VIORLLPfMi8ikeBnEY313dmgYSSvpsyCwFN
RHlnOi/cgTB/u1W+ywQ0zXQiPLZLBen9Hl34KwR0WcM1buxYKjT9DcozjiIg
wewYDxmjVOBLTj4ccY2AEofLsx+rp8L9iraMmQQC8j/fGoFjTYWOaZ19XbkE
dF5+PVTN6TaIuQuFxjUQkOrrdd0C0RR4oyZjXthIQMtyX88UbCaDyzc12bdN
BJTu+LqhYi4ZHl072rHaRkD2q7jZ6dZkOPAgSsLjIwHljI15r4Ykw1naXK3x
KAHVVOI9zQeJwP3wV6LLGAG57rt4h6+DCJV+3K4R9C0edZ6EgRoifF9X4K5h
EpB67kZ9GpEIiVJO9vJLBHRg2SIxAxFBi+6lbvB1y2/fumONBhGw8kubDisE
dJS+vWVYigiy+mllqT8IaJxEMz6xlgStLAVXKn8R0FWGhmU+PQm8uyotu9YJ
SGVFf3j1UxIIpNYpMv4SkGH08Jj92yR4Zt/1Y3OTgJzDFx07HifB/wAPsiJr

      "]]}, 
    {GrayLevel[0], Thickness[0.003], Dashing[{0.001}], LineBox[CompressedData["
1:eJwV13k8lF0UB3DZt2FmLCEJYSpUpKRwTlIhlUpZkp0olTZRiiwtY0mIFkuW
UglRKZKiLNlm7EuyE1krL6F4b3/N5/t5nrnz3Pvc+ztnFBxP7nPh5ODgSF/E
wfHv8/fOE/FmJyP0bf+4axXum4CrzowVLJUTMDOzNm+fzgRUj/UdDVO5DLvK
mc/WyU/AxIutoR4q4VCTziXw/Os4BEj+krVRSYCx82mn1JeNQ2WZSf9+lUyY
Tj7Bl1IwCpnn6WY23M8BwqN7cyJH4XyIX0b4f8+B6qP7apv7KPC/sHL71ZwD
X9t+8Y4vHoVVnCIdBXG5kB/82lvt4gicfOD1eY9KIcTcKOHYZDkMG1/2qgQs
fg9ZCvz3u9cPA4fzCgNr7g+g2Rmz97fYMHw+fzsx9L8P0J+z1+VE7XewTjxp
/aO5GNJSahtt9n4H37Hl7Py4UujbpPl3u/MQ2Hu3ze+XKIOtQVkMS6MhMOS8
pT4aVgYHOeWTStWGgCI5z1zmVw4hPBP7X08NQoJey7YghwrQ9q0frQgfhKLQ
0Le7VGpgdP11/i8136Dwe2uV0JMamE70cXTJ/QYFRoyOz6os6PNwyzNJ+AaH
OB04UqTYkBom80zh5Dc4UDinuEyuFvLcr1h0iX8D8+PJqpftakE/NElHcWEA
9skaa319UAtGyz5PvxoaALMLMdvuL6+DNq5Dj2veD4DJBg23xSvrIT4vvvzR
yQEw6m/29DpaD8Ui649Y2QzAjujLPo3p9aB1QNfpgPEAGP6sZEatboA/6YZO
ykoDoJ/pmiGq1QhyUxF3BL72wzqVuJ980Aw+5QEHhA71g2ajwZyrfzOcGb3W
2LGzH9YGDXGVFjVDw4Bp8IhuP6zu2SARZNgC3huvzuQs64cVCbXaHCatMBmx
16LhWx+o7PJGu5BWyB2RdnNo6wPlP3LGhVWtgGY/RxSq+0DR2sPad08bxE3u
lNv0og9kJfku/Tb/AsnLs1Syr/SBTElGsEXMF7hCHWB9PNcH0mfNw3Obv8Ag
Z3s+19E+kKxLSjxr3Q6zPRrO/Pv7gBquWzxh9xXyFR60UBl9wMN7mm/oaCds
PLPCKbCpFwaN/UR/pXWCcE1kxcvqXqgIC138t68TrEdkNblLeqGMWR91fU0X
pKy7tzD7ohdC6GMpcU+6IDPMu35TVC+IKy7/9Cm+Gx69zyu+e7AXeD6tLDcu
6Aavmpl3p/b0wpTL2qqatm4Yc+wxtTfqhZYneg0ti3tAt/Dteb9NvRCvYdk3
cqsH7ATKgvKX9YLKljBuiau98Ldm/9XK0R5Y3BvFfy+1F7TfP21t/9YD/MH3
hJd97IXZi1ei5rt74Ht5mvhKjj6Y541sPtXUA1lmxUp6F/qgoeX0CpEPPbDR
ftrQ5UQ/GNU9T2683QPGfg7Brw5+g/d1U1mRxj2gebNoe9LZb2D/fvLz6m09
IJuowB8W+Q1kH8+31GIPTBR2M53JPr6TrfNHdWMPxMw7RIhtHwQn28uhqxg9
0HfJ8f6p9UNgsNvnpxJvD/j7OmWriw+D0tDyyYbSbnjt4/L1Ye0YGM4atLvs
7IZW62NrTp//BYa6Ezn2Sl1A2xHmWoTT4KdVnyCQ/xWoDS452ofmQNLwXlzX
izZYLu/xJNhxAZpiT1wcr2qG0A6FpLBTC6B+itIUX9wMU3HNd277L4DkTI/C
3jfNUC699frDhAV4pl2WX5rSDB5iMkdK2hbASu6A6viFZjjE5RwZsJID705o
Xtdf1QwPp2hmxUkcaO1bYywX1gQbvx6v3BK5CB05L7VVujRC5srTEm73FiFq
uT7datMISl5eduHJi3DL+uPlH/c1AlXU71dbziL84/dI8Cs0whBGLDlbvwh1
57Odzso0wr3UnGOPxDkx6Ixxz+Zacs6OTQsJxXKiiFpJ1v5tDXD6zdwBjURO
lFK85dul2wCD3BwPLNI4cXirh66XVgM0xPNrpb7mRHe2eXLB8gbIYEnb6LVw
4vlEfptXnA1gu0732UlpLuRkZjVZFtdD0ay/acN9Lnz1I4zjnFE9NEifnjqZ
woUyJRZpD7bUw8BGpwdC6VyYbtto3LCpHoTPb5s0yOfCuANKAfvV6+HgL4G4
7BYu9O8qepdNr4fvw5HD4RLcmNT+SWK0ow7Ev6YyjW9y41JxSrDVpTpQ+XNb
qz+GG0/HW18KPF8HOkuudfgncOP2Vwf3vzpVB7ZW7ppvMrjxXO7ViLWudfCk
Ub1NpYobDdNbJYL31IF+Te5KbgEevFYhsCeV5Jjb+/LywgAeFHPjbXxcWwsz
OlRFLSYPuqt9UuupqgXmS4uLT27x4K0QxfeK5bWQ/mRAPfoBD9pPWV/NK6yF
sSjuKPdCHpQVfqGv96wWzrrhYfFZHnwksXLDveu14E9788P9FC96Ghwyvbm9
FmihCyad3rw4prvv02ODWkjm3ZFq7s+L+vtKZsr1a+HjXONBuMmLBvwGIUu1
a4F34Ndb8Qxyf0fPZ8kVtRCav+bq+0FeVLwQ+HibUC3cdUqTkbDnw7/HquTP
NLHBY6dUsZobH+ZcS6ZL1bNBf90Nd0NPPuzW7Nj8icWGHs5jb8748+GHhifS
mp/ZoJa8+mDdAz4U/yywzamADYVdr27d7ObDztdrrSRS2RBRrqKTNsSHq/Y3
hK1KYoPj89iuwh98KBHrG7I9gQ18/j5rxhbxo/DcmZLIO2wwW6ZXbarIjwrj
/B4Xw9jQe/gTv6ATP+73lNG65s2G3G3rnysc48d5+4x7PF5suK7+yELnDD+a
93sfZJ4hz/P32iO3QH7cTFn7/NEJNnjF7TQsS+FHBs9N2VUubOD/UucX1MeP
5TXMvQf2s6GteCsjboQfzwV4hK/fy4ZnT1/WvJjkx+vzXY+X7GHD3gsxS3u5
BXC+e73ljAkb7klbv92iLICLFecqZwzYoG7ZPTXvIoC5AV9s+LXYEEeH+ZDj
ApiS1S7ioMkGweo4HulzAmip4XC6cC0bBrdYiq8LEsDmhgWta+qkjqqyNI4k
C+CSn29n9jDYILNQ4MHqEED5p3f485aw4UaezFmbAQEcvDrcZyXDht9nvC8O
jQog7VqOyAKpw42D65hcfwVwVjVC46AkWe+6p2naSwTxst16Hm0aG3gf3elJ
tBDE8jHjo+/42HDOfmpIzU4QmXoVqx/wsqFPxvxHnqsgUr2ftl/lYUPRTVGO
hnOCeP5+7Bc7Ljb4+lxdyh8tiMMVVif95lkwvK5P6fZ9QQwUtdcI+MMC67Et
aoopgijPcc0xdJYF2k5/N+nmCOJIamhX7hQLfpqetfRkC2JDvNmE4zgLHPjq
7P42C6KnO4OdOMoCdtGaI8xOQVzbwV/QO8yCjA3D51LHBPGkf+RV/0EWuMk7
RrUIC6FM0mSYcA8LOn7tqUFjISxg8j51amJB+JLm5Z57hTCluHVkrIEF+ltt
fRKthDBReebmlXoWJEZ6KM27E2cdzitgs8Be48aFt0whLDX7NHS9kgVUKyr7
e6QQJhS0+u2qYEGRf6yyzH0hLDcxn5P6zAJF9kO2d7oQcq73dvlUyoLeE8Uq
G6qEcHCw0+ZYMQuiY4x9XRqEMKDb4qxLEQsMC9m10e1COE7tmHb5wIJUSqfv
rxEy3uPvvBcKWeD6bK7uOUUY9SM9kkbyWSDZELCiS0IYFUvCzkkRl84JXBaV
E8aWH0r6JnksYOyUWnlitTCKqp0/9f41CwaHtPxU9wgjzTzz49hLFtyhFTRY
WwjjDa9dCUbERjpbVzHthFFq4sV02gsWPLm+t3HwpDA2Jt0d8coh7+t5yyop
b2GsVBI9NpDNAsEWO/8d/sKolrdx9SHio4wTqo8ihLFu908j8+cskNnzn3/j
HWE8JfousCWLBZVevk3cScIYFJj92YFYrZR5xSlbGPNyRvUCM1nQPkprjswj
4zXk7llCHCpxV624SBhdYp+te5PBglHntGb5OmE0cA7S4SBOCF2tbtYmjFZR
ayH9GQt2v3wV4NcjjKM18R3WxPNfdFsyvwtjv0u5gChxJtcn9Y6fwrhVJDen
LJ0Ftqo7Aylzwtgxea4yiFh0f12LLhcFOyvlt28n9kzuCrwvRkFTgYqVTU9Z
IF9xpLViCQX/TK48n0rM/jG2enY5BUN+a497EftLewWtVKOgu55e0C5ijS1/
Wy21KJhbHrpiBXGPW9Ca67oUDLwRWMNLHBkhFPzakIKNLtfdhp6wwOBNZNuA
KQX1jYSHWMQ/O6XXSh6gIF2daZBPLO80rbXsMAVbJHxyHhPvGWjQWeFCfn/j
3Lt7xJfdc/Q1jlPwdLSjZQTxs5GbWzedo2BTtuC5G8RtJ48bbb1EQasMS76r
xAK/THaZBlPwicFbzn/e6LVi34EwMl7zU+t/97vO8FjY3qZg+tUnnP/Gi/bt
PXQknoJtK7eO3SX+uPDB3vMhue5MoaX9e96ABBefDAomZKbZvv73vLy+RwNe
UXD54bcVFcS7b1idDHlHwbiMOaNu4kvC2mejSyjYV6NcPfvveW+K+8RXU9Bx
mGPnYrI+bfSflx41UnBBwzZ3AzF/DCsg6ysFczqluKyItaUzrr3pp2CykaTy
ZeLoZW63Kv6jIHN70hs2cXHytpj6vxQc2aFGnyf+obz8fjuPCMaMTVJXk/e7
W60jdUxCBKlpT2tuE/tmvX0yvVQEp3S+nasmTte8m8mhIoKngzii+Mj+4dcx
f0PfIIK0nW0LAcRF2yoqNxwUQbWO74dvk/04UZ7GBlsR/DkYdLyTWM40uNHI
VQQVNVbHqJL9fGEfdlp7iaCfPpWngljLLvfn5RgRLCoUk5Uj5+Wxd7J0WZMI
dnDaH5Um569pzk+O3SGCtarR5X7EPH6Hl7cOiGBorl74N2LHYCn14SkRtCzh
VX5Lzq9sZDiKLhbFfstTB0/lsiAi/cIRCwtRTDg7Ekcl+XBo0baqRltRzPPc
csSfWMVCVMPcVRSnejpbJ4gLOFNnzc6JooyfS2z9W5IXVtVhJlGi+CbT+Vbi
OxYAv/xLPZYojm5ICDEheXU+x5EjcjkVJ7YseZZbzgKbr2WaexlUbD08YKlG
8s+AX92FqkrFe2NxeUnEwrbTn8M1qZg+dulCCMnLZIHQqJAtVDz99PN66yoW
1Ni/Ugm2o6KN6unQDhYLXobIWBk6UZF7/OJGU5K/d3P9QriOUHFWRko1j9hZ
2GTiygkqWlxt/xxRy4LZ1x15ly9R8Wi34cYNJL9VRPl3ed+n4l3mlLE5yftn
E1ceXU+kYlXnYtu3xJp1cwt3Uqh4/VyvvEIzmd/t8Zy8dCqe0K+NGiS2XNIs
NfeWit70OWvXVlI//pidFvpAxf2OVGoxsXNHReWST1SMcM3Ulm1jwamkwsu6
VVTscDIrqiRmMh71XWqnYvmh7ZOS7aReCMjrh3dR8ce2o2dciGO+341N6KOi
Y0abag5xSkaYyfsRKuZ7fFXb/pUFq27ypbImyHyTnh4JI37ueeVv5yQVVfg2
fagjLlh37jnHX7Je7yKzLDrIekuMC9AW0bBY6+fGWOLyKTcnBR4aRsljSQNx
Y56NpAGFhuMhZlXGneR93W86uY9Gw7WTXJuuEPf4mn12lKDh+bvXInKJyT8Z
38ClNBSNPtwh08WCswqFjVEKNFTmnSs3Jp7l3LgmVZmGB/rnA7yI/fuyr79c
ScPllat4k4j5SlV7PqnTcLH/TtPPxOFpDzc3atCwaGrjnnFi8RvLbvevp6Hs
jiZ+sW6SF6ZiRrz6NBzz7Lu2n/iReliSpAENd/Pt3+JJrCbKN6eynYZG3zzu
MolzJvzNtU1o6BRrykwm1qmbzdixm4alqYtF3hB/eHGWz3IfDQUS5uUqibff
HrN3O0jDGore6y/EVV5u+d7WNNxxTrp2iHifZY/YDVsaiu/od/2PuEXH5vhd
Rxomd/85PU9su6Sp9IkrDS/cKBvnJv1E35898vlHaSjs/LqZn/hYx2efihM0
LDxlrCxI/PP91vq20zSMuc5T/++6d9I7tWEvGmrvvvzl3/fnA7Svzl2goY/m
Xp1/4wc5Z3cK+dHQ3F3l2ySx4HZVHdlAGmL/885B4gjGw0i1azTU3Zu5tI1Y
UmDZiG4IDf8IfrtfThz//c62XTdpOCC7+sBLYqUqeuLhKDKfjQ6G8cRPM0J/
H4+l4c5MN+dA4rU3efddvk/DqWPaz12Jcz3908MTyf0/KxR3EDPfTry0SqHh
5UOrpBnEdrwOhUppNIzl+hbCTay1t7Zs/CkNDft5z3eS98kft6U2P5OG0j9i
m14Ttw9ktwXnkPnxP38URpytodhnlkvDgBmPXnti6zLO6YF3NFyhdDZqgey3
1fQzHDlFNGw+qbBQQcx1uFfgUgkNVz/XKY8ifvbzo6xYNQ2ZAWVOS4nnlwYb
QDsNo80brKhkf9e5/bdTsIuGazTlTErJ+Uh74XKgsZeGh5WaLvgQmxlvdzs2
TPbHs9SbzeS8JZ/lC4+dpeHmG9Mqp7+wwOv9+VjHeRp+2P86n0a8U3DwgTon
HecsG85kkvM8mVj+4qMAHfMeqBt3kvO/rfJG67gUud61niHXQvodydmefFk6
rrQMDH1E8mPM/uhIsDwdb/st/FUljpkyWViygo5qST4z6iR/BhWElY206egV
Xr5AIf1ngYfvarHNdHwvlX7mMsmvW69HtDv06XhpsWv7cB0LNu2qNjm7nY5y
BwyvvCN5F+od7vngAB3FhU2rNpO8tP8473PMio62pe73ompYsF7kZOCGw3Ts
K2neMVhN8itlT0yVMx1LnY9suE7ydi2LWvD7DB33PNSQTSb53KAcxbc3ko47
DipObP7IAmOG1MbjMXTMv/abvpv0q4Ur4t1u3KPjx2DJwzYk/5+opn0uSqaj
YJaFzfH3pP/QeBui+YKO+lqa7+xJ/Vih1ysq3kDHSKPNLUzSP8bru+HaFjou
z6jSsyX9Ih1HPU3b6UiP8klRJ/Xvr8F0bVAfHUMPR7p+IPWzzkgo+r9JOmaa
x9969ZjUZ/N1Us0SYkjjYpS2x5N6fuCN0S9pMfSon9Q7GUf6FQs9H1E5MdQ+
5Bn79x4L9lrvaNuhIoaxDrODlDukHtgfinuzQQzL4761/blF+rdjgfL3LMSQ
R3T2DT2YnJfA+hWH74ohfrefkHAj+Z/DpeEaL4b3bphvUHUl6929Tudkkhju
VIi313VmwX8QbXzliRjWx2bZ7bMn/fcf86MP88TwStSXaVNLFrh7NaWPtoqh
qdkLZd8dpP90b119WUYcuZ/ynPigSPL2joD2NTlxUg9eBeyVZ8Hich2IUBTH
4/S2Mx1LSZ6q3NuTvEoco1OkR4alyHx6rT1LN4lj6pvPOo0iZD/atGeLHBJH
f6mJq90zNaBj1qmVeF8c61ckf++tqoGCQZ5Rx0RxHAryWaRUUQP6V9QeqqSI
49PjK0Psy2rAMMdHIvOpOPLSn87UFNXAbnHxqYI8cfzJKXPwSm4NOLYYvW5r
FsflP1KydBNrIMQ+R0dSXAIZFi1ZYidq4KtnsH5YqAQusZlNvrioBjg+fFia
HCGBgc/7H9/6Ww1Kon/+5EZLYGXyBXbKTDUczTj9titOAtcdLwsp+FENv4fs
NmplSOBYYHb/++5qoDtt0vxSLYFVYXfLRIuqwejAuPJKUUn89LtmpNu3GnJ0
rCgltyTx7tU/GqVDVSB5sKz1cfBiNH835rz1ZSVAD8et4rNSKK1oNF1sVwF3
Jd0oKt7SKCNkUdxQUw4BCe7X1h+VwbE7GzYdMSyD+Jo7peGeS1CkM0srN7QE
Lp2Imlh6WhY1hm7U5rZ+hGGHFVJWjkvx46l277kdxRDy9zt3h6scetq20rkS
P0D+yI5xEetlyDLImhYyKIQm5Y09m5Tk0XN6pb3n+bfgttJpTdRDeTzTXKfa
f/8NFB08dHGLnAJK2jlZfl+aC+ssvz8RT1LAl0ei9nLHvwCPwO3NeksUsd3/
IqPBKxuuu/LPLopSxLvN1rdjqFnwbqnDwnfx5Xh9OPtWzJZ0yJu/yrUqfDn+
yj0dVSX0GGpebP0eRlPCNNOkj7ojqVAi71oaGqmEIpaSN49pJEPQ6wNJ3YLK
KJIkfriqNRFsFNttD4Up40vteY35S/dhLnfNElU+FfSpPjWw7Fss+HINVd2+
rILtusoXByqiQVJJx0GZg4HPFNcsVDXcgvMnDk4K+jDQJ9vXfm1jOMhucC5X
ucjA1fUcMwJF4fDh76k4g0sMFHrVHzz+LBwEw8IML1xhYB7rq3NHUDgkpH+K
HrpBvn/XJMJkfTiUDmquL7/HQDDPcre4EwbiTqJewQUMfLmt9pf0kVDIW7XU
JKmQgaa8n1JczUPB9ucquXcfGLhyh0Fo4ZZQeHxle+nkJwY6vBgZvykbCpsf
XJJ0rmbgTFeew5u6EHD8Opxr0MHA+r6WXzJbQoDv4QzTtouBJVd4/aXWhMAz
Dz67Cz0MfIvNQ/JLQ2BqTpEvZ4CBtyrGYN8ME5gy1hYK4wxU4kerDTlMWNNz
RFXvBwP3BhWvZz5gQsOTcwuWvxg4unTDx8FwJsjp3EqLmGZgyOrCtpJjTPjI
kXjx2QwDaRcLrQytmeBW/mxP+RwDt0VcO1NtxAThiPzlfX8ZeNwjWtFBmwnZ
FuXTCwsMfCLh6LCgzIT/ATx2rx0=
      "]]}}, {{}, {}, 
    {RGBColor[1, 0, 0], Thickness[0.003], Dashing[{0.01}], 
     LineBox[CompressedData["
1:eJwVVWk4FfrDlH0rSyghspyTJBW59I/5VSK6yi1laUFRQkW5RFwK3cKxhpK1
CFd1r5JKSGRpU3bn2Dkrki1Lwtv7YZ555st8mHmemXUnLxx04+fj4+v9hf/n
2X3n020uxJmWFydZVhwcw3VX6vrPlPMYS55escF0DJ9GmR40yl+QT/md2qk9
hrGnu6O9KDEYCJ33FecfwzWFSeVjlAw4KhZHrvT8hg91VqxDlMew+PfwpQGb
UTz2l7U5JvgfvjyR7SjXG4V/VMijmO//IS9qlfIKqVGIPnVwn2x/An1hbU3R
z1+xgX9FT1laCdbuW801tf2KC1l+7w5QKvBSnMTkXByBUfEg5dqq19jJ0jU3
th8Bn+v6XY6ClWg9d/9PPdMRvPNPyoz+Xgmbbl7R/yRG4Jh5wXG8vQothYXH
iwuGYapNuRlpU42BtLyQbQnDUH/a9VzjXTUe9qzfKXVlGMO1lvJHSt/C3E3c
pd56GEGjGl9K02oxnUuq9WeG4HyZsXhIvg5XqtpCjw0MwYw/XvcrrQ4HSw4m
tn4awnKFxUjVkHq8vfastDh3CBkmHXvCXd5jGU0xR8JhCG+io19ZUxpAv+Fp
YfGJh4oh+keJggYMb5GufPCKh7K91J53Op9RSn06cvAfHo7yu/DdX/0FGy6e
nom+wcPhinl11bWN+CnQH3p2Lw+25+7p/OXUCMvBvwykjXk4qGxp0J3V+Mtv
x/J5bR5sApP33NVoQrjuNsU7kjxYGW5xX6XdjOzUq6mMFi72stq9/TyaUc+c
O3W9jguLW38FtBY2wyRkyPN8KRdmEx8iEze14Nb2db7fsrgwfXz6kZRBK9Je
Labe9eZCn5I2IYJ2UM2M+lsVudjaumv+dGg78tniVXQpLjaH8wRq37Rjutj2
q4QwF5sGDOXDzTqwrfnHzMwEB+szGn/js6LjUKmUDr2BA4r1ZeIURYf9zKZ0
41oOtH6utaz4SEejVPKOqnIO1B29HIMOMHBkqkPF8hEHygoiwbO2nXi68USq
YgwHa2oeRdgld0L7HSMl7zoHir62MSXtnTCXUN1kH8KBQlN2pq9jF55FZF1d
68OBdMyOqjGnbnwpFS/TPcKBkPBFEZ5HL+qe37/1UYsDrmWI1GReLyR3KLUm
q3Hwnha9aoHZi5fDou1+ShzURTYn3tDrg5vqmKOfDAdRsqP30wr6sNFkzYEz
i2zIqWu8fZvej7osE1pxJxtCb7XrLcv6wR/hlZLfzsa02+aPDYx+OLTncwqb
2egoMGnpWDWA0ZRGds8HNtK32DNH4gew2XBvwEgZG5SdNEH564No+pkU4JjN
xqrBRNHUnEF02HHKFTPYEI1IlVStHsTBw2RxIJWNofo8OW0+JjxuJpgn3GLj
X5sqTZNAJt7Kds4cvcGGkfOMmdt5Fuz0lPSdfNiwDHGJePYrh9kzH3b6WLCx
NfaNebYvBxVaKYcXzNhQzlwnSkvgwFnN+UXULjbGKvojXX/1tvfOb2WPTdhI
XnSJW2nOhVNKrIqYARvM4JN3fbbxoFCw5eaIGhuhQaeKdOWGsTGT0hbwgwWP
6OqLiluHUYR1j0VmWbBN0zAQshmGwcLvqYnfWaCWDZZ0RQ2jzy9/f+4YCw3z
p8qiBEbgYzGV+YjNgvIV1zrexAiEjy2ZoYmF5wFu3bmNo/jnD8tc3gMWHph6
tq+ZGMUll/jwtvssJAv4NMbKfkPlQd27FVks+NGCagIOfYMcd8E4NJUFw+zE
R9at31Co4zRUR2PhKLOvItBrDNu29iw4XWKBISEVq+49DiO17KDQ7SwcHJWR
PB46jljJAfNqQxbef5G7mRI3DpOfvX/y6bNQmrQmTLJoHOlPzfg8dFhIVaX4
T4+P433St/dzSiw46ps4vb80gZowWavlP5mgO3rqXfSfxPcIa8k1L5iIHLDw
Srk+iYngZZ5zT5nY7qFZUJY0ialKUcuWf5lIC+hWFymehJCRYmpQHhPOtw8o
pI1NIjg20+h2MhOcVv2FmrNTGBqpXbHMl4nvNj/fKx77jsuypYMfdJiQsaCd
fkNmcE7ogoZq/CCkW9ye/HZ0HkO+naky1AFoqHkVRJxcgp+miN71mj5E96zL
pvksQRq8F4mVfZhOa7+dFLoEFaad/f1XfahX3H0jN2MJoz6qX+uL+uC1cs2Z
GsYSBh5f4NuU0YejAq4J17T5yCZ9rW2u/n3InZaxqcrmI+K19/yzdfpg1H3u
w86EZUT00A4rf6NePNa+KO+euoyU8uYWqHq90PTzc4q5t4yoNai29mr1Qloq
ZJLxZBm5vNQn6LayFzwSp+TbvIw88d8sXDvag9ScJ54P5PhJ7XidJOdBD356
zkhIpPATe02ORLVyDy6+mD+8JZOfVLQE7nCR6wFXkC/LLo+fdLFOy4pI9qAl
XdQg5zk/yerZ/vzsfDcefVY8ZtLBT/aOV6hEMbpxQn/HwwuKAqT9Z3gjUrvx
5kfo7y13BUi4me0Jf9VutChenL5wX4BQJV9mRq7uBtvoVJZEoQChGzhk5ch0
Q9J/z9SuUgGS4sjuGhHoxpFJsbSiDgHy+iFnUwO3C0PDCcMx8oLk/H5n5+an
XZDrzom0jBUkths99Hr2d4HyM8mAlSxI3lS0StTt7YKx0t89oRmCRJAX7F+y
qwsnHM5uffFIkLiXd03kG3ahoFWXQfkoSNTng/S71nbBtKFEW1BMiNQfolwN
GOuE++v6+oprQuSmcK104O1OzBlLqxtEChH7ab1uy8RORBbbXSmIFyIyFowU
1ZhOFBawdW9lCZHL7mnvusI6MZoomHi2Qogk7M9/kX6hE77u5LjcDyGyePGb
v+HeToTKvBg/6yNMZl8bX85bYEAmesmq97Iw6ZE2CNOdY+CesEWObagw8Zpr
/vFiioHq+dYjiBUmTQ2LKn3DDAizJ1/JPRImIrqRxecZDESX6l1/zRUmbC0h
uZsvGLhzKm+NvLMI2RMxKx9/mQGvfaurNrqLEOGM8OPuvgyY6t88a+YtQsy9
6/7Y483AAL/ni0uhIiSy04Yi7c7AxnubjjRliZBTgwF1XDsGKvqexcf2i5Ap
D3WlLCMGBo+/FRU/JUp8M5XLZhboKNmz7b91nqIkpF822/8HHTd0H9gZXxIl
tukLDj+n6di48PcD9zBRUhr4QUdujA6/tH1mdfdFybWzKVFBA3SIdjaFhDNF
iTXjy+oN9XTo2vdPL7qJkYpntTJ1yXSkyWIx6pwYiWytJ8K36BD/lCak+KcY
iXWb6t0bTwd3p72cfrgYebX6g13Hr9/M0fm85cy9X/pxVrTqVTrWLJV5fe4R
I6sa24WsvOgQfnB7INNOnHRZ7DLkmNHRM3mggVhKEJ02o1rhxQ7EKLVreP8h
QcpXvlmon++A6e4TAZkOEuR2+P07tLkOZCZ4aS6elSDBt4wHVb53wHnLzcBX
kRLkRP7nJYeRDgyer6IYfpQg0pW3g7Z3doDLMwjROSBJfssxsz5f2oGJXsXN
CoeXkyO+VYGmwR2IKww8Y2cnRV6aCm5KlOwARUrU+vJdaVLz71575cx2lHiH
FsZkypDfpaS0Hiq0o0UrUeSPBFnyGzvG2iakDZphzeuP31lJZv8LPGhV3gpj
m16DzLtyZIvyjmzjvhZ0e0eY0qLlyeCbj6rM2WY8MXZYXhOvQCY7gz6z2U1Q
OFJHz49YRV6F9StptTUCA3zxVb6riflXj/bK119wR8F9OeWyItGaKxr7IP8Z
1zLO/r3NYw1pTrhrv7HpI9IbbtfGeCuRxzNSkRau7xF8PnFM5aIy6bYViUyV
rsewy/rVDidViGvQpdSw2RpELQwJ9pxeSyaSyl0qP1WjdMTi2wpHVSKlEpYZ
ynyDNi2jge2aakSyOZUuoV4Jd+1Teom5aqRx1mFoqKQMb44cvbJz7Tri8+ct
Nan8l9C3HyqQy15H1DI37w/OKIFXmHm7iZI6eb5juVmNWDFunBb9sSxRnawV
EPZaVV6EchWXpSE5jV97IFMvPf8YLxevC2yI0SBqRc6Wa40K0fB09xBNRpOY
jBr15ibloUbtdG10giaxehn7d9G5HIQ/P5zdL65FpiPLntk3ZeOYeteJozQt
cs3B6r/6/AzMl+gp6YhQiNtXz393J6YiSID3MekvCvH6ZCi8Z3kKFDSNXbT4
qETfpnNCriQR/uePTIkHUAn3AJ91wFIclA1d6ylXqCTl0J2ujVNxqFzwSdsV
TCVzru77Odw4iNNoZoFXqSTq5Pr33k1xyCh8e4t3k0qiD8+XtebGoZa7dVt9
KpV8udPmwbSOg9wpKb+IMio5d29oxeyeWLzcoGKVXUElV0dKBsW2xOLExIa1
5ZVU4kH0U9crxyL/qnnt1FsqkZ5Jj4ueiMH/soIVXD9RybKOsIGvmTE42T1c
squHSpzC+1SkF2gQyZ2LPNFHJRKqPW0jXBoeeok4BQ5QCe/KIcG2Fhqm59VF
nrCp5PePz7M/PaQhco2j3bpvVPK8LXTDH8dp0Bs4o2MyTiW1Nrs/xFnS0FLw
55L9JJUMJfH+6dpGw1rj+Ly4GSpJytsneWcFDdV8mVcezlHJO+fqULH5aLjX
PzxQP08lveXJitc50ZCMK9VgLlDJLdqGLytaolFkVz+ztEQlE47s9PuV0fg/
bIjAxg==
      "]]}, 
    {RGBColor[1, 0, 1], Thickness[0.003], Dashing[{0.01}], 
     LineBox[CompressedData["
1:eJwVlHc8FY73/23XynVdWzLvVd4lqyick1H41FvKTjYV3iUZEZHGu7h2JDsz
RT+pJKQ3yWgYd5hFuFZZpWiIr99f5/F6PM55nHOeZyh5njniw8XBwUHh5OD4
//bH/07nHj6TbFw/OmXYeGQRrnlT1bsopwFz5d6Y7l2Ed/NsvwTKRVBNKhok
qS7C4iNTWgAlEeLeeZpLzC1ArOSSvAslDwSjdHZkGS3AmzariaOUB/B1RsOZ
78ccPAgjHXbhqQJalUVfVs8chMVHVyZ+r4KsgktRFffngPDI6eRSXzVErlTL
mXjMwTauTcMNOTXw99G4ZRJ9Fs4UhHZYUxrBy/iygF7HZ9B/PE6JlXoBHDXR
z3nvfQYOb3UTZ57/gNC7uAjxn6EjLD2f9v0/2LPVb/fs35/BOf+M85e+ZnB6
0eTJM/QJIudVuutyWuG0TK3aXt5P4H5+cO2oRBvEtL+8vXl2Bsy4UrbPJbTB
Au0QvyNjBkQk1+K2RLfDcL1ZTXfhDOQZ9Ztf8XgNyoTxrU/MZ6CJRqs/ROkE
3qbR3WeypqHx08BbofJO8NbOjqy8Mg0NFtThDo0umDQe+YhnpuEYlwdHkXQ3
3Jp9fc7TfBrsGn8rb1HogW3iXy3Pfp8C238KNS669cAgZWlNf2wKjshb6n4o
6AGHrsSFg11TcDgiwzxbhQ5cmURTu3tTYLVL66TUVgbUdnlffO01BRYTfYGh
fgx4ZWPS0XtkCg7cvBjOus+AlcxMItVkCsy+volL28EE8dnc4iSlKTB+4Fsp
qssC680Rgz7jk6BDyfnKD31g5OKgbB80Cdosk9++MX0gpy8opuUzCTuvzHC3
NvXBr+xrNvscJ2HH2C6JK2b98EjD6/Sa8SSo5/Xs5rAaAOd0DmXmpkmgHDqP
bvEDwHM75LYJ9ySorSpYNr4dgDw3vZmRlQlQdg5wjrQehIYa2bWi0QmQl+SP
+mE7BFUfr3w2fDoBsq8qrzpkDMGWOeQRqZwAmWDbxJq+IWDPfeDhK5oASfqd
/GDn90Am3J89kzQBxETD5kW3D7DP0VSU6DcBvHxB/DN+I8D3K4o+pzYB05bR
oktlI6DpUdF9SWECXifQpP6wR6D4MFfwTqkJaItjpF3X/AjzL2eahggTEE+a
L8op/whDYhz/HJ9jA1lZpaUldxSkCQ2zd+vYwNuytd2yYRQeugl1VD1mw7LP
zredg6PwIvuhydsHbOgvN2L2S43BW90L5w2L2JCr5cieTRmDY7u7ZFdobKDs
S+CRuDYOUkiPjPVig9R4GiGreBzOSbySu+XKBsLVLOEtL8eB6PLsxjMnNnxq
LyNv5WCDwlOna5TDbPh/h5tVjSLYcLF0kJppxAZ99xUzn9MTMKzQmZ0hywbL
aI+rT+ynQDRk1UF6aBy0k5r23wmeAj2r6gf+feMgn69ESEidgn0aMwotjHFY
bByN8+6cApOk2cuX345DxppHsvj+aVCpPk7a3TgO7CjP7LN6G3fSr65pWTgO
MZFeD7eTP0PL+LbMVf9xeBru86GkZx4sM34uPVkbg1Jj/z7Zr/PgeO2c7Niv
McjgPtuTRFqAamqykdDKGIQmRL4KP7oAzgektGwXxmDXnbTKQ6wF2CbWNd84
ssGJ/bExImARzi7lXfj0YgwGhUSTlAO/gMXXczoWUWMw4OyvGRS2BDb3DHOH
P41C3NiBgFvXlmDvs2Ztu8lR2OOnWt6QvgTf//vJ2T46CjnhH5T5Hy9BydAB
l8L+UXDPtJbMWVwCRZ3owG2tozDF0vnz6tQ3UK7IIdIKRuH74dXXMi7fwVPc
9mH9kVEQO5Dg24QroFHJVWb74CMQmT7Vu4/9hvjnWuoqJ4dBRTGg/KrnOiwM
UG5B0hDQhpXuJJxdh9ySiga5q0OwnNOXmR6zDvK8X7NWI4agXcb0ekneOox9
rqt86zsEAeKyJ14NrsPbwknnMuMhOMbtnRq7lQNdrhn8sF4YhJJlscPNdzgw
i/XCudp2EPQ//PNmXyonNlvUldO0BuDB1iCJk1mc6MkfI6+iPgCqoaFuiYWc
qHmiJLxJYQCIotFLg9WcWDGVIiwpPAAzmCwXzODESwkvcctUP2QVV/uXkrlw
gNH/viavH1b9V4SEbnEhnzwlU57cD0G1v+208rlQMMPrfJ1QP0zzcBQ4lHHh
Dpperzt3PzBzCbrFT7nQ1/qaRNvXPqjsknEx6ufCc1WxMz97+sBVx7DijAw3
5gXrv/qV0gdNv2IOMrO5kRT6758g6T5gygQtnynixpFU+lq+WB9M6nsVCN3n
xtCXcteZgn0gHGb+zaSOG2sCI7Vs//SC/ZJAzsN+bmw3SGBUjvXCp8+pnxMl
ePC1pciLjge9QP5QHGeZxIMJct+Mcg72AmU1XXcigwd1LohE1O7vBQO5f4dj
8njwj/1+yffYC65Op7RrK3kw48IuXwO9XihnbR+kvOXBrHMrygcVesG4s2Yr
jwAv1mbUDnV9YcHJF+3tjbG8yHdelWSYx4KfBkRl3ThenN4TscXxNgviHjtc
KE/hRb8Q4nTETRbcL5/cfrOAF6/pfsthxrFgPo0n7VQjL0Z+36vVH8aC4JN4
nPyLFyeOXW+WP8qCGLHaL6fO8qGu5J3H0ZtYIEZbtxo5z4c8fkWP/AVZUMh3
oNg2hg8/7Z2fPc7Hgpe/WfaQxIcuh7RXbdeYwDe5VE+u5MP5+A7hhHkm0Oo0
r72Y5sPz192HFLuZcNurTFbCnR+z/zKSeXKLCQH/k27+6yQ//t4+1yZ5kwnG
OjdOmQXyY77JX6ToZCaMcfnXnovhR/tNsa5eN5jwV+EOe3oBPx5c9JSJuMCE
xo9PUpJG+VGJ9Vtu0J0Jye0Ug7IZftSQyD1SeJwJnlW3PjZ+4cfHujM1gc5M
4I8J15znJGAKt8PsFlsmHN5i9O6gMgHVpX3M2g4wYfx4C0HQi4CtV5r8dHYy
ocZcr0rJn4BmnT6UY9uZcH17qYPBOQJykPVyr2/bqOfPv6UnLxOwbqtB/jdV
JoTm/M+srYiAoZoh6kRZJhCG6NFX2AS8dkmc/TcvE7Y7ji6v+Qhgrs667tMR
BuSQYC3+HwF8oWdoW/mBAYLvcnhlQgRQIlioqGyIAdP7HMk6VwTw8+VNT+/2
MaBYo0vrRKEAqio7b3rfxQDZ9YaArmEBrDdypHI1MeDGM9lgl0kBlL7R66P/
ggE/zp2/MDMngGlrt4KCnjOANa0Tx/1HAL3pt4a/PGNAMv1e2W45QTQrSLbf
/IgBfKWZY/kOglju1n5eqZQBIe7LM3+5CeK3Xz0vU4oZwJa1/fLMVxAdM40i
eYsY0JQkysEMEURRfZXNK/kMiAy/tplwUxBrV1tDubIY8PVgsGNgtyAOLDCt
HicyYHjJuhMthXBRKYjpHMGARLk+lUAbIQxffUgghzPA2NQ1PN9JCFPr7by7
wxiQnxqgunZKCJtDDYOPhDDAXetGRH2cEFrvPKF+IZAB46ebKbveCmFhRECk
4wkG3MywjPRhCuFd8bCn6MsAs8bunpvvhTAs2rREw2eDn8hI5NKsEAYth0cK
eDHAt+I3vUpEGJe4i23Yrhu8Z3SjNayFUfLuZV+iAwMyxRqYzg7CWDHsEaFo
zwALA9NtcW7CWKBu3K1tx4Dy6zas6TPCSLK2p7geZYAf9bRGabIwig221Xda
M2DOu6xPkS6MtSYrmWKWGzxGZHZK2omgidqRywuGDFD0WtHdclwEuW3a5Yw3
tPUk00DdRwRlqzwlEvcyoGI2yXRPiAh+8jYka+/ZqPcnr4Nr+oa/m1r2jd0M
GCR9jSpliWCF94lHZ7U35mH++s0u+034JzbbYk19Y773I044OIgi71THwfdS
DDjGaf6W5SqKAvJuqe4bmuIgqmXrK4odTvvYbEkGNHAV/zocIoraUWu5cxIb
PJzeJVilieLSVAvnujgDgKD42KhLFDfZdR5TIDIgrNqTI1WFiJ58MS27CAxw
+dCmbUMl4t3bg3ef8DPAhLDdh6hBRFl/7W26G1rYdaUjUZuITV9EVjT5GFAo
QEuL30fEDM1ud2UeBnS6P6FcdSOilPOR5wvrdKCIEg6dzyZidoneC6kVOlQs
Xiq9nk9EniffRsKW6aBN/72eWUTE0krC5r7vdID0hepn94mYGJA0nPqNDo5y
fdK/64nIIPxSXP9ChzhqKTvqPRFVvoi/KpulwzyYRV7eLIZqD/c2q4zSIVip
kZWmJIYmGmng8ZEOv7j0NYvVxJDbWDgsd4QO/K0aYy3bxbDgVYoAaZgOigfF
LfiMxTA2xCPo8yAdjjiOid9wFUMZZxrxOJMONYEx9xPzxTB7UebyttaN/PWL
j52KxJCzTOy81Ss6uPF5NKqWiWF4Z/2mUy10IOTs66l7IIbCVhdlC5vp4NzG
tTL5XAy7Br5Gcb+gw9rmqybwXgzXd3eTYp/SwfzNjYEFaRJKCbze5l1GB1nJ
X2N18iSc7Qr1sivd6M/db/aqIgkNw6pFzUvokLFstS6nTkIyL1/jliI6TCsJ
q1nsJqFN4E6b5jw60M4nBhbYkbCbmWZXn04Hploav00qCVOiSPdCYulgSZXW
/yeDhKV98XulL9GhUT335I0sErbUTbFqo+lQrlHW0VRIwhv1B5W+RdLholZ9
vPYjEl6/N7VyJIwO6kbjomQmCR/e8Ruq8qdDpK2OdJ+EOLoYyIhNH6HDF7ta
iyUZceTatUXZyoYOvg5G4aIK4mhzwFj1njUdbJwPDB6giKMA94efXgc39sP9
WE7tLnEMFxYYbjSnQ7f/ZcUsB3Fs+zmuJaZPB9XLDPXjt8XxCu8EH0VuYx+q
ubV8c8XRIv2Hw98yG/2O6hicuSOOrpyqJcFSdPgONy0vlYvjD+VinXpxOrSu
2vqVPBPH91QlpZ3CdDgV2nt/bkAcSyof7n+22gMPTg3suChLxqrmrizL9z1g
cHhENz+bjKcvmToHpfdAwzTvnGc+GYtUxWJN03rA+NJfJZQiMnan8/8ipfSA
WXW4xIN7Gzok+H0FrQf+JpOXG56R0ZG3O/zt5R7w7Ld4OthHxlVnVlL92R6I
d682kCRLoNG9WtPjB3vgQ+BV4wSaBG4lGZszV7uh2sBJ5FWKJHb3CDdIG3aD
pH3bwN2rUojh5XucJjoBxjhSmoOlce9scZvE3ndwW/KkCOW8DIqwnA3/HH0D
sXmn/tXzk0Xm1K7Z19EdkNuZ2ZoYKLfxD4cEvaLbIOp02uLmIHns3V0qTqW9
gs8e6tJOnptRZUeBZkHLS4j/84ln2FcBvd9sEsybaoK62QMLm5y3IG4XJaYa
/we9avpje1QV8RCN82b5iedwcquXZlqJImp0hIzdNauDJvtjF/YpKOFuLqPD
DrSnoOP4qZx8RwnlB2U0XJiPIeDy/j4jOWWsYUXHZlyqhuu+hF+cacooX1Yl
I/JPFTzf7LH+iayCeW63pJZfVsCztWvc2xJVcMQ7MGizXTl0PjL9lCCmiu23
s3Zlc5TCK0XfVlqqKk6/aybmyxTBlad2d0YF1bDiFvP0l4cF4KL83vVYghry
i4dv12/Lgd81mnIa/BTU/vUwkOdPJkRyz7xNv0hBKYtF/6kn6SCpauChxkHF
wm4PJ//MVAg7bf9NMJyKIxw0AT3RZJDf5d1OuUBFQvCTqkKeZPjvz9kckygq
uieLum//lgSCCQlmEZeo+NT1sK3K6yTIu99yc+YGFec3oVdpaBK0TmvrtWdR
UatoPJSbnghkL9HQqw1UPKV2vXM2JQGebdtsdaeRistWefU2FxPA9es2hef/
UXHT8wsJzX4JcPfS/tZvLVQsmn/S2maaAHsLoiS931Gx6fvrUbdlGnh++Fxj
MkxF8xsaDk3HacBf8jPO9SMVufyOVYxa0aAigN8tYoyKAY08V0T0abD8W5m/
epKK4o6XCv8l0SBO1tlBaYGKRBnGV572eNAcO6Fh9GUjXuNMdcyTeGCWh6w7
LlGxm2TYwl8UDwoGKWXJK1S8Sg5s3X0xHl5y5F+o+EnF090f7330j4eT7RXW
7b+pqFqa3nHTKR6Ek+tU2H+ouH/nbXnbA/Hw0KF9ZX2diiynH7kKevHwf+Ya
ghY=
      "]]}, 
    {GrayLevel[0], Thickness[0.003], Dashing[{0.01}], LineBox[CompressedData["
1:eJwV13c8Vf0fAHDbxTXuNTJKCJdEhTJ++HxIkZS0RKGEVB4k2RXKk6zHCknI
SCo9kVRIGcm4x5bRskLSMFokv+/zl9f7dc79nuN7Puur6OK9y42Lg4OjhJOD
47+/P7d5XdvpnWBSJ9C3rnrXV/jblaXWpuoF4YJfasL1vwL1efR4nOpZqDF8
xJUs/xW+3t8U66kaDyzbk756vV8gQmp2+UHVLGjZneHryvwCLS+s3u9WvQtR
t275luR9grsBzJ0Hee4B390XARaBnyAg5lxx/Ld70AK0Ly7bPwHtvr3HbG8p
hB6CP8q/pmA1l8jbqsxyaAqUSC/ZNwXeOf5NNqrVsGf0tHSX2kfQLxtRjVj2
FL5fuy+vxvsROFzVzBx4noH05uKiz0OT0BRwOTv22zMYtfmU3pI5CQ7Z3g7T
vbXw2uCOQ/6ySQj9vKq9IrMBLMd/TnYpfIBDgQN/dku+gLHTe7QecX8Ac65E
zU9xL0BFKkjw99gECEv9iV55rhEqdvvbZd2dgCzjvs0XDjfDQMEaw3VmE1AT
G1u5XbUV7ineXFsYNA7Vk/1soaJWeCbSPMs4NA5Vlqy3TRptUOE/oz+wZRwO
cB3myJNuh6ovOy6elRyHvdULSivlO6A5yC/mW/kYWG1c77FMvQvsLFZb5giM
geX7Xh//411Qv8KJx+Hbe7BIORvUc7sLUoV3ezoPvQfzmZboZK1uWHnbQHFr
xXswueteLKrbA+Xump0h3u9BRzVzhh96gW50svz82Cho95gtuIf1Qm94ZFL4
y1FYd+EDd0NNLwgb0soqG0ZBa3ij5AXzPrieH2AyVDgKalkdehxW/VBduWtt
v+coLJfiP/NzzyvAY3HXajhGQfZ5caRd6itouWKxU35uBGT89sSX974C3Veg
eGt8BKQ6r2f7ObyGa3JjK6zbRkAs3qj2q/Mb0DeSnc3PGQFePl/+D8ffQdBK
bkn6thGY2HpOdLbwHfBuV2AXm45Ac1zsssXRd3Bm+7oZL/0ReBHdlRy1dhCs
+AXPblcdgRjm57zMokE4G6/391/cIyChtKq+/toQ1C8s7aVqh4G3Xr1xa9UQ
fHvwYJNG5TB8d1vHbh0YgvumxrTr94ehr8i4u2/ZMPgt6jl25g/DtfX7R6cS
h+F1e6APRg2Dqmkcj+TfIxBxX5Hr665hWDaSTMvIH4GpihVmGdbDQIvMoK+s
G4G9tWlc+7YMw2RjoYQ62Ze7ipzpHIbD8O/OWmXj4FHgfc2yk1YaBv1DP8zd
vN6Dz+vwZ/zfhmDrucORD/aNg+ZPncrGvCHQ/qdmy3W/cdjBcutbkT0Ey7MV
aXFJ43Csdf394Iwh+Fo9FO3aOg7mrg1PrRKHIPXP4QTxLRNgEfJUx+TcEIye
cbl6csMHiFAp+m1+cAjCQo+UaEp8BMOx13ExMkPwMMjtTUHHZ4javdn/ffog
9DucWOsbMAuDY90SIS/fAsMizr0Gf4A/d8f7EnwNYt1upXoHFkjcr6s+r9sP
qxQ8iyJdlmBGbY20ieVLiH2reD3u5BI47BJd7Dd+Cd8ze9Mvhy2Bus7poWCd
l9AosymqIGsJ+OaUe1vkX4KnuOzR5wNLUC/l/+D2tx44wO2aFKHOgY+o6I+e
+T1Q8J2xs/Y6B+aKbm0x5usB/Td/tZgmcaJSSI6f6JsuuKvuK+mRwYne01Jf
Aru6QNnf3zk+lxMbb1b1TTZ1gZjoudmBUk7UqIqSmijvgg+YIOfXxYlU8Ncl
y8QuyMgvPXFDggv9j1ea3bLogt8nfggJpXHhtfP84szKTvB9tLB3fTYXhvF1
b7hc2gkTPBw5doVciGdCTive6oTuazTd/Idc+LrPw37vlU4obpM5aNzHhQar
ecU0AjvBScfojrcMN1r+CX6WoNcJNfNh1t1XufHs0Y5fu590QLeM73fvPG60
aU+YCinvgDH9IzlCt7nxZJ0i351/O4AesHnOrIIbD1+6cVc5twP2zQpklvRx
o9DX7t6Aix0w+THpY7wkD9I+DLsV7O4AiTf50Vv/4cHqxLk26Zl2UP19Wfd9
Kg8mWwc3m0+1g4HcxbdhWTyo5TPZGTjWDk72x7QfFfOgg+5mvl8D7VDUozmg
yubBoc3tz+zr28GktVydR4AXBU7fKchIbwePp42N1RG8KL/c35Vm0Q6/DMSU
dKN50WHD+MBWs3aILrMLKUrkRaV/+auTjNvhdtGYZkoOL6oZ7nxiqNsOn5N5
ko9V8yKvxwWzEcV28PNAR4l5XvQXoZWpLrZBGOPR9LGTfHhZyqPoVnAbMGKX
rN4F8mHji+Tb875tkMtnkb8njA+9lhcm7j/RBnULPfvgHz68Ife/MeODbcA3
NlspUcyHM17/lhebtEFsxdq/n07w4Z5c/CrD1wZXjhTKSh7ix5OayrVDWa3g
uU26do0HP65+NJxjn94KJjqXjpn78KO5ZZ/nYGIrDHOdeHQqjB+NUodTZSNb
YU2u1r7OHH78vS7zMXi2QvXgg8R/hsj1hgBjU+NWSGhUNSj8wI9N9TOx1/Va
weVe2mD1ND9Wp+z7JKrdCvxhQWs/c9LwnZHwTSlWK+xcaUxZK9FQS0jvdDOj
FUYc62mCR2io/1GCXf2BgvLNG+4pnqBhv52R569RCqI0b9gZnKKhjKPnBtNB
CtYsXrzhcZ6GO/be5P/5kgL/zG3mL/JoWBe8UojzOQW0V53nLozSUHjUzPdU
HgUDtZtYmVM07DotnRuUTcGdW2Wt9+fI73eXCsZepcA2OHXFCI8AVgyab+1J
piBDxqHSVEUAPR+Yt/+4QIHm/qHvf9wE0Cv97hXvYxRkMuFPzF8CyLK9uuOY
OwWCVCavzGkB1PK92Ol5hIIJ0/0SOhcEMFheTDLRkYJ8jbb1R3MFMGCHnfL2
XRTILlV5tr0VwDUBhi5RxhRceizrd3BMAP3vpMjL/I+Cn6cCQz58EsD5Htpg
qT4FPRM60dyLAljdmg+cuhQkdN4q1JMTxLn97qI0DQr4bqQPZ9sJ4nSl8rtS
WQpOH/r+YY2zIGrPCSxR0hSMyu6ZfuwuiB4e/9pPS1FQ848oR/dpQbz4viJ2
pzgFoUF/r6ClCOLwiowobzoFH3VGlS9fFUShVbiiRZACh8+ma5TyBDGsoOmi
lgAFekcWDY1KBZGDpXeHzkfBjLXffp92Qbx9/3GnMgcFh/k7nRd7BVHZqrj8
yR82tNesPRr9ThCnHsjQnRbZULzx4+n8z4Ko9G5Xf9k8GzwUXJL76EL4Qiox
+/E3NvQOPM1wkxDCbqfIktg5Nmy5vCJ3Rk4I9bWVO9xn2bBKsP8eXUMIB0JL
+NdNs+HtrE0rbhVCmZbP3yU+sSFerneVj60QuiSo1QtOscFkk1NQtr0Qpv84
7kb7yIbsJE/lP8eE8I64zXvZD2zYWTEbpOlL1g/KyV87wQaO4eC2g8FCmCPl
8GvbOBsOrb8UXBkthJLlOcpX37NBzF6sfTJJCMOkBV5To2yoCUtTkb1KfCNh
kp9Yqb2gPfC2EJqxZ1sTh9nQ+WON6s37QqhW0B85NMSGiJVlIb2VQmjtOLtX
n3jEq1Z1I1sIG2ZleRbesSEldWuoW7cQfuJzq3MnNq9u70h5LYRySQec+t+y
IV/4XejslBAeThOZ7HzDhj0b3DuVvgnhIy2jKntiXsdPrF2LQjhR8HPN+Gs2
uN9Z6LwnTEe7YOtiSWKp7gi1QUk6PiiLzSp/xYaGBYGzovJ07CornnYk9l+V
2GWiSsdOntQ0IWLWNml1Ly06Xk7WCX86wIY+3+yz1zbS8XtTSHYQcVSGajfb
hI462SdGDIj1a4vVf2+hI+0uvwkH8cQH3XMaNnTMszyYw+5nQzqjqtvBjo5q
cWcWsogtDTatjnamo2vQRQwg/nmo+dzjo3Ts/XPt0F7ioijbnglvOr6T/GRt
QOxwr2+1dCAdrTtuflciFuxzDrMIo+P+k8I2TOKKpbEe/yg6PvJ3tuAnPs7y
0riRQEeuBx/bOYllbb6F9aTTMdqN/81/bvEPfclznY7LDMQc/7s/NIt7jW4R
HWOPe5r9t96ahujwIyV0NGuPPvvf815/YvQmPabj3KdhLn3iWMkra2pr6GjM
9+3ZLmIjY4WI6SY6emhY3fIl/uRa2KvQSUc+W797acRZsVqaOwfoaHRQ5HkN
8Y6yBxHnhuk4pFvV/5X4zyujvruTdAzuWT2oTPbvLne95tsZOuYcEGt2JHbS
2HZeeIGOptJrLl0lFt3d2WfELYzfs7aIviX2yR08f1VcGMd5m/ROku+n0Hy0
v1lOGP+Mf31SQ9w+/VlrfpUwapendUqReFhvuti/X1cYa/usvFuJhz0urI0y
EkZ64ZFX60g8JSUIRT40F8bpkxJZacQz72TWSe0VxnzN2i8nSTwqHPmhu9JR
GL9wKxuPENuMdRuouQnj3vSu8/tJ/N6Z+meT4Wlh/LxTu2nHIInHX7x2TpeF
MTQordmD5EdK6MiBo9eEkYfWHviTuG7p2SGfAmE0Ug98HDNC1ucLPR7xQBh3
Bjo+rSL5NcCcOXOjRxjb114KtSD5SUtti/j3jTBWctAcZ4j1ZIovPnovjNUy
4SdySD6nrPRIbP4mjLtZI4O8k2S/17zN/ywpglPXV/bMkfpQs7m5ZeM+EVzt
GmO2n9SXr42FZEgQQbv9T63Wkfojbx3ZY+kugnw3Y58KkvoUvAvfOfiL4K0J
nmcN39mg61w+czZVBBdoG17ak3p2MzBX5sVLEQybeGg5zEnq9e3go3Z2oijk
+4hHi0nBAc7N7B4nUZwrPWSnQeqvqp3o+j3uohieUpKoLkFBFVf+/M7Torjh
YvZVNVKvJ+ypOKtkUbxVXy+7jtR3oCmUGbeJYm7IkyRHJQoCSl04klaJoZDE
75h5bQoOvnmhbcsSw4d1Tat4Sb8wo2m6iWmI4XIRnhuiGyigO/1oitcWw5O4
21pZj4JcgdjkGFNyPXb7nm2k/7QeeqAa6SyGr/PthaM3kfcTpW0PvCqGDhm7
a6/sJv3za/iNqGwx7DDcolG0hwLtzoWl9Dwx5Hx4KfDhXvJ+l7+UPr4thnlD
M9ntdhTsl+uVXqgk1/lPmM8doCCadWP0zGsxlN26Wm6e9EsxAQWT+EHyPFvv
lXOuFKROXknLGhVD71XCcVNuFOQVx1k9nRLDzdYaF/uOkv3ROX2PY1EM13Y7
a2aeoOAzmIeeX8FA6swTWbYvBX6K1T3JigxkLd08XHSKgnku/bX5KgyUNT+X
e8GPAv4GjeF6TQbOPc76oetPgYK1uCWfCQNfbuMyDA2iYNf+YfFLTgxU6BpN
zT5HQZ/Bwb+uuDDQzTPvrH0YBU5yLxuK3Bnora3+WyycghNvm4KavRi42pn3
emAEBRdcS94JnWOgJHfdF/VIMs/4hN2Oz2bgWb7l90Wjyf9f+bXMPo+BHFG/
nqYSO/MdrlYuZKB72rCrXAyZXzJNOyruMjD53Hu3FbGk/77g+jH2hIHXErva
uOMp0GKe4iitYWD5wi9WADG344jAmecMTKmU/jFOfGembrk4xUA1le2TNf9Q
8GdFpBm8ZqDixeLyfYkUdHp82yY4yMD4l8H7HxAX3nfb2zPCwGoj9V2MJAp2
bt3iceIjAyOitE1qiJVTyk9u/EKeH6iiLknmo19vVUM4ZxmoGqPu6E6c68cf
nzbPwAGcTORIIfPY04A0lz8MLCwPjdlKvE1wIkeTi4mPJlue/kM8l914v06A
ic/8c5rFL1PQOKn/JF6YiRc79DNsiTM3FDXYM5joO3Y/NZZ4c8ul/i/STHQu
a6HNE8tKzQ9XLGdiA++jgDWp5PsfOj4VqcBEL31VvoPEtbcHvu1UZqLqYPu9
KOLU71ZLcmpM5BQK9islPm5aSRvXYKKW0cft/cQQq8EsXctEyaPfDBaJJXqv
yp3RYaLjpM8G+TSSf4p0FUs9JgrHGBsbEVd5hmqJ/4+JXN5mO+yIEx9O6b01
YWKGtJebN7E7l6NpkRkTlx8uP3eB2HA7ZeW3hYlvTklnpBKLpBvvASsmqjSl
lxQQjwwXOwruYOIHhU11JcSPNOWP9tgycfHManYFcWxgvE/OXiZWKxxrekZ8
qO5P0Al7sl64wqM64g0i3uc3OjIxdHvQ5f8saP8ulvMwE9Mc85z+u/9tnk0q
25WJhg96xP5br/Tz0+w0DyYuC9lRdI/4osG6IhdPJrrN7VLJJz54IadU04eJ
58+tjUghXtcmVvXzFBOn4vWehBPzyIY/rwtg4mDe864TxP2u063xIWR/t/6v
bhfx3X8P99mfY+IuYc5LG4kj5juGlM8z8cHZv5WWEe/bbPbxy98kHpTN4ubI
fmsklM5VRJP9CClpaCXuVknmt01iYkJr3dUg4q0saf2/Upk4fe+Z1BbiarVr
HpcymPj87YkGEeIijcKmmlwmugfUP0wh8SGvuWb+zQ0mJglHzv4XTylaJavn
bzFxcoPsfiHis+srY7TvM3GtuU2CL4nHWW2s2vGQibKvrJ0UiD10n08dr2Ti
970DW5tJfO/Wa9ueV0fioeC5F5NYzXhEVKKbiXdO1BScIvlzzcQD1/WR97cb
kuQiZuInH+vXTCxlV8fHJlCwaPaj48IoEy105hIuk3zstBRK+TZHvt81vssB
cRRYWCXUM34xce5FIm2M5HvVNslvmotMvNe1yXcnceGOlfvcecVx7lDAShlS
H0L36Ej3Soqjh2bwjaAoCqb3PrKclRFHaWvHhBcXSfzZGQeJyotjUeuCM4PY
1sFiwEJVHMH/5c10Uo9UDx3IfLRRHFGuofg0qVdXDw+yuw3FkeIWTsol9Uzs
iNviVxNxPLGvensLqXcLbt5O6hbimL/QZS5G6mH7ifMKGXbi+L+ACl6PEJKf
f9Fsyw+I4+kUwaBTwRRUeMWFdzqL49OJMw+DST0tOJk2LOhB3n/QNCE0gILg
gNv5IYHiZB6Rj91O6rPy+S41xyvi+PNe2LVVx0m/KOVe735NHLd5l4199SDx
P6Rj4H1dHFtdRkQrSP3/Bilbw4vEcepw9R8g/aHh957jBY/F0fZXmZ7sIQqO
+b+8/alfHKU4f/nzk36UVcBX9v2NOHqdXOGeRPpXZ/fGqqUhcVR87LNahpzH
DHXS2IxJcn9m9zpZG9Ifv9p92jAvjo1JluqTliSej/VrnZWVQBvt3xE1pD8O
pwvoXZSXQGbGv1cFDClY1mgACUoS6PlsVeR2cl4LU82wyV0tgeVyfM2NpP/a
jjj4NBhK4KsXHHJxmqT+HXxdInJAAv9SkRq3lqfAYOc73eyrEmi1z6z81m82
VE3wfnLJlsBlnadaksk8YRK+pkA1TwLv7ErZFPSTnAdKgyTv3pLA/6WnOxmQ
+WSHhMT3qscSKPbWcEc8Od+49Fk+HOiVwMkH+1NiyDwZc6jUQEpCEu006MF9
pWwQ+dU33b9MEmMWk5Rt7rEhIXGp6JqcJHKlRljWFrMhtdZaVmWVJA783MaR
dZMNOcrj8zraknjjH14rjSw2lE3IVdnulESNB0zlrCg2vPGJNImLlcTHQ+Fn
phzI+enZsxW5CZI4Yd68psyODcqiv3+Xp0jispmzgwF7yDxe7Fs5mCmJOiJl
B2a3k3n/g7O+brEkBhbUtlUgG5hHDLVfUZLY9u6IZpwKOR/s/aKiLiqF+ywT
XaynWqDUwF74eaIUagx+Ss/zagHlmejMlMtS6Gc+9KXmeAtcvlWl4XpFCjWP
phi/cW+BQDkFK+7rUigo01Iv6NwCJotjf5vek0Ld0saHpjYt0PLMj6O6VQpH
kh3fKaxtgVGLhNlyoWVY/Nr8V8lUM0jte9F/M3IZ/ginwhOdmwGGORJr/aRR
UCHHM1irCa5IeQirBsqgt63Vxg01LyAi69jFDcdlsTdc2sl5bwNca01viPeR
Q76hSxajlfVwxiv56wrf5WhqP/ckZ1UdfDysJm3vsgJva0mut71ZAzGLkzxv
3eXxCpfueTHJZ1AxZfFFxGElamZaPVba9QRequgPGyoroMNJ/pt9NyrAQ/3I
2uQCBTSWFXEw+PAQavYdCDGVV8QXYvOfS84/AJ39k0US1xUx6Pkp8XGZ++B5
fkuvsZwSvonZn+TFVwJR7rR5zmQljFzmMvzY5i48WXF4aVJiFW7R8UjNzboF
j//8zb06fhV2rWqL6g8rhNb7mybjGMrIJZp0JjkgH54ruDfEJinjVsbploNt
1+HCw73XhwRVMNtqqGqnTjYcVHrtdCBOBT/YzN19NZMBC+Vr5TT4VXGKKbSY
fzINQrk/sC+fVcWNUgV6kUdTQErZ4LAKBwtF6n5k0iMSIcBr35xgEAslyr/V
DG6Nh+UbXRtVQ1g4XRXwQmVjPDxbPJlpdoaFR2lKvv5K8SAYF2ceHM7Cfxtf
ZhsuxEHW7fqUD5dYqHAxpHJ7cRw0TGhvaMxgYWrH5S9XxONA4oiof2QVC73M
bsbkTsTA49UrrK5Xs7D/uIm67csYcJpZLf/kGQuzg2vKBetj4Gb4loa5ehbG
7nGNycqOgf/lnJFypch6rYfCLO1iwOXNx3KztyyMm45qymmMBv6CX9FOgyzM
2TbVvlAeDXc8+Z2Dh1nopOLjc7ggGr4vKPGXjrEw6raai3VENETLOtgpfmEh
3/RMYI5RNKwdPqphPE1+PzZcZKMRDd1Fp5f2z7KwIbbOQkA2GuQNEgsTfrCw
EUfKrv64BHUc2SF3frFwJf4V5Dd2CTwa79g0LrDQoevMZbueS0BPqFg1usjC
i4ZPuTfXX4ISu8YfS0ss3Jj9ptro/iX4P8w/kqI=
      "]]}}, InsetBox[
    StyleBox[Cell[TextData[{
      StyleBox["A",
       FontFamily->"Times New Roman",
       FontSize->24,
       FontColor->RGBColor[1, 0, 1]],
      Cell[BoxData[
       FormBox[
        SubscriptBox["l", "2"], TraditionalForm]],
       FontSize->24,
       FontColor->RGBColor[1, 0, 1]],
      Cell[BoxData[
       FormBox[
        SubscriptBox["O", "3"], TraditionalForm]],
       FontSize->24,
       FontColor->RGBColor[1, 0, 1]],
      StyleBox["+Cu/Hybrid nanofluid",
       FontFamily->"Times New Roman",
       FontSize->24,
       FontColor->RGBColor[1, 0, 1]]
     }],
      GeneratedCell->False,
      CellAutoOverwrite->False,
      CellBaseline->Baseline,
      TextAlignment->Left],
     FontSize->10,
     Background->GrayLevel[1.]], {4.8521373257901566`, 0.8947688310357655}, {
    Left, Baseline},
    Alignment->{Left, Top}], InsetBox[
    StyleBox[Cell[TextData[StyleBox["Cu/Nanofluid",
      FontFamily->"Times New Roman",
      FontSize->24,
      FontColor->RGBColor[1, 0, 1]]],
      GeneratedCell->False,
      CellAutoOverwrite->False,
      CellBaseline->Baseline,
      TextAlignment->Left],
     FontSize->10,
     Background->GrayLevel[1.]], {4.791252635209153, 0.7457251167394785}, {
    Left, Baseline},
    Alignment->{Left, Top}], 
   {Thickness[0.003], Dashing[{0.001}], 
    LineBox[{{4.671015759142316, 0.9143488070311132}, {2.6874053150639945`, 
     0.9146513873350137}}]}, 
   {Thickness[0.003], Dashing[{0.01}], 
    LineBox[{{4.533454359880668, 0.7778194361530025}, {2.6355670754440528`, 
     0.7812494027554214}}]}, InsetBox[
    RowBox[{
     RowBox[{
      FormBox[
       TagBox[
        SubscriptBox["L", "b"],
        "MathMLPresentationTag",
        AutoDelete->True],
       TraditionalForm], "=", "0.1"}], ",", "0.3", ",", "0.5"}], 
    Scaled[{0.6585288402028651, 0.4565207078878786}], Center], 
   ArrowBox[{{3.5735588235890785`, 0.4679618310054884}, {1.82007973485617, 
    0.21052268813008346`}}]},
  AspectRatio->NCache[GoldenRatio^(-1), 0.6180339887498948],
  Axes->{False, True},
  AxesOrigin->{0, 0},
  BaseStyle->{FontFamily -> "Times", FontSize -> 24},
  Frame->True,
  FrameLabel->{
    FormBox["\[Eta]", TraditionalForm], 
    FormBox[
    "\"\\!\\(\\*\\nStyleBox[\\\"\[Xi]\\\",\\nFontSize->24,\\nFontSlant->\\\"\
Italic\\\"]\\)\\!\\(\\*\\nStyleBox[\\\"(\\\",\\nFontSize->24]\\)\\!\\(\\*\\\
nStyleBox[\\\"\[Eta]\\\",\\nFontFamily->\\\"Courier \
New\\\",\\nFontSize->24]\\)\\!\\(\\*\\nStyleBox[\\\")\\\",\\nFontSize->24]\\)\
\"", TraditionalForm]},
  ImageSize->{582., Automatic},
  PlotRange->All,
  PlotRangeClipping->True,
  PlotRangePadding->{Automatic, Automatic}]], "Input",
 CellChangeTimes->{{3.8171934301897864`*^9, 3.817193513610558*^9}, {
  3.817193548052528*^9, 3.8171935500706434`*^9}, {3.8171935860487013`*^9, 
  3.817193587536786*^9}}]
},
WindowSize->{1350, 631},
WindowMargins->{{0, Automatic}, {Automatic, 0}},
PrivateNotebookOptions -> {
 "VersionedStylesheet" -> {"Default.nb"[8.] -> False}},
FrontEndVersion->"7.0 for Microsoft Windows (32-bit) (November 10, 2008)",
StyleDefinitions->"Default.nb"
]
(* End of Notebook Content *)

(* Internal cache information *)
(*CellTagsOutline
CellTagsIndex->{}
*)
(*CellTagsIndex
CellTagsIndex->{}
*)
(*NotebookFileOutline
Notebook[{
Cell[558, 20, 65122, 1453, 1294, "Input"],
Cell[65683, 1475, 42553, 739, 396, "Input"]
}
]
*)

(* End of internal cache information *)
