# Supplementary material for: Bio-convective and chemically reactive hybrid nanofluid flow upon a thin stirring needle with viscous dissipation
Source: Sci Rep. 2021 Apr 13;11:8066. doi: 10.1038/s41598-021-86968-8 (PMC8044164; doi:10.1038/s41598-021-86968-8)
Supplement: Supplementary file 5 — Supplementary Information 5. [file 41598_2021_86968_MOESM5_ESM.nb]

(* Content-type: application/vnd.wolfram.mathematica *)

(*** Wolfram Notebook File ***)
(* http://www.wolfram.com/nb *)

(* CreatedBy='Mathematica 10.0' *)

(*CacheID: 234*)
(* Internal cache information:
NotebookFileLineBreakTest
NotebookFileLineBreakTest
NotebookDataPosition[       158,          7]
NotebookDataLength[    168350,       3971]
NotebookOptionsPosition[    167973,       3955]
NotebookOutlinePosition[    168401,       3972]
CellTagsIndexPosition[    168358,       3969]
WindowFrame->Normal*)

(* Beginning of Notebook Content *)
Notebook[{
Cell[BoxData[
 RowBox[{"\[IndentingNewLine]", 
  RowBox[{
   RowBox[{
    RowBox[{
     RowBox[{"u1", "[", 
      RowBox[{
      "x_", ",", "h_", ",", "Nr_", ",", "a_", ",", "\[Phi]1_", ",", 
       "\[Phi]2_", ",", "Pr_", ",", "Ec_", ",", "\[Lambda]_", ",", "Sc_", ",",
        "Rb_", ",", "Nt_", ",", "Nb_"}], "]"}], "=", 
     RowBox[{
      SuperscriptBox["\[ExponentialE]", 
       RowBox[{"a", "-", "x"}]], "-", 
      FractionBox[
       RowBox[{"459470641", " ", 
        SuperscriptBox["\[ExponentialE]", 
         RowBox[{
          RowBox[{"2", " ", "a"}], "-", 
          RowBox[{"2", " ", "x"}]}]], " ", "h", " ", "Pr"}], 
       RowBox[{"3", " ", 
        RowBox[{"(", 
         RowBox[{"918941282", "-", 
          RowBox[{"869901282", " ", "\[Phi]1"}], "-", 
          RowBox[{"914729359", " ", "\[Phi]2"}], "+", 
          RowBox[{"877949359", " ", "\[Phi]1", " ", "\[Phi]2"}]}], ")"}]}]], 
      "+", 
      FractionBox[
       RowBox[{"459470641", " ", 
        SuperscriptBox["\[ExponentialE]", 
         RowBox[{
          RowBox[{"2", " ", "a"}], "-", "x"}]], " ", "h", " ", "Pr"}], 
       RowBox[{"3", " ", 
        RowBox[{"(", 
         RowBox[{"918941282", "-", 
          RowBox[{"869901282", " ", "\[Phi]1"}], "-", 
          RowBox[{"914729359", " ", "\[Phi]2"}], "+", 
          RowBox[{"877949359", " ", "\[Phi]1", " ", "\[Phi]2"}]}], ")"}]}]], 
      "+", 
      FractionBox[
       RowBox[{"7351530256", " ", 
        SuperscriptBox["\[ExponentialE]", 
         RowBox[{
          RowBox[{"2", " ", "a"}], "-", 
          RowBox[{"2", " ", "x"}]}]], " ", "h", " ", "Nb", " ", "Pr"}], 
       RowBox[{"9", " ", 
        RowBox[{"(", 
         RowBox[{"918941282", "-", 
          RowBox[{"869901282", " ", "\[Phi]1"}], "-", 
          RowBox[{"914729359", " ", "\[Phi]2"}], "+", 
          RowBox[{"877949359", " ", "\[Phi]1", " ", "\[Phi]2"}]}], ")"}]}]], 
      "-", 
      FractionBox[
       RowBox[{"7351530256", " ", 
        SuperscriptBox["\[ExponentialE]", 
         RowBox[{
          RowBox[{"2", " ", "a"}], "-", "x"}]], " ", "h", " ", "Nb", " ", 
        "Pr"}], 
       RowBox[{"9", " ", 
        RowBox[{"(", 
         RowBox[{"918941282", "-", 
          RowBox[{"869901282", " ", "\[Phi]1"}], "-", 
          RowBox[{"914729359", " ", "\[Phi]2"}], "+", 
          RowBox[{"877949359", " ", "\[Phi]1", " ", "\[Phi]2"}]}], ")"}]}]], 
      "+", 
      FractionBox[
       RowBox[{"7351530256", " ", 
        SuperscriptBox["\[ExponentialE]", 
         RowBox[{
          RowBox[{"2", " ", "a"}], "-", 
          RowBox[{"2", " ", "x"}]}]], " ", "h", " ", "Nt", " ", "Pr"}], 
       RowBox[{"9", " ", 
        RowBox[{"(", 
         RowBox[{"918941282", "-", 
          RowBox[{"869901282", " ", "\[Phi]1"}], "-", 
          RowBox[{"914729359", " ", "\[Phi]2"}], "+", 
          RowBox[{"877949359", " ", "\[Phi]1", " ", "\[Phi]2"}]}], ")"}]}]], 
      "-", 
      FractionBox[
       RowBox[{"7351530256", " ", 
        SuperscriptBox["\[ExponentialE]", 
         RowBox[{
          RowBox[{"2", " ", "a"}], "-", "x"}]], " ", "h", " ", "Nt", " ", 
        "Pr"}], 
       RowBox[{"9", " ", 
        RowBox[{"(", 
         RowBox[{"918941282", "-", 
          RowBox[{"869901282", " ", "\[Phi]1"}], "-", 
          RowBox[{"914729359", " ", "\[Phi]2"}], "+", 
          RowBox[{"877949359", " ", "\[Phi]1", " ", "\[Phi]2"}]}], ")"}]}]], 
      "+", 
      FractionBox[
       RowBox[{"459470641", " ", 
        SuperscriptBox["\[ExponentialE]", 
         RowBox[{"a", "-", "x"}]], " ", "h", " ", "x"}], 
       RowBox[{"918941282", "-", 
        RowBox[{"869901282", " ", "\[Phi]1"}], "-", 
        RowBox[{"914729359", " ", "\[Phi]2"}], "+", 
        RowBox[{"877949359", " ", "\[Phi]1", " ", "\[Phi]2"}]}]], "-", 
      FractionBox[
       RowBox[{"459470641", " ", 
        SuperscriptBox["\[ExponentialE]", 
         RowBox[{"a", "-", "x"}]], " ", "h", " ", "Pr", " ", "x"}], 
       RowBox[{"4", " ", 
        RowBox[{"(", 
         RowBox[{"918941282", "-", 
          RowBox[{"869901282", " ", "\[Phi]1"}], "-", 
          RowBox[{"914729359", " ", "\[Phi]2"}], "+", 
          RowBox[{"877949359", " ", "\[Phi]1", " ", "\[Phi]2"}]}], ")"}]}]], 
      "-", 
      FractionBox[
       RowBox[{"459470641", " ", "a", " ", 
        SuperscriptBox["\[ExponentialE]", 
         RowBox[{"a", "-", "x"}]], " ", "h", " ", "Pr", " ", "x"}], 
       RowBox[{"2", " ", 
        RowBox[{"(", 
         RowBox[{"918941282", "-", 
          RowBox[{"869901282", " ", "\[Phi]1"}], "-", 
          RowBox[{"914729359", " ", "\[Phi]2"}], "+", 
          RowBox[{"877949359", " ", "\[Phi]1", " ", "\[Phi]2"}]}], ")"}]}]], 
      "+", 
      FractionBox[
       RowBox[{"1837882564", " ", 
        SuperscriptBox["\[ExponentialE]", 
         RowBox[{
          RowBox[{"2", " ", "a"}], "-", 
          RowBox[{"2", " ", "x"}]}]], " ", "h", " ", "Nb", " ", "Pr", " ", 
        "x"}], 
       RowBox[{"3", " ", 
        RowBox[{"(", 
         RowBox[{"918941282", "-", 
          RowBox[{"869901282", " ", "\[Phi]1"}], "-", 
          RowBox[{"914729359", " ", "\[Phi]2"}], "+", 
          RowBox[{"877949359", " ", "\[Phi]1", " ", "\[Phi]2"}]}], ")"}]}]], 
      "+", 
      FractionBox[
       RowBox[{"1837882564", " ", 
        SuperscriptBox["\[ExponentialE]", 
         RowBox[{
          RowBox[{"2", " ", "a"}], "-", 
          RowBox[{"2", " ", "x"}]}]], " ", "h", " ", "Nt", " ", "Pr", " ", 
        "x"}], 
       RowBox[{"3", " ", 
        RowBox[{"(", 
         RowBox[{"918941282", "-", 
          RowBox[{"869901282", " ", "\[Phi]1"}], "-", 
          RowBox[{"914729359", " ", "\[Phi]2"}], "+", 
          RowBox[{"877949359", " ", "\[Phi]1", " ", "\[Phi]2"}]}], ")"}]}]], 
      "-", 
      FractionBox[
       RowBox[{"459470641", " ", 
        SuperscriptBox["\[ExponentialE]", 
         RowBox[{"a", "-", "x"}]], " ", "h", " ", 
        SuperscriptBox["x", "2"]}], 
       RowBox[{"918941282", "-", 
        RowBox[{"869901282", " ", "\[Phi]1"}], "-", 
        RowBox[{"914729359", " ", "\[Phi]2"}], "+", 
        RowBox[{"877949359", " ", "\[Phi]1", " ", "\[Phi]2"}]}]], "+", 
      FractionBox[
       RowBox[{"459470641", " ", 
        SuperscriptBox["\[ExponentialE]", 
         RowBox[{"a", "-", "x"}]], " ", "h", " ", "Pr", " ", 
        SuperscriptBox["x", "2"]}], 
       RowBox[{"4", " ", 
        RowBox[{"(", 
         RowBox[{"918941282", "-", 
          RowBox[{"869901282", " ", "\[Phi]1"}], "-", 
          RowBox[{"914729359", " ", "\[Phi]2"}], "+", 
          RowBox[{"877949359", " ", "\[Phi]1", " ", "\[Phi]2"}]}], ")"}]}]], 
      "+", 
      FractionBox[
       RowBox[{"918941282", " ", 
        SuperscriptBox["\[ExponentialE]", 
         RowBox[{
          RowBox[{"2", " ", "a"}], "-", 
          RowBox[{"2", " ", "x"}]}]], " ", "h", " ", "Pr", " ", "\[Lambda]"}], 
       RowBox[{"3", " ", 
        RowBox[{"(", 
         RowBox[{"918941282", "-", 
          RowBox[{"869901282", " ", "\[Phi]1"}], "-", 
          RowBox[{"914729359", " ", "\[Phi]2"}], "+", 
          RowBox[{"877949359", " ", "\[Phi]1", " ", "\[Phi]2"}]}], ")"}]}]], 
      "-", 
      FractionBox[
       RowBox[{"918941282", " ", 
        SuperscriptBox["\[ExponentialE]", 
         RowBox[{
          RowBox[{"2", " ", "a"}], "-", "x"}]], " ", "h", " ", "Pr", " ", 
        "\[Lambda]"}], 
       RowBox[{"3", " ", 
        RowBox[{"(", 
         RowBox[{"918941282", "-", 
          RowBox[{"869901282", " ", "\[Phi]1"}], "-", 
          RowBox[{"914729359", " ", "\[Phi]2"}], "+", 
          RowBox[{"877949359", " ", "\[Phi]1", " ", "\[Phi]2"}]}], ")"}]}]], 
      "+", 
      FractionBox[
       RowBox[{"1378411923", " ", 
        SuperscriptBox["\[ExponentialE]", 
         RowBox[{"a", "-", "x"}]], " ", "h", " ", "Pr", " ", "x", " ", 
        "\[Lambda]"}], 
       RowBox[{"4", " ", 
        RowBox[{"(", 
         RowBox[{"918941282", "-", 
          RowBox[{"869901282", " ", "\[Phi]1"}], "-", 
          RowBox[{"914729359", " ", "\[Phi]2"}], "+", 
          RowBox[{"877949359", " ", "\[Phi]1", " ", "\[Phi]2"}]}], ")"}]}]], 
      "+", 
      FractionBox[
       RowBox[{"459470641", " ", "a", " ", 
        SuperscriptBox["\[ExponentialE]", 
         RowBox[{"a", "-", "x"}]], " ", "h", " ", "Pr", " ", "x", " ", 
        "\[Lambda]"}], 
       RowBox[{"918941282", "-", 
        RowBox[{"869901282", " ", "\[Phi]1"}], "-", 
        RowBox[{"914729359", " ", "\[Phi]2"}], "+", 
        RowBox[{"877949359", " ", "\[Phi]1", " ", "\[Phi]2"}]}]], "-", 
      FractionBox[
       RowBox[{"459470641", " ", 
        SuperscriptBox["\[ExponentialE]", 
         RowBox[{"a", "-", "x"}]], " ", "h", " ", "Pr", " ", 
        SuperscriptBox["x", "2"], " ", "\[Lambda]"}], 
       RowBox[{"4", " ", 
        RowBox[{"(", 
         RowBox[{"918941282", "-", 
          RowBox[{"869901282", " ", "\[Phi]1"}], "-", 
          RowBox[{"914729359", " ", "\[Phi]2"}], "+", 
          RowBox[{"877949359", " ", "\[Phi]1", " ", "\[Phi]2"}]}], ")"}]}]], 
      "+", 
      FractionBox[
       RowBox[{"1110243641081078", " ", 
        SuperscriptBox["\[ExponentialE]", 
         RowBox[{
          RowBox[{"2", " ", "a"}], "-", 
          RowBox[{"2", " ", "x"}]}]], " ", "h", " ", "Pr", " ", "\[Phi]1"}], 
       RowBox[{"5952687", " ", 
        RowBox[{"(", 
         RowBox[{"918941282", "-", 
          RowBox[{"869901282", " ", "\[Phi]1"}], "-", 
          RowBox[{"914729359", " ", "\[Phi]2"}], "+", 
          RowBox[{"877949359", " ", "\[Phi]1", " ", "\[Phi]2"}]}], ")"}]}]], 
      "-", 
      FractionBox[
       RowBox[{"1110243641081078", " ", 
        SuperscriptBox["\[ExponentialE]", 
         RowBox[{
          RowBox[{"2", " ", "a"}], "-", "x"}]], " ", "h", " ", "Pr", " ", 
        "\[Phi]1"}], 
       RowBox[{"5952687", " ", 
        RowBox[{"(", 
         RowBox[{"918941282", "-", 
          RowBox[{"869901282", " ", "\[Phi]1"}], "-", 
          RowBox[{"914729359", " ", "\[Phi]2"}], "+", 
          RowBox[{"877949359", " ", "\[Phi]1", " ", "\[Phi]2"}]}], ")"}]}]], 
      "-", 
      FractionBox[
       RowBox[{"773245584", " ", 
        SuperscriptBox["\[ExponentialE]", 
         RowBox[{
          RowBox[{"2", " ", "a"}], "-", 
          RowBox[{"2", " ", "x"}]}]], " ", "h", " ", "Nb", " ", "Pr", " ", 
        "\[Phi]1"}], 
       RowBox[{"918941282", "-", 
        RowBox[{"869901282", " ", "\[Phi]1"}], "-", 
        RowBox[{"914729359", " ", "\[Phi]2"}], "+", 
        RowBox[{"877949359", " ", "\[Phi]1", " ", "\[Phi]2"}]}]], "+", 
      FractionBox[
       RowBox[{"773245584", " ", 
        SuperscriptBox["\[ExponentialE]", 
         RowBox[{
          RowBox[{"2", " ", "a"}], "-", "x"}]], " ", "h", " ", "Nb", " ", 
        "Pr", " ", "\[Phi]1"}], 
       RowBox[{"918941282", "-", 
        RowBox[{"869901282", " ", "\[Phi]1"}], "-", 
        RowBox[{"914729359", " ", "\[Phi]2"}], "+", 
        RowBox[{"877949359", " ", "\[Phi]1", " ", "\[Phi]2"}]}]], "-", 
      FractionBox[
       RowBox[{"773245584", " ", 
        SuperscriptBox["\[ExponentialE]", 
         RowBox[{
          RowBox[{"2", " ", "a"}], "-", 
          RowBox[{"2", " ", "x"}]}]], " ", "h", " ", "Nt", " ", "Pr", " ", 
        "\[Phi]1"}], 
       RowBox[{"918941282", "-", 
        RowBox[{"869901282", " ", "\[Phi]1"}], "-", 
        RowBox[{"914729359", " ", "\[Phi]2"}], "+", 
        RowBox[{"877949359", " ", "\[Phi]1", " ", "\[Phi]2"}]}]], "+", 
      FractionBox[
       RowBox[{"773245584", " ", 
        SuperscriptBox["\[ExponentialE]", 
         RowBox[{
          RowBox[{"2", " ", "a"}], "-", "x"}]], " ", "h", " ", "Nt", " ", 
        "Pr", " ", "\[Phi]1"}], 
       RowBox[{"918941282", "-", 
        RowBox[{"869901282", " ", "\[Phi]1"}], "-", 
        RowBox[{"914729359", " ", "\[Phi]2"}], "+", 
        RowBox[{"877949359", " ", "\[Phi]1", " ", "\[Phi]2"}]}]], "-", 
      FractionBox[
       RowBox[{"434950641", " ", 
        SuperscriptBox["\[ExponentialE]", 
         RowBox[{"a", "-", "x"}]], " ", "h", " ", "x", " ", "\[Phi]1"}], 
       RowBox[{"918941282", "-", 
        RowBox[{"869901282", " ", "\[Phi]1"}], "-", 
        RowBox[{"914729359", " ", "\[Phi]2"}], "+", 
        RowBox[{"877949359", " ", "\[Phi]1", " ", "\[Phi]2"}]}]], "+", 
      FractionBox[
       RowBox[{"555121820540539", " ", 
        SuperscriptBox["\[ExponentialE]", 
         RowBox[{"a", "-", "x"}]], " ", "h", " ", "Pr", " ", "x", " ", 
        "\[Phi]1"}], 
       RowBox[{"3968458", " ", 
        RowBox[{"(", 
         RowBox[{"918941282", "-", 
          RowBox[{"869901282", " ", "\[Phi]1"}], "-", 
          RowBox[{"914729359", " ", "\[Phi]2"}], "+", 
          RowBox[{"877949359", " ", "\[Phi]1", " ", "\[Phi]2"}]}], ")"}]}]], 
      "+", 
      FractionBox[
       RowBox[{"555121820540539", " ", "a", " ", 
        SuperscriptBox["\[ExponentialE]", 
         RowBox[{"a", "-", "x"}]], " ", "h", " ", "Pr", " ", "x", " ", 
        "\[Phi]1"}], 
       RowBox[{"1984229", " ", 
        RowBox[{"(", 
         RowBox[{"918941282", "-", 
          RowBox[{"869901282", " ", "\[Phi]1"}], "-", 
          RowBox[{"914729359", " ", "\[Phi]2"}], "+", 
          RowBox[{"877949359", " ", "\[Phi]1", " ", "\[Phi]2"}]}], ")"}]}]], 
      "-", 
      FractionBox[
       RowBox[{"579934188", " ", 
        SuperscriptBox["\[ExponentialE]", 
         RowBox[{
          RowBox[{"2", " ", "a"}], "-", 
          RowBox[{"2", " ", "x"}]}]], " ", "h", " ", "Nb", " ", "Pr", " ", 
        "x", " ", "\[Phi]1"}], 
       RowBox[{"918941282", "-", 
        RowBox[{"869901282", " ", "\[Phi]1"}], "-", 
        RowBox[{"914729359", " ", "\[Phi]2"}], "+", 
        RowBox[{"877949359", " ", "\[Phi]1", " ", "\[Phi]2"}]}]], "-", 
      FractionBox[
       RowBox[{"579934188", " ", 
        SuperscriptBox["\[ExponentialE]", 
         RowBox[{
          RowBox[{"2", " ", "a"}], "-", 
          RowBox[{"2", " ", "x"}]}]], " ", "h", " ", "Nt", " ", "Pr", " ", 
        "x", " ", "\[Phi]1"}], 
       RowBox[{"918941282", "-", 
        RowBox[{"869901282", " ", "\[Phi]1"}], "-", 
        RowBox[{"914729359", " ", "\[Phi]2"}], "+", 
        RowBox[{"877949359", " ", "\[Phi]1", " ", "\[Phi]2"}]}]], "+", 
      FractionBox[
       RowBox[{"434950641", " ", 
        SuperscriptBox["\[ExponentialE]", 
         RowBox[{"a", "-", "x"}]], " ", "h", " ", 
        SuperscriptBox["x", "2"], " ", "\[Phi]1"}], 
       RowBox[{"918941282", "-", 
        RowBox[{"869901282", " ", "\[Phi]1"}], "-", 
        RowBox[{"914729359", " ", "\[Phi]2"}], "+", 
        RowBox[{"877949359", " ", "\[Phi]1", " ", "\[Phi]2"}]}]], "-", 
      FractionBox[
       RowBox[{"555121820540539", " ", 
        SuperscriptBox["\[ExponentialE]", 
         RowBox[{"a", "-", "x"}]], " ", "h", " ", "Pr", " ", 
        SuperscriptBox["x", "2"], " ", "\[Phi]1"}], 
       RowBox[{"3968458", " ", 
        RowBox[{"(", 
         RowBox[{"918941282", "-", 
          RowBox[{"869901282", " ", "\[Phi]1"}], "-", 
          RowBox[{"914729359", " ", "\[Phi]2"}], "+", 
          RowBox[{"877949359", " ", "\[Phi]1", " ", "\[Phi]2"}]}], ")"}]}]], 
      "-", 
      FractionBox[
       RowBox[{"2220487282162156", " ", 
        SuperscriptBox["\[ExponentialE]", 
         RowBox[{
          RowBox[{"2", " ", "a"}], "-", 
          RowBox[{"2", " ", "x"}]}]], " ", "h", " ", "Pr", " ", "\[Lambda]", 
        " ", "\[Phi]1"}], 
       RowBox[{"5952687", " ", 
        RowBox[{"(", 
         RowBox[{"918941282", "-", 
          RowBox[{"869901282", " ", "\[Phi]1"}], "-", 
          RowBox[{"914729359", " ", "\[Phi]2"}], "+", 
          RowBox[{"877949359", " ", "\[Phi]1", " ", "\[Phi]2"}]}], ")"}]}]], 
      "+", 
      FractionBox[
       RowBox[{"2220487282162156", " ", 
        SuperscriptBox["\[ExponentialE]", 
         RowBox[{
          RowBox[{"2", " ", "a"}], "-", "x"}]], " ", "h", " ", "Pr", " ", 
        "\[Lambda]", " ", "\[Phi]1"}], 
       RowBox[{"5952687", " ", 
        RowBox[{"(", 
         RowBox[{"918941282", "-", 
          RowBox[{"869901282", " ", "\[Phi]1"}], "-", 
          RowBox[{"914729359", " ", "\[Phi]2"}], "+", 
          RowBox[{"877949359", " ", "\[Phi]1", " ", "\[Phi]2"}]}], ")"}]}]], 
      "-", 
      FractionBox[
       RowBox[{"1665365461621617", " ", 
        SuperscriptBox["\[ExponentialE]", 
         RowBox[{"a", "-", "x"}]], " ", "h", " ", "Pr", " ", "x", " ", 
        "\[Lambda]", " ", "\[Phi]1"}], 
       RowBox[{"3968458", " ", 
        RowBox[{"(", 
         RowBox[{"918941282", "-", 
          RowBox[{"869901282", " ", "\[Phi]1"}], "-", 
          RowBox[{"914729359", " ", "\[Phi]2"}], "+", 
          RowBox[{"877949359", " ", "\[Phi]1", " ", "\[Phi]2"}]}], ")"}]}]], 
      "-", 
      FractionBox[
       RowBox[{"1110243641081078", " ", "a", " ", 
        SuperscriptBox["\[ExponentialE]", 
         RowBox[{"a", "-", "x"}]], " ", "h", " ", "Pr", " ", "x", " ", 
        "\[Lambda]", " ", "\[Phi]1"}], 
       RowBox[{"1984229", " ", 
        RowBox[{"(", 
         RowBox[{"918941282", "-", 
          RowBox[{"869901282", " ", "\[Phi]1"}], "-", 
          RowBox[{"914729359", " ", "\[Phi]2"}], "+", 
          RowBox[{"877949359", " ", "\[Phi]1", " ", "\[Phi]2"}]}], ")"}]}]], 
      "+", 
      FractionBox[
       RowBox[{"555121820540539", " ", 
        SuperscriptBox["\[ExponentialE]", 
         RowBox[{"a", "-", "x"}]], " ", "h", " ", "Pr", " ", 
        SuperscriptBox["x", "2"], " ", "\[Lambda]", " ", "\[Phi]1"}], 
       RowBox[{"3968458", " ", 
        RowBox[{"(", 
         RowBox[{"918941282", "-", 
          RowBox[{"869901282", " ", "\[Phi]1"}], "-", 
          RowBox[{"914729359", " ", "\[Phi]2"}], "+", 
          RowBox[{"877949359", " ", "\[Phi]1", " ", "\[Phi]2"}]}], ")"}]}]], 
      "-", 
      FractionBox[
       RowBox[{"546022971307341", " ", 
        SuperscriptBox["\[ExponentialE]", 
         RowBox[{
          RowBox[{"2", " ", "a"}], "-", 
          RowBox[{"2", " ", "x"}]}]], " ", "h", " ", "Pr", " ", 
        SuperscriptBox["\[Phi]1", "2"]}], 
       RowBox[{"13889603", " ", 
        RowBox[{"(", 
         RowBox[{"918941282", "-", 
          RowBox[{"869901282", " ", "\[Phi]1"}], "-", 
          RowBox[{"914729359", " ", "\[Phi]2"}], "+", 
          RowBox[{"877949359", " ", "\[Phi]1", " ", "\[Phi]2"}]}], ")"}]}]], 
      "+", 
      FractionBox[
       RowBox[{"546022971307341", " ", 
        SuperscriptBox["\[ExponentialE]", 
         RowBox[{
          RowBox[{"2", " ", "a"}], "-", "x"}]], " ", "h", " ", "Pr", " ", 
        SuperscriptBox["\[Phi]1", "2"]}], 
       RowBox[{"13889603", " ", 
        RowBox[{"(", 
         RowBox[{"918941282", "-", 
          RowBox[{"869901282", " ", "\[Phi]1"}], "-", 
          RowBox[{"914729359", " ", "\[Phi]2"}], "+", 
          RowBox[{"877949359", " ", "\[Phi]1", " ", "\[Phi]2"}]}], ")"}]}]], 
      "-", 
      FractionBox[
       RowBox[{"1638068913922023", " ", 
        SuperscriptBox["\[ExponentialE]", 
         RowBox[{"a", "-", "x"}]], " ", "h", " ", "Pr", " ", "x", " ", 
        SuperscriptBox["\[Phi]1", "2"]}], 
       RowBox[{"55558412", " ", 
        RowBox[{"(", 
         RowBox[{"918941282", "-", 
          RowBox[{"869901282", " ", "\[Phi]1"}], "-", 
          RowBox[{"914729359", " ", "\[Phi]2"}], "+", 
          RowBox[{"877949359", " ", "\[Phi]1", " ", "\[Phi]2"}]}], ")"}]}]], 
      "-", 
      FractionBox[
       RowBox[{"1638068913922023", " ", "a", " ", 
        SuperscriptBox["\[ExponentialE]", 
         RowBox[{"a", "-", "x"}]], " ", "h", " ", "Pr", " ", "x", " ", 
        SuperscriptBox["\[Phi]1", "2"]}], 
       RowBox[{"27779206", " ", 
        RowBox[{"(", 
         RowBox[{"918941282", "-", 
          RowBox[{"869901282", " ", "\[Phi]1"}], "-", 
          RowBox[{"914729359", " ", "\[Phi]2"}], "+", 
          RowBox[{"877949359", " ", "\[Phi]1", " ", "\[Phi]2"}]}], ")"}]}]], 
      "+", 
      FractionBox[
       RowBox[{"1638068913922023", " ", 
        SuperscriptBox["\[ExponentialE]", 
         RowBox[{"a", "-", "x"}]], " ", "h", " ", "Pr", " ", 
        SuperscriptBox["x", "2"], " ", 
        SuperscriptBox["\[Phi]1", "2"]}], 
       RowBox[{"55558412", " ", 
        RowBox[{"(", 
         RowBox[{"918941282", "-", 
          RowBox[{"869901282", " ", "\[Phi]1"}], "-", 
          RowBox[{"914729359", " ", "\[Phi]2"}], "+", 
          RowBox[{"877949359", " ", "\[Phi]1", " ", "\[Phi]2"}]}], ")"}]}]], 
      "+", 
      FractionBox[
       RowBox[{"1092045942614682", " ", 
        SuperscriptBox["\[ExponentialE]", 
         RowBox[{
          RowBox[{"2", " ", "a"}], "-", 
          RowBox[{"2", " ", "x"}]}]], " ", "h", " ", "Pr", " ", "\[Lambda]", 
        " ", 
        SuperscriptBox["\[Phi]1", "2"]}], 
       RowBox[{"13889603", " ", 
        RowBox[{"(", 
         RowBox[{"918941282", "-", 
          RowBox[{"869901282", " ", "\[Phi]1"}], "-", 
          RowBox[{"914729359", " ", "\[Phi]2"}], "+", 
          RowBox[{"877949359", " ", "\[Phi]1", " ", "\[Phi]2"}]}], ")"}]}]], 
      "-", 
      FractionBox[
       RowBox[{"1092045942614682", " ", 
        SuperscriptBox["\[ExponentialE]", 
         RowBox[{
          RowBox[{"2", " ", "a"}], "-", "x"}]], " ", "h", " ", "Pr", " ", 
        "\[Lambda]", " ", 
        SuperscriptBox["\[Phi]1", "2"]}], 
       RowBox[{"13889603", " ", 
        RowBox[{"(", 
         RowBox[{"918941282", "-", 
          RowBox[{"869901282", " ", "\[Phi]1"}], "-", 
          RowBox[{"914729359", " ", "\[Phi]2"}], "+", 
          RowBox[{"877949359", " ", "\[Phi]1", " ", "\[Phi]2"}]}], ")"}]}]], 
      "+", 
      FractionBox[
       RowBox[{"4914206741766069", " ", 
        SuperscriptBox["\[ExponentialE]", 
         RowBox[{"a", "-", "x"}]], " ", "h", " ", "Pr", " ", "x", " ", 
        "\[Lambda]", " ", 
        SuperscriptBox["\[Phi]1", "2"]}], 
       RowBox[{"55558412", " ", 
        RowBox[{"(", 
         RowBox[{"918941282", "-", 
          RowBox[{"869901282", " ", "\[Phi]1"}], "-", 
          RowBox[{"914729359", " ", "\[Phi]2"}], "+", 
          RowBox[{"877949359", " ", "\[Phi]1", " ", "\[Phi]2"}]}], ")"}]}]], 
      "+", 
      FractionBox[
       RowBox[{"1638068913922023", " ", "a", " ", 
        SuperscriptBox["\[ExponentialE]", 
         RowBox[{"a", "-", "x"}]], " ", "h", " ", "Pr", " ", "x", " ", 
        "\[Lambda]", " ", 
        SuperscriptBox["\[Phi]1", "2"]}], 
       RowBox[{"13889603", " ", 
        RowBox[{"(", 
         RowBox[{"918941282", "-", 
          RowBox[{"869901282", " ", "\[Phi]1"}], "-", 
          RowBox[{"914729359", " ", "\[Phi]2"}], "+", 
          RowBox[{"877949359", " ", "\[Phi]1", " ", "\[Phi]2"}]}], ")"}]}]], 
      "-", 
      FractionBox[
       RowBox[{"1638068913922023", " ", 
        SuperscriptBox["\[ExponentialE]", 
         RowBox[{"a", "-", "x"}]], " ", "h", " ", "Pr", " ", 
        SuperscriptBox["x", "2"], " ", "\[Lambda]", " ", 
        SuperscriptBox["\[Phi]1", "2"]}], 
       RowBox[{"55558412", " ", 
        RowBox[{"(", 
         RowBox[{"918941282", "-", 
          RowBox[{"869901282", " ", "\[Phi]1"}], "-", 
          RowBox[{"914729359", " ", "\[Phi]2"}], "+", 
          RowBox[{"877949359", " ", "\[Phi]1", " ", "\[Phi]2"}]}], ")"}]}]], 
      "+", 
      FractionBox[
       RowBox[{"918941282", " ", 
        SuperscriptBox["\[ExponentialE]", 
         RowBox[{
          RowBox[{"2", " ", "a"}], "-", 
          RowBox[{"2", " ", "x"}]}]], " ", "Ec", " ", "h", " ", "Pr", " ", 
        SuperscriptBox[
         RowBox[{"(", 
          RowBox[{"1", "-", "\[Phi]1"}], ")"}], 
         RowBox[{"2", "/", "5"}]], " ", 
        SuperscriptBox[
         RowBox[{"(", 
          RowBox[{"1", "-", "\[Phi]2"}], ")"}], 
         RowBox[{"2", "/", "5"}]]}], 
       RowBox[{"9", " ", 
        RowBox[{"(", 
         RowBox[{"918941282", "-", 
          RowBox[{"869901282", " ", "\[Phi]1"}], "-", 
          RowBox[{"914729359", " ", "\[Phi]2"}], "+", 
          RowBox[{"877949359", " ", "\[Phi]1", " ", "\[Phi]2"}]}], ")"}]}]], 
      "-", 
      FractionBox[
       RowBox[{"918941282", " ", 
        SuperscriptBox["\[ExponentialE]", 
         RowBox[{
          RowBox[{"2", " ", "a"}], "-", "x"}]], " ", "Ec", " ", "h", " ", 
        "Pr", " ", 
        SuperscriptBox[
         RowBox[{"(", 
          RowBox[{"1", "-", "\[Phi]1"}], ")"}], 
         RowBox[{"2", "/", "5"}]], " ", 
        SuperscriptBox[
         RowBox[{"(", 
          RowBox[{"1", "-", "\[Phi]2"}], ")"}], 
         RowBox[{"2", "/", "5"}]]}], 
       RowBox[{"9", " ", 
        RowBox[{"(", 
         RowBox[{"918941282", "-", 
          RowBox[{"869901282", " ", "\[Phi]1"}], "-", 
          RowBox[{"914729359", " ", "\[Phi]2"}], "+", 
          RowBox[{"877949359", " ", "\[Phi]1", " ", "\[Phi]2"}]}], ")"}]}]], 
      "+", 
      FractionBox[
       RowBox[{"459470641", " ", 
        SuperscriptBox["\[ExponentialE]", 
         RowBox[{
          RowBox[{"2", " ", "a"}], "-", 
          RowBox[{"2", " ", "x"}]}]], " ", "Ec", " ", "h", " ", "Pr", " ", 
        "x", " ", 
        SuperscriptBox[
         RowBox[{"(", 
          RowBox[{"1", "-", "\[Phi]1"}], ")"}], 
         RowBox[{"2", "/", "5"}]], " ", 
        SuperscriptBox[
         RowBox[{"(", 
          RowBox[{"1", "-", "\[Phi]2"}], ")"}], 
         RowBox[{"2", "/", "5"}]]}], 
       RowBox[{"6", " ", 
        RowBox[{"(", 
         RowBox[{"918941282", "-", 
          RowBox[{"869901282", " ", "\[Phi]1"}], "-", 
          RowBox[{"914729359", " ", "\[Phi]2"}], "+", 
          RowBox[{"877949359", " ", "\[Phi]1", " ", "\[Phi]2"}]}], ")"}]}]], 
      "-", 
      FractionBox[
       RowBox[{"3675765128", " ", 
        SuperscriptBox["\[ExponentialE]", 
         RowBox[{
          RowBox[{"2", " ", "a"}], "-", 
          RowBox[{"2", " ", "x"}]}]], " ", "Ec", " ", "h", " ", "Pr", " ", 
        "\[Lambda]", " ", 
        SuperscriptBox[
         RowBox[{"(", 
          RowBox[{"1", "-", "\[Phi]1"}], ")"}], 
         RowBox[{"2", "/", "5"}]], " ", 
        SuperscriptBox[
         RowBox[{"(", 
          RowBox[{"1", "-", "\[Phi]2"}], ")"}], 
         RowBox[{"2", "/", "5"}]]}], 
       RowBox[{"9", " ", 
        RowBox[{"(", 
         RowBox[{"918941282", "-", 
          RowBox[{"869901282", " ", "\[Phi]1"}], "-", 
          RowBox[{"914729359", " ", "\[Phi]2"}], "+", 
          RowBox[{"877949359", " ", "\[Phi]1", " ", "\[Phi]2"}]}], ")"}]}]], 
      "+", 
      FractionBox[
       RowBox[{"3675765128", " ", 
        SuperscriptBox["\[ExponentialE]", 
         RowBox[{
          RowBox[{"2", " ", "a"}], "-", "x"}]], " ", "Ec", " ", "h", " ", 
        "Pr", " ", "\[Lambda]", " ", 
        SuperscriptBox[
         RowBox[{"(", 
          RowBox[{"1", "-", "\[Phi]1"}], ")"}], 
         RowBox[{"2", "/", "5"}]], " ", 
        SuperscriptBox[
         RowBox[{"(", 
          RowBox[{"1", "-", "\[Phi]2"}], ")"}], 
         RowBox[{"2", "/", "5"}]]}], 
       RowBox[{"9", " ", 
        RowBox[{"(", 
         RowBox[{"918941282", "-", 
          RowBox[{"869901282", " ", "\[Phi]1"}], "-", 
          RowBox[{"914729359", " ", "\[Phi]2"}], "+", 
          RowBox[{"877949359", " ", "\[Phi]1", " ", "\[Phi]2"}]}], ")"}]}]], 
      "-", 
      FractionBox[
       RowBox[{"918941282", " ", 
        SuperscriptBox["\[ExponentialE]", 
         RowBox[{
          RowBox[{"2", " ", "a"}], "-", 
          RowBox[{"2", " ", "x"}]}]], " ", "Ec", " ", "h", " ", "Pr", " ", 
        "x", " ", "\[Lambda]", " ", 
        SuperscriptBox[
         RowBox[{"(", 
          RowBox[{"1", "-", "\[Phi]1"}], ")"}], 
         RowBox[{"2", "/", "5"}]], " ", 
        SuperscriptBox[
         RowBox[{"(", 
          RowBox[{"1", "-", "\[Phi]2"}], ")"}], 
         RowBox[{"2", "/", "5"}]]}], 
       RowBox[{"3", " ", 
        RowBox[{"(", 
         RowBox[{"918941282", "-", 
          RowBox[{"869901282", " ", "\[Phi]1"}], "-", 
          RowBox[{"914729359", " ", "\[Phi]2"}], "+", 
          RowBox[{"877949359", " ", "\[Phi]1", " ", "\[Phi]2"}]}], ")"}]}]], 
      "+", 
      FractionBox[
       RowBox[{"3675765128", " ", 
        SuperscriptBox["\[ExponentialE]", 
         RowBox[{
          RowBox[{"2", " ", "a"}], "-", 
          RowBox[{"2", " ", "x"}]}]], " ", "Ec", " ", "h", " ", "Pr", " ", 
        SuperscriptBox["\[Lambda]", "2"], " ", 
        SuperscriptBox[
         RowBox[{"(", 
          RowBox[{"1", "-", "\[Phi]1"}], ")"}], 
         RowBox[{"2", "/", "5"}]], " ", 
        SuperscriptBox[
         RowBox[{"(", 
          RowBox[{"1", "-", "\[Phi]2"}], ")"}], 
         RowBox[{"2", "/", "5"}]]}], 
       RowBox[{"9", " ", 
        RowBox[{"(", 
         RowBox[{"918941282", "-", 
          RowBox[{"869901282", " ", "\[Phi]1"}], "-", 
          RowBox[{"914729359", " ", "\[Phi]2"}], "+", 
          RowBox[{"877949359", " ", "\[Phi]1", " ", "\[Phi]2"}]}], ")"}]}]], 
      "-", 
      FractionBox[
       RowBox[{"3675765128", " ", 
        SuperscriptBox["\[ExponentialE]", 
         RowBox[{
          RowBox[{"2", " ", "a"}], "-", "x"}]], " ", "Ec", " ", "h", " ", 
        "Pr", " ", 
        SuperscriptBox["\[Lambda]", "2"], " ", 
        SuperscriptBox[
         RowBox[{"(", 
          RowBox[{"1", "-", "\[Phi]1"}], ")"}], 
         RowBox[{"2", "/", "5"}]], " ", 
        SuperscriptBox[
         RowBox[{"(", 
          RowBox[{"1", "-", "\[Phi]2"}], ")"}], 
         RowBox[{"2", "/", "5"}]]}], 
       RowBox[{"9", " ", 
        RowBox[{"(", 
         RowBox[{"918941282", "-", 
          RowBox[{"869901282", " ", "\[Phi]1"}], "-", 
          RowBox[{"914729359", " ", "\[Phi]2"}], "+", 
          RowBox[{"877949359", " ", "\[Phi]1", " ", "\[Phi]2"}]}], ")"}]}]], 
      "+", 
      FractionBox[
       RowBox[{"918941282", " ", 
        SuperscriptBox["\[ExponentialE]", 
         RowBox[{
          RowBox[{"2", " ", "a"}], "-", 
          RowBox[{"2", " ", "x"}]}]], " ", "Ec", " ", "h", " ", "Pr", " ", 
        "x", " ", 
        SuperscriptBox["\[Lambda]", "2"], " ", 
        SuperscriptBox[
         RowBox[{"(", 
          RowBox[{"1", "-", "\[Phi]1"}], ")"}], 
         RowBox[{"2", "/", "5"}]], " ", 
        SuperscriptBox[
         RowBox[{"(", 
          RowBox[{"1", "-", "\[Phi]2"}], ")"}], 
         RowBox[{"2", "/", "5"}]]}], 
       RowBox[{"3", " ", 
        RowBox[{"(", 
         RowBox[{"918941282", "-", 
          RowBox[{"869901282", " ", "\[Phi]1"}], "-", 
          RowBox[{"914729359", " ", "\[Phi]2"}], "+", 
          RowBox[{"877949359", " ", "\[Phi]1", " ", "\[Phi]2"}]}], ")"}]}]], 
      "-", 
      FractionBox[
       RowBox[{"96655698", " ", 
        SuperscriptBox["\[ExponentialE]", 
         RowBox[{
          RowBox[{"2", " ", "a"}], "-", 
          RowBox[{"2", " ", "x"}]}]], " ", "Ec", " ", "h", " ", "Pr", " ", 
        SuperscriptBox[
         RowBox[{"(", 
          RowBox[{"1", "-", "\[Phi]1"}], ")"}], 
         RowBox[{"2", "/", "5"}]], " ", "\[Phi]1", " ", 
        SuperscriptBox[
         RowBox[{"(", 
          RowBox[{"1", "-", "\[Phi]2"}], ")"}], 
         RowBox[{"2", "/", "5"}]]}], 
       RowBox[{"918941282", "-", 
        RowBox[{"869901282", " ", "\[Phi]1"}], "-", 
        RowBox[{"914729359", " ", "\[Phi]2"}], "+", 
        RowBox[{"877949359", " ", "\[Phi]1", " ", "\[Phi]2"}]}]], "+", 
      FractionBox[
       RowBox[{"96655698", " ", 
        SuperscriptBox["\[ExponentialE]", 
         RowBox[{
          RowBox[{"2", " ", "a"}], "-", "x"}]], " ", "Ec", " ", "h", " ", 
        "Pr", " ", 
        SuperscriptBox[
         RowBox[{"(", 
          RowBox[{"1", "-", "\[Phi]1"}], ")"}], 
         RowBox[{"2", "/", "5"}]], " ", "\[Phi]1", " ", 
        SuperscriptBox[
         RowBox[{"(", 
          RowBox[{"1", "-", "\[Phi]2"}], ")"}], 
         RowBox[{"2", "/", "5"}]]}], 
       RowBox[{"918941282", "-", 
        RowBox[{"869901282", " ", "\[Phi]1"}], "-", 
        RowBox[{"914729359", " ", "\[Phi]2"}], "+", 
        RowBox[{"877949359", " ", "\[Phi]1", " ", "\[Phi]2"}]}]], "-", 
      FractionBox[
       RowBox[{"144983547", " ", 
        SuperscriptBox["\[ExponentialE]", 
         RowBox[{
          RowBox[{"2", " ", "a"}], "-", 
          RowBox[{"2", " ", "x"}]}]], " ", "Ec", " ", "h", " ", "Pr", " ", 
        "x", " ", 
        SuperscriptBox[
         RowBox[{"(", 
          RowBox[{"1", "-", "\[Phi]1"}], ")"}], 
         RowBox[{"2", "/", "5"}]], " ", "\[Phi]1", " ", 
        SuperscriptBox[
         RowBox[{"(", 
          RowBox[{"1", "-", "\[Phi]2"}], ")"}], 
         RowBox[{"2", "/", "5"}]]}], 
       RowBox[{"2", " ", 
        RowBox[{"(", 
         RowBox[{"918941282", "-", 
          RowBox[{"869901282", " ", "\[Phi]1"}], "-", 
          RowBox[{"914729359", " ", "\[Phi]2"}], "+", 
          RowBox[{"877949359", " ", "\[Phi]1", " ", "\[Phi]2"}]}], ")"}]}]], 
      "+", 
      FractionBox[
       RowBox[{"386622792", " ", 
        SuperscriptBox["\[ExponentialE]", 
         RowBox[{
          RowBox[{"2", " ", "a"}], "-", 
          RowBox[{"2", " ", "x"}]}]], " ", "Ec", " ", "h", " ", "Pr", " ", 
        "\[Lambda]", " ", 
        SuperscriptBox[
         RowBox[{"(", 
          RowBox[{"1", "-", "\[Phi]1"}], ")"}], 
         RowBox[{"2", "/", "5"}]], " ", "\[Phi]1", " ", 
        SuperscriptBox[
         RowBox[{"(", 
          RowBox[{"1", "-", "\[Phi]2"}], ")"}], 
         RowBox[{"2", "/", "5"}]]}], 
       RowBox[{"918941282", "-", 
        RowBox[{"869901282", " ", "\[Phi]1"}], "-", 
        RowBox[{"914729359", " ", "\[Phi]2"}], "+", 
        RowBox[{"877949359", " ", "\[Phi]1", " ", "\[Phi]2"}]}]], "-", 
      FractionBox[
       RowBox[{"386622792", " ", 
        SuperscriptBox["\[ExponentialE]", 
         RowBox[{
          RowBox[{"2", " ", "a"}], "-", "x"}]], " ", "Ec", " ", "h", " ", 
        "Pr", " ", "\[Lambda]", " ", 
        SuperscriptBox[
         RowBox[{"(", 
          RowBox[{"1", "-", "\[Phi]1"}], ")"}], 
         RowBox[{"2", "/", "5"}]], " ", "\[Phi]1", " ", 
        SuperscriptBox[
         RowBox[{"(", 
          RowBox[{"1", "-", "\[Phi]2"}], ")"}], 
         RowBox[{"2", "/", "5"}]]}], 
       RowBox[{"918941282", "-", 
        RowBox[{"869901282", " ", "\[Phi]1"}], "-", 
        RowBox[{"914729359", " ", "\[Phi]2"}], "+", 
        RowBox[{"877949359", " ", "\[Phi]1", " ", "\[Phi]2"}]}]], "+", 
      FractionBox[
       RowBox[{"289967094", " ", 
        SuperscriptBox["\[ExponentialE]", 
         RowBox[{
          RowBox[{"2", " ", "a"}], "-", 
          RowBox[{"2", " ", "x"}]}]], " ", "Ec", " ", "h", " ", "Pr", " ", 
        "x", " ", "\[Lambda]", " ", 
        SuperscriptBox[
         RowBox[{"(", 
          RowBox[{"1", "-", "\[Phi]1"}], ")"}], 
         RowBox[{"2", "/", "5"}]], " ", "\[Phi]1", " ", 
        SuperscriptBox[
         RowBox[{"(", 
          RowBox[{"1", "-", "\[Phi]2"}], ")"}], 
         RowBox[{"2", "/", "5"}]]}], 
       RowBox[{"918941282", "-", 
        RowBox[{"869901282", " ", "\[Phi]1"}], "-", 
        RowBox[{"914729359", " ", "\[Phi]2"}], "+", 
        RowBox[{"877949359", " ", "\[Phi]1", " ", "\[Phi]2"}]}]], "-", 
      FractionBox[
       RowBox[{"386622792", " ", 
        SuperscriptBox["\[ExponentialE]", 
         RowBox[{
          RowBox[{"2", " ", "a"}], "-", 
          RowBox[{"2", " ", "x"}]}]], " ", "Ec", " ", "h", " ", "Pr", " ", 
        SuperscriptBox["\[Lambda]", "2"], " ", 
        SuperscriptBox[
         RowBox[{"(", 
          RowBox[{"1", "-", "\[Phi]1"}], ")"}], 
         RowBox[{"2", "/", "5"}]], " ", "\[Phi]1", " ", 
        SuperscriptBox[
         RowBox[{"(", 
          RowBox[{"1", "-", "\[Phi]2"}], ")"}], 
         RowBox[{"2", "/", "5"}]]}], 
       RowBox[{"918941282", "-", 
        RowBox[{"869901282", " ", "\[Phi]1"}], "-", 
        RowBox[{"914729359", " ", "\[Phi]2"}], "+", 
        RowBox[{"877949359", " ", "\[Phi]1", " ", "\[Phi]2"}]}]], "+", 
      FractionBox[
       RowBox[{"386622792", " ", 
        SuperscriptBox["\[ExponentialE]", 
         RowBox[{
          RowBox[{"2", " ", "a"}], "-", "x"}]], " ", "Ec", " ", "h", " ", 
        "Pr", " ", 
        SuperscriptBox["\[Lambda]", "2"], " ", 
        SuperscriptBox[
         RowBox[{"(", 
          RowBox[{"1", "-", "\[Phi]1"}], ")"}], 
         RowBox[{"2", "/", "5"}]], " ", "\[Phi]1", " ", 
        SuperscriptBox[
         RowBox[{"(", 
          RowBox[{"1", "-", "\[Phi]2"}], ")"}], 
         RowBox[{"2", "/", "5"}]]}], 
       RowBox[{"918941282", "-", 
        RowBox[{"869901282", " ", "\[Phi]1"}], "-", 
        RowBox[{"914729359", " ", "\[Phi]2"}], "+", 
        RowBox[{"877949359", " ", "\[Phi]1", " ", "\[Phi]2"}]}]], "-", 
      FractionBox[
       RowBox[{"289967094", " ", 
        SuperscriptBox["\[ExponentialE]", 
         RowBox[{
          RowBox[{"2", " ", "a"}], "-", 
          RowBox[{"2", " ", "x"}]}]], " ", "Ec", " ", "h", " ", "Pr", " ", 
        "x", " ", 
        SuperscriptBox["\[Lambda]", "2"], " ", 
        SuperscriptBox[
         RowBox[{"(", 
          RowBox[{"1", "-", "\[Phi]1"}], ")"}], 
         RowBox[{"2", "/", "5"}]], " ", "\[Phi]1", " ", 
        SuperscriptBox[
         RowBox[{"(", 
          RowBox[{"1", "-", "\[Phi]2"}], ")"}], 
         RowBox[{"2", "/", "5"}]]}], 
       RowBox[{"918941282", "-", 
        RowBox[{"869901282", " ", "\[Phi]1"}], "-", 
        RowBox[{"914729359", " ", "\[Phi]2"}], "+", 
        RowBox[{"877949359", " ", "\[Phi]1", " ", "\[Phi]2"}]}]], "+", 
      FractionBox[
       RowBox[{"6400371027304067", " ", 
        SuperscriptBox["\[ExponentialE]", 
         RowBox[{
          RowBox[{"2", " ", "a"}], "-", 
          RowBox[{"2", " ", "x"}]}]], " ", "h", " ", "Pr", " ", "\[Phi]2"}], 
       RowBox[{"35716122", " ", 
        RowBox[{"(", 
         RowBox[{"918941282", "-", 
          RowBox[{"869901282", " ", "\[Phi]1"}], "-", 
          RowBox[{"914729359", " ", "\[Phi]2"}], "+", 
          RowBox[{"877949359", " ", "\[Phi]1", " ", "\[Phi]2"}]}], ")"}]}]], 
      "-", 
      FractionBox[
       RowBox[{"6400371027304067", " ", 
        SuperscriptBox["\[ExponentialE]", 
         RowBox[{
          RowBox[{"2", " ", "a"}], "-", "x"}]], " ", "h", " ", "Pr", " ", 
        "\[Phi]2"}], 
       RowBox[{"35716122", " ", 
        RowBox[{"(", 
         RowBox[{"918941282", "-", 
          RowBox[{"869901282", " ", "\[Phi]1"}], "-", 
          RowBox[{"914729359", " ", "\[Phi]2"}], "+", 
          RowBox[{"877949359", " ", "\[Phi]1", " ", "\[Phi]2"}]}], ")"}]}]], 
      "-", 
      FractionBox[
       RowBox[{"7317834872", " ", 
        SuperscriptBox["\[ExponentialE]", 
         RowBox[{
          RowBox[{"2", " ", "a"}], "-", 
          RowBox[{"2", " ", "x"}]}]], " ", "h", " ", "Nb", " ", "Pr", " ", 
        "\[Phi]2"}], 
       RowBox[{"9", " ", 
        RowBox[{"(", 
         RowBox[{"918941282", "-", 
          RowBox[{"869901282", " ", "\[Phi]1"}], "-", 
          RowBox[{"914729359", " ", "\[Phi]2"}], "+", 
          RowBox[{"877949359", " ", "\[Phi]1", " ", "\[Phi]2"}]}], ")"}]}]], 
      "+", 
      FractionBox[
       RowBox[{"7317834872", " ", 
        SuperscriptBox["\[ExponentialE]", 
         RowBox[{
          RowBox[{"2", " ", "a"}], "-", "x"}]], " ", "h", " ", "Nb", " ", 
        "Pr", " ", "\[Phi]2"}], 
       RowBox[{"9", " ", 
        RowBox[{"(", 
         RowBox[{"918941282", "-", 
          RowBox[{"869901282", " ", "\[Phi]1"}], "-", 
          RowBox[{"914729359", " ", "\[Phi]2"}], "+", 
          RowBox[{"877949359", " ", "\[Phi]1", " ", "\[Phi]2"}]}], ")"}]}]], 
      "-", 
      FractionBox[
       RowBox[{"7317834872", " ", 
        SuperscriptBox["\[ExponentialE]", 
         RowBox[{
          RowBox[{"2", " ", "a"}], "-", 
          RowBox[{"2", " ", "x"}]}]], " ", "h", " ", "Nt", " ", "Pr", " ", 
        "\[Phi]2"}], 
       RowBox[{"9", " ", 
        RowBox[{"(", 
         RowBox[{"918941282", "-", 
          RowBox[{"869901282", " ", "\[Phi]1"}], "-", 
          RowBox[{"914729359", " ", "\[Phi]2"}], "+", 
          RowBox[{"877949359", " ", "\[Phi]1", " ", "\[Phi]2"}]}], ")"}]}]], 
      "+", 
      FractionBox[
       RowBox[{"7317834872", " ", 
        SuperscriptBox["\[ExponentialE]", 
         RowBox[{
          RowBox[{"2", " ", "a"}], "-", "x"}]], " ", "h", " ", "Nt", " ", 
        "Pr", " ", "\[Phi]2"}], 
       RowBox[{"9", " ", 
        RowBox[{"(", 
         RowBox[{"918941282", "-", 
          RowBox[{"869901282", " ", "\[Phi]1"}], "-", 
          RowBox[{"914729359", " ", "\[Phi]2"}], "+", 
          RowBox[{"877949359", " ", "\[Phi]1", " ", "\[Phi]2"}]}], ")"}]}]], 
      "+", 
      FractionBox[
       RowBox[{"914729359", " ", 
        SuperscriptBox["\[ExponentialE]", 
         RowBox[{"a", "-", "x"}]], " ", "h", " ", "x", " ", "\[Phi]2"}], 
       RowBox[{"918941282", "-", 
        RowBox[{"869901282", " ", "\[Phi]1"}], "-", 
        RowBox[{"914729359", " ", "\[Phi]2"}], "+", 
        RowBox[{"877949359", " ", "\[Phi]1", " ", "\[Phi]2"}]}]], "+", 
      FractionBox[
       RowBox[{"6400371027304067", " ", 
        SuperscriptBox["\[ExponentialE]", 
         RowBox[{"a", "-", "x"}]], " ", "h", " ", "Pr", " ", "x", " ", 
        "\[Phi]2"}], 
       RowBox[{"47621496", " ", 
        RowBox[{"(", 
         RowBox[{"918941282", "-", 
          RowBox[{"869901282", " ", "\[Phi]1"}], "-", 
          RowBox[{"914729359", " ", "\[Phi]2"}], "+", 
          RowBox[{"877949359", " ", "\[Phi]1", " ", "\[Phi]2"}]}], ")"}]}]], 
      "+", 
      FractionBox[
       RowBox[{"6400371027304067", " ", "a", " ", 
        SuperscriptBox["\[ExponentialE]", 
         RowBox[{"a", "-", "x"}]], " ", "h", " ", "Pr", " ", "x", " ", 
        "\[Phi]2"}], 
       RowBox[{"23810748", " ", 
        RowBox[{"(", 
         RowBox[{"918941282", "-", 
          RowBox[{"869901282", " ", "\[Phi]1"}], "-", 
          RowBox[{"914729359", " ", "\[Phi]2"}], "+", 
          RowBox[{"877949359", " ", "\[Phi]1", " ", "\[Phi]2"}]}], ")"}]}]], 
      "-", 
      FractionBox[
       RowBox[{"1829458718", " ", 
        SuperscriptBox["\[ExponentialE]", 
         RowBox[{
          RowBox[{"2", " ", "a"}], "-", 
          RowBox[{"2", " ", "x"}]}]], " ", "h", " ", "Nb", " ", "Pr", " ", 
        "x", " ", "\[Phi]2"}], 
       RowBox[{"3", " ", 
        RowBox[{"(", 
         RowBox[{"918941282", "-", 
          RowBox[{"869901282", " ", "\[Phi]1"}], "-", 
          RowBox[{"914729359", " ", "\[Phi]2"}], "+", 
          RowBox[{"877949359", " ", "\[Phi]1", " ", "\[Phi]2"}]}], ")"}]}]], 
      "-", 
      FractionBox[
       RowBox[{"1829458718", " ", 
        SuperscriptBox["\[ExponentialE]", 
         RowBox[{
          RowBox[{"2", " ", "a"}], "-", 
          RowBox[{"2", " ", "x"}]}]], " ", "h", " ", "Nt", " ", "Pr", " ", 
        "x", " ", "\[Phi]2"}], 
       RowBox[{"3", " ", 
        RowBox[{"(", 
         RowBox[{"918941282", "-", 
          RowBox[{"869901282", " ", "\[Phi]1"}], "-", 
          RowBox[{"914729359", " ", "\[Phi]2"}], "+", 
          RowBox[{"877949359", " ", "\[Phi]1", " ", "\[Phi]2"}]}], ")"}]}]], 
      "-", 
      FractionBox[
       RowBox[{"914729359", " ", 
        SuperscriptBox["\[ExponentialE]", 
         RowBox[{"a", "-", "x"}]], " ", "h", " ", 
        SuperscriptBox["x", "2"], " ", "\[Phi]2"}], 
       RowBox[{"918941282", "-", 
        RowBox[{"869901282", " ", "\[Phi]1"}], "-", 
        RowBox[{"914729359", " ", "\[Phi]2"}], "+", 
        RowBox[{"877949359", " ", "\[Phi]1", " ", "\[Phi]2"}]}]], "-", 
      FractionBox[
       RowBox[{"6400371027304067", " ", 
        SuperscriptBox["\[ExponentialE]", 
         RowBox[{"a", "-", "x"}]], " ", "h", " ", "Pr", " ", 
        SuperscriptBox["x", "2"], " ", "\[Phi]2"}], 
       RowBox[{"47621496", " ", 
        RowBox[{"(", 
         RowBox[{"918941282", "-", 
          RowBox[{"869901282", " ", "\[Phi]1"}], "-", 
          RowBox[{"914729359", " ", "\[Phi]2"}], "+", 
          RowBox[{"877949359", " ", "\[Phi]1", " ", "\[Phi]2"}]}], ")"}]}]], 
      "-", 
      FractionBox[
       RowBox[{"6400371027304067", " ", 
        SuperscriptBox["\[ExponentialE]", 
         RowBox[{
          RowBox[{"2", " ", "a"}], "-", 
          RowBox[{"2", " ", "x"}]}]], " ", "h", " ", "Pr", " ", "\[Lambda]", 
        " ", "\[Phi]2"}], 
       RowBox[{"17858061", " ", 
        RowBox[{"(", 
         RowBox[{"918941282", "-", 
          RowBox[{"869901282", " ", "\[Phi]1"}], "-", 
          RowBox[{"914729359", " ", "\[Phi]2"}], "+", 
          RowBox[{"877949359", " ", "\[Phi]1", " ", "\[Phi]2"}]}], ")"}]}]], 
      "+", 
      FractionBox[
       RowBox[{"6400371027304067", " ", 
        SuperscriptBox["\[ExponentialE]", 
         RowBox[{
          RowBox[{"2", " ", "a"}], "-", "x"}]], " ", "h", " ", "Pr", " ", 
        "\[Lambda]", " ", "\[Phi]2"}], 
       RowBox[{"17858061", " ", 
        RowBox[{"(", 
         RowBox[{"918941282", "-", 
          RowBox[{"869901282", " ", "\[Phi]1"}], "-", 
          RowBox[{"914729359", " ", "\[Phi]2"}], "+", 
          RowBox[{"877949359", " ", "\[Phi]1", " ", "\[Phi]2"}]}], ")"}]}]], 
      "-", 
      FractionBox[
       RowBox[{"6400371027304067", " ", 
        SuperscriptBox["\[ExponentialE]", 
         RowBox[{"a", "-", "x"}]], " ", "h", " ", "Pr", " ", "x", " ", 
        "\[Lambda]", " ", "\[Phi]2"}], 
       RowBox[{"15873832", " ", 
        RowBox[{"(", 
         RowBox[{"918941282", "-", 
          RowBox[{"869901282", " ", "\[Phi]1"}], "-", 
          RowBox[{"914729359", " ", "\[Phi]2"}], "+", 
          RowBox[{"877949359", " ", "\[Phi]1", " ", "\[Phi]2"}]}], ")"}]}]], 
      "-", 
      FractionBox[
       RowBox[{"6400371027304067", " ", "a", " ", 
        SuperscriptBox["\[ExponentialE]", 
         RowBox[{"a", "-", "x"}]], " ", "h", " ", "Pr", " ", "x", " ", 
        "\[Lambda]", " ", "\[Phi]2"}], 
       RowBox[{"11905374", " ", 
        RowBox[{"(", 
         RowBox[{"918941282", "-", 
          RowBox[{"869901282", " ", "\[Phi]1"}], "-", 
          RowBox[{"914729359", " ", "\[Phi]2"}], "+", 
          RowBox[{"877949359", " ", "\[Phi]1", " ", "\[Phi]2"}]}], ")"}]}]], 
      "+", 
      FractionBox[
       RowBox[{"6400371027304067", " ", 
        SuperscriptBox["\[ExponentialE]", 
         RowBox[{"a", "-", "x"}]], " ", "h", " ", "Pr", " ", 
        SuperscriptBox["x", "2"], " ", "\[Lambda]", " ", "\[Phi]2"}], 
       RowBox[{"47621496", " ", 
        RowBox[{"(", 
         RowBox[{"918941282", "-", 
          RowBox[{"869901282", " ", "\[Phi]1"}], "-", 
          RowBox[{"914729359", " ", "\[Phi]2"}], "+", 
          RowBox[{"877949359", " ", "\[Phi]1", " ", "\[Phi]2"}]}], ")"}]}]], 
      "-", 
      FractionBox[
       RowBox[{"815776200525571", " ", 
        SuperscriptBox["\[ExponentialE]", 
         RowBox[{
          RowBox[{"2", " ", "a"}], "-", 
          RowBox[{"2", " ", "x"}]}]], " ", "h", " ", "Pr", " ", "\[Phi]1", 
        " ", "\[Phi]2"}], 
       RowBox[{"3205293", " ", 
        RowBox[{"(", 
         RowBox[{"918941282", "-", 
          RowBox[{"869901282", " ", "\[Phi]1"}], "-", 
          RowBox[{"914729359", " ", "\[Phi]2"}], "+", 
          RowBox[{"877949359", " ", "\[Phi]1", " ", "\[Phi]2"}]}], ")"}]}]], 
      "+", 
      FractionBox[
       RowBox[{"815776200525571", " ", 
        SuperscriptBox["\[ExponentialE]", 
         RowBox[{
          RowBox[{"2", " ", "a"}], "-", "x"}]], " ", "h", " ", "Pr", " ", 
        "\[Phi]1", " ", "\[Phi]2"}], 
       RowBox[{"3205293", " ", 
        RowBox[{"(", 
         RowBox[{"918941282", "-", 
          RowBox[{"869901282", " ", "\[Phi]1"}], "-", 
          RowBox[{"914729359", " ", "\[Phi]2"}], "+", 
          RowBox[{"877949359", " ", "\[Phi]1", " ", "\[Phi]2"}]}], ")"}]}]], 
      "+", 
      FractionBox[
       RowBox[{"7023594872", " ", 
        SuperscriptBox["\[ExponentialE]", 
         RowBox[{
          RowBox[{"2", " ", "a"}], "-", 
          RowBox[{"2", " ", "x"}]}]], " ", "h", " ", "Nb", " ", "Pr", " ", 
        "\[Phi]1", " ", "\[Phi]2"}], 
       RowBox[{"9", " ", 
        RowBox[{"(", 
         RowBox[{"918941282", "-", 
          RowBox[{"869901282", " ", "\[Phi]1"}], "-", 
          RowBox[{"914729359", " ", "\[Phi]2"}], "+", 
          RowBox[{"877949359", " ", "\[Phi]1", " ", "\[Phi]2"}]}], ")"}]}]], 
      "-", 
      FractionBox[
       RowBox[{"7023594872", " ", 
        SuperscriptBox["\[ExponentialE]", 
         RowBox[{
          RowBox[{"2", " ", "a"}], "-", "x"}]], " ", "h", " ", "Nb", " ", 
        "Pr", " ", "\[Phi]1", " ", "\[Phi]2"}], 
       RowBox[{"9", " ", 
        RowBox[{"(", 
         RowBox[{"918941282", "-", 
          RowBox[{"869901282", " ", "\[Phi]1"}], "-", 
          RowBox[{"914729359", " ", "\[Phi]2"}], "+", 
          RowBox[{"877949359", " ", "\[Phi]1", " ", "\[Phi]2"}]}], ")"}]}]], 
      "+", 
      FractionBox[
       RowBox[{"7023594872", " ", 
        SuperscriptBox["\[ExponentialE]", 
         RowBox[{
          RowBox[{"2", " ", "a"}], "-", 
          RowBox[{"2", " ", "x"}]}]], " ", "h", " ", "Nt", " ", "Pr", " ", 
        "\[Phi]1", " ", "\[Phi]2"}], 
       RowBox[{"9", " ", 
        RowBox[{"(", 
         RowBox[{"918941282", "-", 
          RowBox[{"869901282", " ", "\[Phi]1"}], "-", 
          RowBox[{"914729359", " ", "\[Phi]2"}], "+", 
          RowBox[{"877949359", " ", "\[Phi]1", " ", "\[Phi]2"}]}], ")"}]}]], 
      "-", 
      FractionBox[
       RowBox[{"7023594872", " ", 
        SuperscriptBox["\[ExponentialE]", 
         RowBox[{
          RowBox[{"2", " ", "a"}], "-", "x"}]], " ", "h", " ", "Nt", " ", 
        "Pr", " ", "\[Phi]1", " ", "\[Phi]2"}], 
       RowBox[{"9", " ", 
        RowBox[{"(", 
         RowBox[{"918941282", "-", 
          RowBox[{"869901282", " ", "\[Phi]1"}], "-", 
          RowBox[{"914729359", " ", "\[Phi]2"}], "+", 
          RowBox[{"877949359", " ", "\[Phi]1", " ", "\[Phi]2"}]}], ")"}]}]], 
      "-", 
      FractionBox[
       RowBox[{"877949359", " ", 
        SuperscriptBox["\[ExponentialE]", 
         RowBox[{"a", "-", "x"}]], " ", "h", " ", "x", " ", "\[Phi]1", " ", 
        "\[Phi]2"}], 
       RowBox[{"918941282", "-", 
        RowBox[{"869901282", " ", "\[Phi]1"}], "-", 
        RowBox[{"914729359", " ", "\[Phi]2"}], "+", 
        RowBox[{"877949359", " ", "\[Phi]1", " ", "\[Phi]2"}]}]], "-", 
      FractionBox[
       RowBox[{"815776200525571", " ", 
        SuperscriptBox["\[ExponentialE]", 
         RowBox[{"a", "-", "x"}]], " ", "h", " ", "Pr", " ", "x", " ", 
        "\[Phi]1", " ", "\[Phi]2"}], 
       RowBox[{"4273724", " ", 
        RowBox[{"(", 
         RowBox[{"918941282", "-", 
          RowBox[{"869901282", " ", "\[Phi]1"}], "-", 
          RowBox[{"914729359", " ", "\[Phi]2"}], "+", 
          RowBox[{"877949359", " ", "\[Phi]1", " ", "\[Phi]2"}]}], ")"}]}]], 
      "-", 
      FractionBox[
       RowBox[{"815776200525571", " ", "a", " ", 
        SuperscriptBox["\[ExponentialE]", 
         RowBox[{"a", "-", "x"}]], " ", "h", " ", "Pr", " ", "x", " ", 
        "\[Phi]1", " ", "\[Phi]2"}], 
       RowBox[{"2136862", " ", 
        RowBox[{"(", 
         RowBox[{"918941282", "-", 
          RowBox[{"869901282", " ", "\[Phi]1"}], "-", 
          RowBox[{"914729359", " ", "\[Phi]2"}], "+", 
          RowBox[{"877949359", " ", "\[Phi]1", " ", "\[Phi]2"}]}], ")"}]}]], 
      "+", 
      FractionBox[
       RowBox[{"1755898718", " ", 
        SuperscriptBox["\[ExponentialE]", 
         RowBox[{
          RowBox[{"2", " ", "a"}], "-", 
          RowBox[{"2", " ", "x"}]}]], " ", "h", " ", "Nb", " ", "Pr", " ", 
        "x", " ", "\[Phi]1", " ", "\[Phi]2"}], 
       RowBox[{"3", " ", 
        RowBox[{"(", 
         RowBox[{"918941282", "-", 
          RowBox[{"869901282", " ", "\[Phi]1"}], "-", 
          RowBox[{"914729359", " ", "\[Phi]2"}], "+", 
          RowBox[{"877949359", " ", "\[Phi]1", " ", "\[Phi]2"}]}], ")"}]}]], 
      "+", 
      FractionBox[
       RowBox[{"1755898718", " ", 
        SuperscriptBox["\[ExponentialE]", 
         RowBox[{
          RowBox[{"2", " ", "a"}], "-", 
          RowBox[{"2", " ", "x"}]}]], " ", "h", " ", "Nt", " ", "Pr", " ", 
        "x", " ", "\[Phi]1", " ", "\[Phi]2"}], 
       RowBox[{"3", " ", 
        RowBox[{"(", 
         RowBox[{"918941282", "-", 
          RowBox[{"869901282", " ", "\[Phi]1"}], "-", 
          RowBox[{"914729359", " ", "\[Phi]2"}], "+", 
          RowBox[{"877949359", " ", "\[Phi]1", " ", "\[Phi]2"}]}], ")"}]}]], 
      "+", 
      FractionBox[
       RowBox[{"877949359", " ", 
        SuperscriptBox["\[ExponentialE]", 
         RowBox[{"a", "-", "x"}]], " ", "h", " ", 
        SuperscriptBox["x", "2"], " ", "\[Phi]1", " ", "\[Phi]2"}], 
       RowBox[{"918941282", "-", 
        RowBox[{"869901282", " ", "\[Phi]1"}], "-", 
        RowBox[{"914729359", " ", "\[Phi]2"}], "+", 
        RowBox[{"877949359", " ", "\[Phi]1", " ", "\[Phi]2"}]}]], "+", 
      FractionBox[
       RowBox[{"815776200525571", " ", 
        SuperscriptBox["\[ExponentialE]", 
         RowBox[{"a", "-", "x"}]], " ", "h", " ", "Pr", " ", 
        SuperscriptBox["x", "2"], " ", "\[Phi]1", " ", "\[Phi]2"}], 
       RowBox[{"4273724", " ", 
        RowBox[{"(", 
         RowBox[{"918941282", "-", 
          RowBox[{"869901282", " ", "\[Phi]1"}], "-", 
          RowBox[{"914729359", " ", "\[Phi]2"}], "+", 
          RowBox[{"877949359", " ", "\[Phi]1", " ", "\[Phi]2"}]}], ")"}]}]], 
      "+", 
      FractionBox[
       RowBox[{"1631552401051142", " ", 
        SuperscriptBox["\[ExponentialE]", 
         RowBox[{
          RowBox[{"2", " ", "a"}], "-", 
          RowBox[{"2", " ", "x"}]}]], " ", "h", " ", "Pr", " ", "\[Lambda]", 
        " ", "\[Phi]1", " ", "\[Phi]2"}], 
       RowBox[{"3205293", " ", 
        RowBox[{"(", 
         RowBox[{"918941282", "-", 
          RowBox[{"869901282", " ", "\[Phi]1"}], "-", 
          RowBox[{"914729359", " ", "\[Phi]2"}], "+", 
          RowBox[{"877949359", " ", "\[Phi]1", " ", "\[Phi]2"}]}], ")"}]}]], 
      "-", 
      FractionBox[
       RowBox[{"1631552401051142", " ", 
        SuperscriptBox["\[ExponentialE]", 
         RowBox[{
          RowBox[{"2", " ", "a"}], "-", "x"}]], " ", "h", " ", "Pr", " ", 
        "\[Lambda]", " ", "\[Phi]1", " ", "\[Phi]2"}], 
       RowBox[{"3205293", " ", 
        RowBox[{"(", 
         RowBox[{"918941282", "-", 
          RowBox[{"869901282", " ", "\[Phi]1"}], "-", 
          RowBox[{"914729359", " ", "\[Phi]2"}], "+", 
          RowBox[{"877949359", " ", "\[Phi]1", " ", "\[Phi]2"}]}], ")"}]}]], 
      "+", 
      FractionBox[
       RowBox[{"2447328601576713", " ", 
        SuperscriptBox["\[ExponentialE]", 
         RowBox[{"a", "-", "x"}]], " ", "h", " ", "Pr", " ", "x", " ", 
        "\[Lambda]", " ", "\[Phi]1", " ", "\[Phi]2"}], 
       RowBox[{"4273724", " ", 
        RowBox[{"(", 
         RowBox[{"918941282", "-", 
          RowBox[{"869901282", " ", "\[Phi]1"}], "-", 
          RowBox[{"914729359", " ", "\[Phi]2"}], "+", 
          RowBox[{"877949359", " ", "\[Phi]1", " ", "\[Phi]2"}]}], ")"}]}]], 
      "+", 
      FractionBox[
       RowBox[{"815776200525571", " ", "a", " ", 
        SuperscriptBox["\[ExponentialE]", 
         RowBox[{"a", "-", "x"}]], " ", "h", " ", "Pr", " ", "x", " ", 
        "\[Lambda]", " ", "\[Phi]1", " ", "\[Phi]2"}], 
       RowBox[{"1068431", " ", 
        RowBox[{"(", 
         RowBox[{"918941282", "-", 
          RowBox[{"869901282", " ", "\[Phi]1"}], "-", 
          RowBox[{"914729359", " ", "\[Phi]2"}], "+", 
          RowBox[{"877949359", " ", "\[Phi]1", " ", "\[Phi]2"}]}], ")"}]}]], 
      "-", 
      FractionBox[
       RowBox[{"815776200525571", " ", 
        SuperscriptBox["\[ExponentialE]", 
         RowBox[{"a", "-", "x"}]], " ", "h", " ", "Pr", " ", 
        SuperscriptBox["x", "2"], " ", "\[Lambda]", " ", "\[Phi]1", " ", 
        "\[Phi]2"}], 
       RowBox[{"4273724", " ", 
        RowBox[{"(", 
         RowBox[{"918941282", "-", 
          RowBox[{"869901282", " ", "\[Phi]1"}], "-", 
          RowBox[{"914729359", " ", "\[Phi]2"}], "+", 
          RowBox[{"877949359", " ", "\[Phi]1", " ", "\[Phi]2"}]}], ")"}]}]], 
      "+", 
      FractionBox[
       RowBox[{"6582585542622023", " ", 
        SuperscriptBox["\[ExponentialE]", 
         RowBox[{
          RowBox[{"2", " ", "a"}], "-", 
          RowBox[{"2", " ", "x"}]}]], " ", "h", " ", "Pr", " ", 
        SuperscriptBox["\[Phi]1", "2"], " ", "\[Phi]2"}], 
       RowBox[{"83337618", " ", 
        RowBox[{"(", 
         RowBox[{"918941282", "-", 
          RowBox[{"869901282", " ", "\[Phi]1"}], "-", 
          RowBox[{"914729359", " ", "\[Phi]2"}], "+", 
          RowBox[{"877949359", " ", "\[Phi]1", " ", "\[Phi]2"}]}], ")"}]}]], 
      "-", 
      FractionBox[
       RowBox[{"6582585542622023", " ", 
        SuperscriptBox["\[ExponentialE]", 
         RowBox[{
          RowBox[{"2", " ", "a"}], "-", "x"}]], " ", "h", " ", "Pr", " ", 
        SuperscriptBox["\[Phi]1", "2"], " ", "\[Phi]2"}], 
       RowBox[{"83337618", " ", 
        RowBox[{"(", 
         RowBox[{"918941282", "-", 
          RowBox[{"869901282", " ", "\[Phi]1"}], "-", 
          RowBox[{"914729359", " ", "\[Phi]2"}], "+", 
          RowBox[{"877949359", " ", "\[Phi]1", " ", "\[Phi]2"}]}], ")"}]}]], 
      "+", 
      FractionBox[
       RowBox[{"6582585542622023", " ", 
        SuperscriptBox["\[ExponentialE]", 
         RowBox[{"a", "-", "x"}]], " ", "h", " ", "Pr", " ", "x", " ", 
        SuperscriptBox["\[Phi]1", "2"], " ", "\[Phi]2"}], 
       RowBox[{"111116824", " ", 
        RowBox[{"(", 
         RowBox[{"918941282", "-", 
          RowBox[{"869901282", " ", "\[Phi]1"}], "-", 
          RowBox[{"914729359", " ", "\[Phi]2"}], "+", 
          RowBox[{"877949359", " ", "\[Phi]1", " ", "\[Phi]2"}]}], ")"}]}]], 
      "+", 
      FractionBox[
       RowBox[{"6582585542622023", " ", "a", " ", 
        SuperscriptBox["\[ExponentialE]", 
         RowBox[{"a", "-", "x"}]], " ", "h", " ", "Pr", " ", "x", " ", 
        SuperscriptBox["\[Phi]1", "2"], " ", "\[Phi]2"}], 
       RowBox[{"55558412", " ", 
        RowBox[{"(", 
         RowBox[{"918941282", "-", 
          RowBox[{"869901282", " ", "\[Phi]1"}], "-", 
          RowBox[{"914729359", " ", "\[Phi]2"}], "+", 
          RowBox[{"877949359", " ", "\[Phi]1", " ", "\[Phi]2"}]}], ")"}]}]], 
      "-", 
      FractionBox[
       RowBox[{"6582585542622023", " ", 
        SuperscriptBox["\[ExponentialE]", 
         RowBox[{"a", "-", "x"}]], " ", "h", " ", "Pr", " ", 
        SuperscriptBox["x", "2"], " ", 
        SuperscriptBox["\[Phi]1", "2"], " ", "\[Phi]2"}], 
       RowBox[{"111116824", " ", 
        RowBox[{"(", 
         RowBox[{"918941282", "-", 
          RowBox[{"869901282", " ", "\[Phi]1"}], "-", 
          RowBox[{"914729359", " ", "\[Phi]2"}], "+", 
          RowBox[{"877949359", " ", "\[Phi]1", " ", "\[Phi]2"}]}], ")"}]}]], 
      "-", 
      FractionBox[
       RowBox[{"6582585542622023", " ", 
        SuperscriptBox["\[ExponentialE]", 
         RowBox[{
          RowBox[{"2", " ", "a"}], "-", 
          RowBox[{"2", " ", "x"}]}]], " ", "h", " ", "Pr", " ", "\[Lambda]", 
        " ", 
        SuperscriptBox["\[Phi]1", "2"], " ", "\[Phi]2"}], 
       RowBox[{"41668809", " ", 
        RowBox[{"(", 
         RowBox[{"918941282", "-", 
          RowBox[{"869901282", " ", "\[Phi]1"}], "-", 
          RowBox[{"914729359", " ", "\[Phi]2"}], "+", 
          RowBox[{"877949359", " ", "\[Phi]1", " ", "\[Phi]2"}]}], ")"}]}]], 
      "+", 
      FractionBox[
       RowBox[{"6582585542622023", " ", 
        SuperscriptBox["\[ExponentialE]", 
         RowBox[{
          RowBox[{"2", " ", "a"}], "-", "x"}]], " ", "h", " ", "Pr", " ", 
        "\[Lambda]", " ", 
        SuperscriptBox["\[Phi]1", "2"], " ", "\[Phi]2"}], 
       RowBox[{"41668809", " ", 
        RowBox[{"(", 
         RowBox[{"918941282", "-", 
          RowBox[{"869901282", " ", "\[Phi]1"}], "-", 
          RowBox[{"914729359", " ", "\[Phi]2"}], "+", 
          RowBox[{"877949359", " ", "\[Phi]1", " ", "\[Phi]2"}]}], ")"}]}]], 
      "-", 
      FractionBox[
       RowBox[{"19747756627866069", " ", 
        SuperscriptBox["\[ExponentialE]", 
         RowBox[{"a", "-", "x"}]], " ", "h", " ", "Pr", " ", "x", " ", 
        "\[Lambda]", " ", 
        SuperscriptBox["\[Phi]1", "2"], " ", "\[Phi]2"}], 
       RowBox[{"111116824", " ", 
        RowBox[{"(", 
         RowBox[{"918941282", "-", 
          RowBox[{"869901282", " ", "\[Phi]1"}], "-", 
          RowBox[{"914729359", " ", "\[Phi]2"}], "+", 
          RowBox[{"877949359", " ", "\[Phi]1", " ", "\[Phi]2"}]}], ")"}]}]], 
      "-", 
      FractionBox[
       RowBox[{"6582585542622023", " ", "a", " ", 
        SuperscriptBox["\[ExponentialE]", 
         RowBox[{"a", "-", "x"}]], " ", "h", " ", "Pr", " ", "x", " ", 
        "\[Lambda]", " ", 
        SuperscriptBox["\[Phi]1", "2"], " ", "\[Phi]2"}], 
       RowBox[{"27779206", " ", 
        RowBox[{"(", 
         RowBox[{"918941282", "-", 
          RowBox[{"869901282", " ", "\[Phi]1"}], "-", 
          RowBox[{"914729359", " ", "\[Phi]2"}], "+", 
          RowBox[{"877949359", " ", "\[Phi]1", " ", "\[Phi]2"}]}], ")"}]}]], 
      "+", 
      FractionBox[
       RowBox[{"6582585542622023", " ", 
        SuperscriptBox["\[ExponentialE]", 
         RowBox[{"a", "-", "x"}]], " ", "h", " ", "Pr", " ", 
        SuperscriptBox["x", "2"], " ", "\[Lambda]", " ", 
        SuperscriptBox["\[Phi]1", "2"], " ", "\[Phi]2"}], 
       RowBox[{"111116824", " ", 
        RowBox[{"(", 
         RowBox[{"918941282", "-", 
          RowBox[{"869901282", " ", "\[Phi]1"}], "-", 
          RowBox[{"914729359", " ", "\[Phi]2"}], "+", 
          RowBox[{"877949359", " ", "\[Phi]1", " ", "\[Phi]2"}]}], ")"}]}]], 
      "-", 
      FractionBox[
       RowBox[{"914729359", " ", 
        SuperscriptBox["\[ExponentialE]", 
         RowBox[{
          RowBox[{"2", " ", "a"}], "-", 
          RowBox[{"2", " ", "x"}]}]], " ", "Ec", " ", "h", " ", "Pr", " ", 
        SuperscriptBox[
         RowBox[{"(", 
          RowBox[{"1", "-", "\[Phi]1"}], ")"}], 
         RowBox[{"2", "/", "5"}]], " ", 
        SuperscriptBox[
         RowBox[{"(", 
          RowBox[{"1", "-", "\[Phi]2"}], ")"}], 
         RowBox[{"2", "/", "5"}]], " ", "\[Phi]2"}], 
       RowBox[{"9", " ", 
        RowBox[{"(", 
         RowBox[{"918941282", "-", 
          RowBox[{"869901282", " ", "\[Phi]1"}], "-", 
          RowBox[{"914729359", " ", "\[Phi]2"}], "+", 
          RowBox[{"877949359", " ", "\[Phi]1", " ", "\[Phi]2"}]}], ")"}]}]], 
      "+", 
      FractionBox[
       RowBox[{"914729359", " ", 
        SuperscriptBox["\[ExponentialE]", 
         RowBox[{
          RowBox[{"2", " ", "a"}], "-", "x"}]], " ", "Ec", " ", "h", " ", 
        "Pr", " ", 
        SuperscriptBox[
         RowBox[{"(", 
          RowBox[{"1", "-", "\[Phi]1"}], ")"}], 
         RowBox[{"2", "/", "5"}]], " ", 
        SuperscriptBox[
         RowBox[{"(", 
          RowBox[{"1", "-", "\[Phi]2"}], ")"}], 
         RowBox[{"2", "/", "5"}]], " ", "\[Phi]2"}], 
       RowBox[{"9", " ", 
        RowBox[{"(", 
         RowBox[{"918941282", "-", 
          RowBox[{"869901282", " ", "\[Phi]1"}], "-", 
          RowBox[{"914729359", " ", "\[Phi]2"}], "+", 
          RowBox[{"877949359", " ", "\[Phi]1", " ", "\[Phi]2"}]}], ")"}]}]], 
      "-", 
      FractionBox[
       RowBox[{"914729359", " ", 
        SuperscriptBox["\[ExponentialE]", 
         RowBox[{
          RowBox[{"2", " ", "a"}], "-", 
          RowBox[{"2", " ", "x"}]}]], " ", "Ec", " ", "h", " ", "Pr", " ", 
        "x", " ", 
        SuperscriptBox[
         RowBox[{"(", 
          RowBox[{"1", "-", "\[Phi]1"}], ")"}], 
         RowBox[{"2", "/", "5"}]], " ", 
        SuperscriptBox[
         RowBox[{"(", 
          RowBox[{"1", "-", "\[Phi]2"}], ")"}], 
         RowBox[{"2", "/", "5"}]], " ", "\[Phi]2"}], 
       RowBox[{"12", " ", 
        RowBox[{"(", 
         RowBox[{"918941282", "-", 
          RowBox[{"869901282", " ", "\[Phi]1"}], "-", 
          RowBox[{"914729359", " ", "\[Phi]2"}], "+", 
          RowBox[{"877949359", " ", "\[Phi]1", " ", "\[Phi]2"}]}], ")"}]}]], 
      "+", 
      FractionBox[
       RowBox[{"3658917436", " ", 
        SuperscriptBox["\[ExponentialE]", 
         RowBox[{
          RowBox[{"2", " ", "a"}], "-", 
          RowBox[{"2", " ", "x"}]}]], " ", "Ec", " ", "h", " ", "Pr", " ", 
        "\[Lambda]", " ", 
        SuperscriptBox[
         RowBox[{"(", 
          RowBox[{"1", "-", "\[Phi]1"}], ")"}], 
         RowBox[{"2", "/", "5"}]], " ", 
        SuperscriptBox[
         RowBox[{"(", 
          RowBox[{"1", "-", "\[Phi]2"}], ")"}], 
         RowBox[{"2", "/", "5"}]], " ", "\[Phi]2"}], 
       RowBox[{"9", " ", 
        RowBox[{"(", 
         RowBox[{"918941282", "-", 
          RowBox[{"869901282", " ", "\[Phi]1"}], "-", 
          RowBox[{"914729359", " ", "\[Phi]2"}], "+", 
          RowBox[{"877949359", " ", "\[Phi]1", " ", "\[Phi]2"}]}], ")"}]}]], 
      "-", 
      FractionBox[
       RowBox[{"3658917436", " ", 
        SuperscriptBox["\[ExponentialE]", 
         RowBox[{
          RowBox[{"2", " ", "a"}], "-", "x"}]], " ", "Ec", " ", "h", " ", 
        "Pr", " ", "\[Lambda]", " ", 
        SuperscriptBox[
         RowBox[{"(", 
          RowBox[{"1", "-", "\[Phi]1"}], ")"}], 
         RowBox[{"2", "/", "5"}]], " ", 
        SuperscriptBox[
         RowBox[{"(", 
          RowBox[{"1", "-", "\[Phi]2"}], ")"}], 
         RowBox[{"2", "/", "5"}]], " ", "\[Phi]2"}], 
       RowBox[{"9", " ", 
        RowBox[{"(", 
         RowBox[{"918941282", "-", 
          RowBox[{"869901282", " ", "\[Phi]1"}], "-", 
          RowBox[{"914729359", " ", "\[Phi]2"}], "+", 
          RowBox[{"877949359", " ", "\[Phi]1", " ", "\[Phi]2"}]}], ")"}]}]], 
      "+", 
      FractionBox[
       RowBox[{"914729359", " ", 
        SuperscriptBox["\[ExponentialE]", 
         RowBox[{
          RowBox[{"2", " ", "a"}], "-", 
          RowBox[{"2", " ", "x"}]}]], " ", "Ec", " ", "h", " ", "Pr", " ", 
        "x", " ", "\[Lambda]", " ", 
        SuperscriptBox[
         RowBox[{"(", 
          RowBox[{"1", "-", "\[Phi]1"}], ")"}], 
         RowBox[{"2", "/", "5"}]], " ", 
        SuperscriptBox[
         RowBox[{"(", 
          RowBox[{"1", "-", "\[Phi]2"}], ")"}], 
         RowBox[{"2", "/", "5"}]], " ", "\[Phi]2"}], 
       RowBox[{"3", " ", 
        RowBox[{"(", 
         RowBox[{"918941282", "-", 
          RowBox[{"869901282", " ", "\[Phi]1"}], "-", 
          RowBox[{"914729359", " ", "\[Phi]2"}], "+", 
          RowBox[{"877949359", " ", "\[Phi]1", " ", "\[Phi]2"}]}], ")"}]}]], 
      "-", 
      FractionBox[
       RowBox[{"3658917436", " ", 
        SuperscriptBox["\[ExponentialE]", 
         RowBox[{
          RowBox[{"2", " ", "a"}], "-", 
          RowBox[{"2", " ", "x"}]}]], " ", "Ec", " ", "h", " ", "Pr", " ", 
        SuperscriptBox["\[Lambda]", "2"], " ", 
        SuperscriptBox[
         RowBox[{"(", 
          RowBox[{"1", "-", "\[Phi]1"}], ")"}], 
         RowBox[{"2", "/", "5"}]], " ", 
        SuperscriptBox[
         RowBox[{"(", 
          RowBox[{"1", "-", "\[Phi]2"}], ")"}], 
         RowBox[{"2", "/", "5"}]], " ", "\[Phi]2"}], 
       RowBox[{"9", " ", 
        RowBox[{"(", 
         RowBox[{"918941282", "-", 
          RowBox[{"869901282", " ", "\[Phi]1"}], "-", 
          RowBox[{"914729359", " ", "\[Phi]2"}], "+", 
          RowBox[{"877949359", " ", "\[Phi]1", " ", "\[Phi]2"}]}], ")"}]}]], 
      "+", 
      FractionBox[
       RowBox[{"3658917436", " ", 
        SuperscriptBox["\[ExponentialE]", 
         RowBox[{
          RowBox[{"2", " ", "a"}], "-", "x"}]], " ", "Ec", " ", "h", " ", 
        "Pr", " ", 
        SuperscriptBox["\[Lambda]", "2"], " ", 
        SuperscriptBox[
         RowBox[{"(", 
          RowBox[{"1", "-", "\[Phi]1"}], ")"}], 
         RowBox[{"2", "/", "5"}]], " ", 
        SuperscriptBox[
         RowBox[{"(", 
          RowBox[{"1", "-", "\[Phi]2"}], ")"}], 
         RowBox[{"2", "/", "5"}]], " ", "\[Phi]2"}], 
       RowBox[{"9", " ", 
        RowBox[{"(", 
         RowBox[{"918941282", "-", 
          RowBox[{"869901282", " ", "\[Phi]1"}], "-", 
          RowBox[{"914729359", " ", "\[Phi]2"}], "+", 
          RowBox[{"877949359", " ", "\[Phi]1", " ", "\[Phi]2"}]}], ")"}]}]], 
      "-", 
      FractionBox[
       RowBox[{"914729359", " ", 
        SuperscriptBox["\[ExponentialE]", 
         RowBox[{
          RowBox[{"2", " ", "a"}], "-", 
          RowBox[{"2", " ", "x"}]}]], " ", "Ec", " ", "h", " ", "Pr", " ", 
        "x", " ", 
        SuperscriptBox["\[Lambda]", "2"], " ", 
        SuperscriptBox[
         RowBox[{"(", 
          RowBox[{"1", "-", "\[Phi]1"}], ")"}], 
         RowBox[{"2", "/", "5"}]], " ", 
        SuperscriptBox[
         RowBox[{"(", 
          RowBox[{"1", "-", "\[Phi]2"}], ")"}], 
         RowBox[{"2", "/", "5"}]], " ", "\[Phi]2"}], 
       RowBox[{"3", " ", 
        RowBox[{"(", 
         RowBox[{"918941282", "-", 
          RowBox[{"869901282", " ", "\[Phi]1"}], "-", 
          RowBox[{"914729359", " ", "\[Phi]2"}], "+", 
          RowBox[{"877949359", " ", "\[Phi]1", " ", "\[Phi]2"}]}], ")"}]}]], 
      "+", 
      FractionBox[
       RowBox[{"877949359", " ", 
        SuperscriptBox["\[ExponentialE]", 
         RowBox[{
          RowBox[{"2", " ", "a"}], "-", 
          RowBox[{"2", " ", "x"}]}]], " ", "Ec", " ", "h", " ", "Pr", " ", 
        SuperscriptBox[
         RowBox[{"(", 
          RowBox[{"1", "-", "\[Phi]1"}], ")"}], 
         RowBox[{"2", "/", "5"}]], " ", "\[Phi]1", " ", 
        SuperscriptBox[
         RowBox[{"(", 
          RowBox[{"1", "-", "\[Phi]2"}], ")"}], 
         RowBox[{"2", "/", "5"}]], " ", "\[Phi]2"}], 
       RowBox[{"9", " ", 
        RowBox[{"(", 
         RowBox[{"918941282", "-", 
          RowBox[{"869901282", " ", "\[Phi]1"}], "-", 
          RowBox[{"914729359", " ", "\[Phi]2"}], "+", 
          RowBox[{"877949359", " ", "\[Phi]1", " ", "\[Phi]2"}]}], ")"}]}]], 
      "-", 
      FractionBox[
       RowBox[{"877949359", " ", 
        SuperscriptBox["\[ExponentialE]", 
         RowBox[{
          RowBox[{"2", " ", "a"}], "-", "x"}]], " ", "Ec", " ", "h", " ", 
        "Pr", " ", 
        SuperscriptBox[
         RowBox[{"(", 
          RowBox[{"1", "-", "\[Phi]1"}], ")"}], 
         RowBox[{"2", "/", "5"}]], " ", "\[Phi]1", " ", 
        SuperscriptBox[
         RowBox[{"(", 
          RowBox[{"1", "-", "\[Phi]2"}], ")"}], 
         RowBox[{"2", "/", "5"}]], " ", "\[Phi]2"}], 
       RowBox[{"9", " ", 
        RowBox[{"(", 
         RowBox[{"918941282", "-", 
          RowBox[{"869901282", " ", "\[Phi]1"}], "-", 
          RowBox[{"914729359", " ", "\[Phi]2"}], "+", 
          RowBox[{"877949359", " ", "\[Phi]1", " ", "\[Phi]2"}]}], ")"}]}]], 
      "+", 
      FractionBox[
       RowBox[{"877949359", " ", 
        SuperscriptBox["\[ExponentialE]", 
         RowBox[{
          RowBox[{"2", " ", "a"}], "-", 
          RowBox[{"2", " ", "x"}]}]], " ", "Ec", " ", "h", " ", "Pr", " ", 
        "x", " ", 
        SuperscriptBox[
         RowBox[{"(", 
          RowBox[{"1", "-", "\[Phi]1"}], ")"}], 
         RowBox[{"2", "/", "5"}]], " ", "\[Phi]1", " ", 
        SuperscriptBox[
         RowBox[{"(", 
          RowBox[{"1", "-", "\[Phi]2"}], ")"}], 
         RowBox[{"2", "/", "5"}]], " ", "\[Phi]2"}], 
       RowBox[{"12", " ", 
        RowBox[{"(", 
         RowBox[{"918941282", "-", 
          RowBox[{"869901282", " ", "\[Phi]1"}], "-", 
          RowBox[{"914729359", " ", "\[Phi]2"}], "+", 
          RowBox[{"877949359", " ", "\[Phi]1", " ", "\[Phi]2"}]}], ")"}]}]], 
      "-", 
      FractionBox[
       RowBox[{"3511797436", " ", 
        SuperscriptBox["\[ExponentialE]", 
         RowBox[{
          RowBox[{"2", " ", "a"}], "-", 
          RowBox[{"2", " ", "x"}]}]], " ", "Ec", " ", "h", " ", "Pr", " ", 
        "\[Lambda]", " ", 
        SuperscriptBox[
         RowBox[{"(", 
          RowBox[{"1", "-", "\[Phi]1"}], ")"}], 
         RowBox[{"2", "/", "5"}]], " ", "\[Phi]1", " ", 
        SuperscriptBox[
         RowBox[{"(", 
          RowBox[{"1", "-", "\[Phi]2"}], ")"}], 
         RowBox[{"2", "/", "5"}]], " ", "\[Phi]2"}], 
       RowBox[{"9", " ", 
        RowBox[{"(", 
         RowBox[{"918941282", "-", 
          RowBox[{"869901282", " ", "\[Phi]1"}], "-", 
          RowBox[{"914729359", " ", "\[Phi]2"}], "+", 
          RowBox[{"877949359", " ", "\[Phi]1", " ", "\[Phi]2"}]}], ")"}]}]], 
      "+", 
      FractionBox[
       RowBox[{"3511797436", " ", 
        SuperscriptBox["\[ExponentialE]", 
         RowBox[{
          RowBox[{"2", " ", "a"}], "-", "x"}]], " ", "Ec", " ", "h", " ", 
        "Pr", " ", "\[Lambda]", " ", 
        SuperscriptBox[
         RowBox[{"(", 
          RowBox[{"1", "-", "\[Phi]1"}], ")"}], 
         RowBox[{"2", "/", "5"}]], " ", "\[Phi]1", " ", 
        SuperscriptBox[
         RowBox[{"(", 
          RowBox[{"1", "-", "\[Phi]2"}], ")"}], 
         RowBox[{"2", "/", "5"}]], " ", "\[Phi]2"}], 
       RowBox[{"9", " ", 
        RowBox[{"(", 
         RowBox[{"918941282", "-", 
          RowBox[{"869901282", " ", "\[Phi]1"}], "-", 
          RowBox[{"914729359", " ", "\[Phi]2"}], "+", 
          RowBox[{"877949359", " ", "\[Phi]1", " ", "\[Phi]2"}]}], ")"}]}]], 
      "-", 
      FractionBox[
       RowBox[{"877949359", " ", 
        SuperscriptBox["\[ExponentialE]", 
         RowBox[{
          RowBox[{"2", " ", "a"}], "-", 
          RowBox[{"2", " ", "x"}]}]], " ", "Ec", " ", "h", " ", "Pr", " ", 
        "x", " ", "\[Lambda]", " ", 
        SuperscriptBox[
         RowBox[{"(", 
          RowBox[{"1", "-", "\[Phi]1"}], ")"}], 
         RowBox[{"2", "/", "5"}]], " ", "\[Phi]1", " ", 
        SuperscriptBox[
         RowBox[{"(", 
          RowBox[{"1", "-", "\[Phi]2"}], ")"}], 
         RowBox[{"2", "/", "5"}]], " ", "\[Phi]2"}], 
       RowBox[{"3", " ", 
        RowBox[{"(", 
         RowBox[{"918941282", "-", 
          RowBox[{"869901282", " ", "\[Phi]1"}], "-", 
          RowBox[{"914729359", " ", "\[Phi]2"}], "+", 
          RowBox[{"877949359", " ", "\[Phi]1", " ", "\[Phi]2"}]}], ")"}]}]], 
      "+", 
      FractionBox[
       RowBox[{"3511797436", " ", 
        SuperscriptBox["\[ExponentialE]", 
         RowBox[{
          RowBox[{"2", " ", "a"}], "-", 
          RowBox[{"2", " ", "x"}]}]], " ", "Ec", " ", "h", " ", "Pr", " ", 
        SuperscriptBox["\[Lambda]", "2"], " ", 
        SuperscriptBox[
         RowBox[{"(", 
          RowBox[{"1", "-", "\[Phi]1"}], ")"}], 
         RowBox[{"2", "/", "5"}]], " ", "\[Phi]1", " ", 
        SuperscriptBox[
         RowBox[{"(", 
          RowBox[{"1", "-", "\[Phi]2"}], ")"}], 
         RowBox[{"2", "/", "5"}]], " ", "\[Phi]2"}], 
       RowBox[{"9", " ", 
        RowBox[{"(", 
         RowBox[{"918941282", "-", 
          RowBox[{"869901282", " ", "\[Phi]1"}], "-", 
          RowBox[{"914729359", " ", "\[Phi]2"}], "+", 
          RowBox[{"877949359", " ", "\[Phi]1", " ", "\[Phi]2"}]}], ")"}]}]], 
      "-", 
      FractionBox[
       RowBox[{"3511797436", " ", 
        SuperscriptBox["\[ExponentialE]", 
         RowBox[{
          RowBox[{"2", " ", "a"}], "-", "x"}]], " ", "Ec", " ", "h", " ", 
        "Pr", " ", 
        SuperscriptBox["\[Lambda]", "2"], " ", 
        SuperscriptBox[
         RowBox[{"(", 
          RowBox[{"1", "-", "\[Phi]1"}], ")"}], 
         RowBox[{"2", "/", "5"}]], " ", "\[Phi]1", " ", 
        SuperscriptBox[
         RowBox[{"(", 
          RowBox[{"1", "-", "\[Phi]2"}], ")"}], 
         RowBox[{"2", "/", "5"}]], " ", "\[Phi]2"}], 
       RowBox[{"9", " ", 
        RowBox[{"(", 
         RowBox[{"918941282", "-", 
          RowBox[{"869901282", " ", "\[Phi]1"}], "-", 
          RowBox[{"914729359", " ", "\[Phi]2"}], "+", 
          RowBox[{"877949359", " ", "\[Phi]1", " ", "\[Phi]2"}]}], ")"}]}]], 
      "+", 
      FractionBox[
       RowBox[{"877949359", " ", 
        SuperscriptBox["\[ExponentialE]", 
         RowBox[{
          RowBox[{"2", " ", "a"}], "-", 
          RowBox[{"2", " ", "x"}]}]], " ", "Ec", " ", "h", " ", "Pr", " ", 
        "x", " ", 
        SuperscriptBox["\[Lambda]", "2"], " ", 
        SuperscriptBox[
         RowBox[{"(", 
          RowBox[{"1", "-", "\[Phi]1"}], ")"}], 
         RowBox[{"2", "/", "5"}]], " ", "\[Phi]1", " ", 
        SuperscriptBox[
         RowBox[{"(", 
          RowBox[{"1", "-", "\[Phi]2"}], ")"}], 
         RowBox[{"2", "/", "5"}]], " ", "\[Phi]2"}], 
       RowBox[{"3", " ", 
        RowBox[{"(", 
         RowBox[{"918941282", "-", 
          RowBox[{"869901282", " ", "\[Phi]1"}], "-", 
          RowBox[{"914729359", " ", "\[Phi]2"}], "+", 
          RowBox[{"877949359", " ", "\[Phi]1", " ", "\[Phi]2"}]}], ")"}]}]], 
      "-", 
      FractionBox[
       RowBox[{"950895013666783", " ", 
        SuperscriptBox["\[ExponentialE]", 
         RowBox[{
          RowBox[{"2", " ", "a"}], "-", 
          RowBox[{"2", " ", "x"}]}]], " ", "h", " ", "Pr", " ", 
        SuperscriptBox["\[Phi]2", "2"]}], 
       RowBox[{"35716122", " ", 
        RowBox[{"(", 
         RowBox[{"918941282", "-", 
          RowBox[{"869901282", " ", "\[Phi]1"}], "-", 
          RowBox[{"914729359", " ", "\[Phi]2"}], "+", 
          RowBox[{"877949359", " ", "\[Phi]1", " ", "\[Phi]2"}]}], ")"}]}]], 
      "+", 
      FractionBox[
       RowBox[{"950895013666783", " ", 
        SuperscriptBox["\[ExponentialE]", 
         RowBox[{
          RowBox[{"2", " ", "a"}], "-", "x"}]], " ", "h", " ", "Pr", " ", 
        SuperscriptBox["\[Phi]2", "2"]}], 
       RowBox[{"35716122", " ", 
        RowBox[{"(", 
         RowBox[{"918941282", "-", 
          RowBox[{"869901282", " ", "\[Phi]1"}], "-", 
          RowBox[{"914729359", " ", "\[Phi]2"}], "+", 
          RowBox[{"877949359", " ", "\[Phi]1", " ", "\[Phi]2"}]}], ")"}]}]], 
      "-", 
      FractionBox[
       RowBox[{"950895013666783", " ", 
        SuperscriptBox["\[ExponentialE]", 
         RowBox[{"a", "-", "x"}]], " ", "h", " ", "Pr", " ", "x", " ", 
        SuperscriptBox["\[Phi]2", "2"]}], 
       RowBox[{"47621496", " ", 
        RowBox[{"(", 
         RowBox[{"918941282", "-", 
          RowBox[{"869901282", " ", "\[Phi]1"}], "-", 
          RowBox[{"914729359", " ", "\[Phi]2"}], "+", 
          RowBox[{"877949359", " ", "\[Phi]1", " ", "\[Phi]2"}]}], ")"}]}]], 
      "-", 
      FractionBox[
       RowBox[{"950895013666783", " ", "a", " ", 
        SuperscriptBox["\[ExponentialE]", 
         RowBox[{"a", "-", "x"}]], " ", "h", " ", "Pr", " ", "x", " ", 
        SuperscriptBox["\[Phi]2", "2"]}], 
       RowBox[{"23810748", " ", 
        RowBox[{"(", 
         RowBox[{"918941282", "-", 
          RowBox[{"869901282", " ", "\[Phi]1"}], "-", 
          RowBox[{"914729359", " ", "\[Phi]2"}], "+", 
          RowBox[{"877949359", " ", "\[Phi]1", " ", "\[Phi]2"}]}], ")"}]}]], 
      "+", 
      FractionBox[
       RowBox[{"950895013666783", " ", 
        SuperscriptBox["\[ExponentialE]", 
         RowBox[{"a", "-", "x"}]], " ", "h", " ", "Pr", " ", 
        SuperscriptBox["x", "2"], " ", 
        SuperscriptBox["\[Phi]2", "2"]}], 
       RowBox[{"47621496", " ", 
        RowBox[{"(", 
         RowBox[{"918941282", "-", 
          RowBox[{"869901282", " ", "\[Phi]1"}], "-", 
          RowBox[{"914729359", " ", "\[Phi]2"}], "+", 
          RowBox[{"877949359", " ", "\[Phi]1", " ", "\[Phi]2"}]}], ")"}]}]], 
      "+", 
      FractionBox[
       RowBox[{"950895013666783", " ", 
        SuperscriptBox["\[ExponentialE]", 
         RowBox[{
          RowBox[{"2", " ", "a"}], "-", 
          RowBox[{"2", " ", "x"}]}]], " ", "h", " ", "Pr", " ", "\[Lambda]", 
        " ", 
        SuperscriptBox["\[Phi]2", "2"]}], 
       RowBox[{"17858061", " ", 
        RowBox[{"(", 
         RowBox[{"918941282", "-", 
          RowBox[{"869901282", " ", "\[Phi]1"}], "-", 
          RowBox[{"914729359", " ", "\[Phi]2"}], "+", 
          RowBox[{"877949359", " ", "\[Phi]1", " ", "\[Phi]2"}]}], ")"}]}]], 
      "-", 
      FractionBox[
       RowBox[{"950895013666783", " ", 
        SuperscriptBox["\[ExponentialE]", 
         RowBox[{
          RowBox[{"2", " ", "a"}], "-", "x"}]], " ", "h", " ", "Pr", " ", 
        "\[Lambda]", " ", 
        SuperscriptBox["\[Phi]2", "2"]}], 
       RowBox[{"17858061", " ", 
        RowBox[{"(", 
         RowBox[{"918941282", "-", 
          RowBox[{"869901282", " ", "\[Phi]1"}], "-", 
          RowBox[{"914729359", " ", "\[Phi]2"}], "+", 
          RowBox[{"877949359", " ", "\[Phi]1", " ", "\[Phi]2"}]}], ")"}]}]], 
      "+", 
      FractionBox[
       RowBox[{"950895013666783", " ", 
        SuperscriptBox["\[ExponentialE]", 
         RowBox[{"a", "-", "x"}]], " ", "h", " ", "Pr", " ", "x", " ", 
        "\[Lambda]", " ", 
        SuperscriptBox["\[Phi]2", "2"]}], 
       RowBox[{"15873832", " ", 
        RowBox[{"(", 
         RowBox[{"918941282", "-", 
          RowBox[{"869901282", " ", "\[Phi]1"}], "-", 
          RowBox[{"914729359", " ", "\[Phi]2"}], "+", 
          RowBox[{"877949359", " ", "\[Phi]1", " ", "\[Phi]2"}]}], ")"}]}]], 
      "+", 
      FractionBox[
       RowBox[{"950895013666783", " ", "a", " ", 
        SuperscriptBox["\[ExponentialE]", 
         RowBox[{"a", "-", "x"}]], " ", "h", " ", "Pr", " ", "x", " ", 
        "\[Lambda]", " ", 
        SuperscriptBox["\[Phi]2", "2"]}], 
       RowBox[{"11905374", " ", 
        RowBox[{"(", 
         RowBox[{"918941282", "-", 
          RowBox[{"869901282", " ", "\[Phi]1"}], "-", 
          RowBox[{"914729359", " ", "\[Phi]2"}], "+", 
          RowBox[{"877949359", " ", "\[Phi]1", " ", "\[Phi]2"}]}], ")"}]}]], 
      "-", 
      FractionBox[
       RowBox[{"950895013666783", " ", 
        SuperscriptBox["\[ExponentialE]", 
         RowBox[{"a", "-", "x"}]], " ", "h", " ", "Pr", " ", 
        SuperscriptBox["x", "2"], " ", "\[Lambda]", " ", 
        SuperscriptBox["\[Phi]2", "2"]}], 
       RowBox[{"47621496", " ", 
        RowBox[{"(", 
         RowBox[{"918941282", "-", 
          RowBox[{"869901282", " ", "\[Phi]1"}], "-", 
          RowBox[{"914729359", " ", "\[Phi]2"}], "+", 
          RowBox[{"877949359", " ", "\[Phi]1", " ", "\[Phi]2"}]}], ")"}]}]], 
      "+", 
      FractionBox[
       RowBox[{"8361760424500706", " ", 
        SuperscriptBox["\[ExponentialE]", 
         RowBox[{
          RowBox[{"2", " ", "a"}], "-", 
          RowBox[{"2", " ", "x"}]}]], " ", "h", " ", "Pr", " ", "\[Phi]1", 
        " ", 
        SuperscriptBox["\[Phi]2", "2"]}], 
       RowBox[{"125006427", " ", 
        RowBox[{"(", 
         RowBox[{"918941282", "-", 
          RowBox[{"869901282", " ", "\[Phi]1"}], "-", 
          RowBox[{"914729359", " ", "\[Phi]2"}], "+", 
          RowBox[{"877949359", " ", "\[Phi]1", " ", "\[Phi]2"}]}], ")"}]}]], 
      "-", 
      FractionBox[
       RowBox[{"8361760424500706", " ", 
        SuperscriptBox["\[ExponentialE]", 
         RowBox[{
          RowBox[{"2", " ", "a"}], "-", "x"}]], " ", "h", " ", "Pr", " ", 
        "\[Phi]1", " ", 
        SuperscriptBox["\[Phi]2", "2"]}], 
       RowBox[{"125006427", " ", 
        RowBox[{"(", 
         RowBox[{"918941282", "-", 
          RowBox[{"869901282", " ", "\[Phi]1"}], "-", 
          RowBox[{"914729359", " ", "\[Phi]2"}], "+", 
          RowBox[{"877949359", " ", "\[Phi]1", " ", "\[Phi]2"}]}], ")"}]}]], 
      "+", 
      FractionBox[
       RowBox[{"4180880212250353", " ", 
        SuperscriptBox["\[ExponentialE]", 
         RowBox[{"a", "-", "x"}]], " ", "h", " ", "Pr", " ", "x", " ", 
        "\[Phi]1", " ", 
        SuperscriptBox["\[Phi]2", "2"]}], 
       RowBox[{"83337618", " ", 
        RowBox[{"(", 
         RowBox[{"918941282", "-", 
          RowBox[{"869901282", " ", "\[Phi]1"}], "-", 
          RowBox[{"914729359", " ", "\[Phi]2"}], "+", 
          RowBox[{"877949359", " ", "\[Phi]1", " ", "\[Phi]2"}]}], ")"}]}]], 
      "+", 
      FractionBox[
       RowBox[{"4180880212250353", " ", "a", " ", 
        SuperscriptBox["\[ExponentialE]", 
         RowBox[{"a", "-", "x"}]], " ", "h", " ", "Pr", " ", "x", " ", 
        "\[Phi]1", " ", 
        SuperscriptBox["\[Phi]2", "2"]}], 
       RowBox[{"41668809", " ", 
        RowBox[{"(", 
         RowBox[{"918941282", "-", 
          RowBox[{"869901282", " ", "\[Phi]1"}], "-", 
          RowBox[{"914729359", " ", "\[Phi]2"}], "+", 
          RowBox[{"877949359", " ", "\[Phi]1", " ", "\[Phi]2"}]}], ")"}]}]], 
      "-", 
      FractionBox[
       RowBox[{"4180880212250353", " ", 
        SuperscriptBox["\[ExponentialE]", 
         RowBox[{"a", "-", "x"}]], " ", "h", " ", "Pr", " ", 
        SuperscriptBox["x", "2"], " ", "\[Phi]1", " ", 
        SuperscriptBox["\[Phi]2", "2"]}], 
       RowBox[{"83337618", " ", 
        RowBox[{"(", 
         RowBox[{"918941282", "-", 
          RowBox[{"869901282", " ", "\[Phi]1"}], "-", 
          RowBox[{"914729359", " ", "\[Phi]2"}], "+", 
          RowBox[{"877949359", " ", "\[Phi]1", " ", "\[Phi]2"}]}], ")"}]}]], 
      "-", 
      FractionBox[
       RowBox[{"16723520849001412", " ", 
        SuperscriptBox["\[ExponentialE]", 
         RowBox[{
          RowBox[{"2", " ", "a"}], "-", 
          RowBox[{"2", " ", "x"}]}]], " ", "h", " ", "Pr", " ", "\[Lambda]", 
        " ", "\[Phi]1", " ", 
        SuperscriptBox["\[Phi]2", "2"]}], 
       RowBox[{"125006427", " ", 
        RowBox[{"(", 
         RowBox[{"918941282", "-", 
          RowBox[{"869901282", " ", "\[Phi]1"}], "-", 
          RowBox[{"914729359", " ", "\[Phi]2"}], "+", 
          RowBox[{"877949359", " ", "\[Phi]1", " ", "\[Phi]2"}]}], ")"}]}]], 
      "+", 
      FractionBox[
       RowBox[{"16723520849001412", " ", 
        SuperscriptBox["\[ExponentialE]", 
         RowBox[{
          RowBox[{"2", " ", "a"}], "-", "x"}]], " ", "h", " ", "Pr", " ", 
        "\[Lambda]", " ", "\[Phi]1", " ", 
        SuperscriptBox["\[Phi]2", "2"]}], 
       RowBox[{"125006427", " ", 
        RowBox[{"(", 
         RowBox[{"918941282", "-", 
          RowBox[{"869901282", " ", "\[Phi]1"}], "-", 
          RowBox[{"914729359", " ", "\[Phi]2"}], "+", 
          RowBox[{"877949359", " ", "\[Phi]1", " ", "\[Phi]2"}]}], ")"}]}]], 
      "-", 
      FractionBox[
       RowBox[{"4180880212250353", " ", 
        SuperscriptBox["\[ExponentialE]", 
         RowBox[{"a", "-", "x"}]], " ", "h", " ", "Pr", " ", "x", " ", 
        "\[Lambda]", " ", "\[Phi]1", " ", 
        SuperscriptBox["\[Phi]2", "2"]}], 
       RowBox[{"27779206", " ", 
        RowBox[{"(", 
         RowBox[{"918941282", "-", 
          RowBox[{"869901282", " ", "\[Phi]1"}], "-", 
          RowBox[{"914729359", " ", "\[Phi]2"}], "+", 
          RowBox[{"877949359", " ", "\[Phi]1", " ", "\[Phi]2"}]}], ")"}]}]], 
      "-", 
      FractionBox[
       RowBox[{"8361760424500706", " ", "a", " ", 
        SuperscriptBox["\[ExponentialE]", 
         RowBox[{"a", "-", "x"}]], " ", "h", " ", "Pr", " ", "x", " ", 
        "\[Lambda]", " ", "\[Phi]1", " ", 
        SuperscriptBox["\[Phi]2", "2"]}], 
       RowBox[{"41668809", " ", 
        RowBox[{"(", 
         RowBox[{"918941282", "-", 
          RowBox[{"869901282", " ", "\[Phi]1"}], "-", 
          RowBox[{"914729359", " ", "\[Phi]2"}], "+", 
          RowBox[{"877949359", " ", "\[Phi]1", " ", "\[Phi]2"}]}], ")"}]}]], 
      "+", 
      FractionBox[
       RowBox[{"4180880212250353", " ", 
        SuperscriptBox["\[ExponentialE]", 
         RowBox[{"a", "-", "x"}]], " ", "h", " ", "Pr", " ", 
        SuperscriptBox["x", "2"], " ", "\[Lambda]", " ", "\[Phi]1", " ", 
        SuperscriptBox["\[Phi]2", "2"]}], 
       RowBox[{"83337618", " ", 
        RowBox[{"(", 
         RowBox[{"918941282", "-", 
          RowBox[{"869901282", " ", "\[Phi]1"}], "-", 
          RowBox[{"914729359", " ", "\[Phi]2"}], "+", 
          RowBox[{"877949359", " ", "\[Phi]1", " ", "\[Phi]2"}]}], ")"}]}]], 
      "-", 
      FractionBox[
       RowBox[{"472349673539711", " ", 
        SuperscriptBox["\[ExponentialE]", 
         RowBox[{
          RowBox[{"2", " ", "a"}], "-", 
          RowBox[{"2", " ", "x"}]}]], " ", "h", " ", "Pr", " ", 
        SuperscriptBox["\[Phi]1", "2"], " ", 
        SuperscriptBox["\[Phi]2", "2"]}], 
       RowBox[{"11905374", " ", 
        RowBox[{"(", 
         RowBox[{"918941282", "-", 
          RowBox[{"869901282", " ", "\[Phi]1"}], "-", 
          RowBox[{"914729359", " ", "\[Phi]2"}], "+", 
          RowBox[{"877949359", " ", "\[Phi]1", " ", "\[Phi]2"}]}], ")"}]}]], 
      "+", 
      FractionBox[
       RowBox[{"472349673539711", " ", 
        SuperscriptBox["\[ExponentialE]", 
         RowBox[{
          RowBox[{"2", " ", "a"}], "-", "x"}]], " ", "h", " ", "Pr", " ", 
        SuperscriptBox["\[Phi]1", "2"], " ", 
        SuperscriptBox["\[Phi]2", "2"]}], 
       RowBox[{"11905374", " ", 
        RowBox[{"(", 
         RowBox[{"918941282", "-", 
          RowBox[{"869901282", " ", "\[Phi]1"}], "-", 
          RowBox[{"914729359", " ", "\[Phi]2"}], "+", 
          RowBox[{"877949359", " ", "\[Phi]1", " ", "\[Phi]2"}]}], ")"}]}]], 
      "-", 
      FractionBox[
       RowBox[{"472349673539711", " ", 
        SuperscriptBox["\[ExponentialE]", 
         RowBox[{"a", "-", "x"}]], " ", "h", " ", "Pr", " ", "x", " ", 
        SuperscriptBox["\[Phi]1", "2"], " ", 
        SuperscriptBox["\[Phi]2", "2"]}], 
       RowBox[{"15873832", " ", 
        RowBox[{"(", 
         RowBox[{"918941282", "-", 
          RowBox[{"869901282", " ", "\[Phi]1"}], "-", 
          RowBox[{"914729359", " ", "\[Phi]2"}], "+", 
          RowBox[{"877949359", " ", "\[Phi]1", " ", "\[Phi]2"}]}], ")"}]}]], 
      "-", 
      FractionBox[
       RowBox[{"472349673539711", " ", "a", " ", 
        SuperscriptBox["\[ExponentialE]", 
         RowBox[{"a", "-", "x"}]], " ", "h", " ", "Pr", " ", "x", " ", 
        SuperscriptBox["\[Phi]1", "2"], " ", 
        SuperscriptBox["\[Phi]2", "2"]}], 
       RowBox[{"7936916", " ", 
        RowBox[{"(", 
         RowBox[{"918941282", "-", 
          RowBox[{"869901282", " ", "\[Phi]1"}], "-", 
          RowBox[{"914729359", " ", "\[Phi]2"}], "+", 
          RowBox[{"877949359", " ", "\[Phi]1", " ", "\[Phi]2"}]}], ")"}]}]], 
      "+", 
      FractionBox[
       RowBox[{"472349673539711", " ", 
        SuperscriptBox["\[ExponentialE]", 
         RowBox[{"a", "-", "x"}]], " ", "h", " ", "Pr", " ", 
        SuperscriptBox["x", "2"], " ", 
        SuperscriptBox["\[Phi]1", "2"], " ", 
        SuperscriptBox["\[Phi]2", "2"]}], 
       RowBox[{"15873832", " ", 
        RowBox[{"(", 
         RowBox[{"918941282", "-", 
          RowBox[{"869901282", " ", "\[Phi]1"}], "-", 
          RowBox[{"914729359", " ", "\[Phi]2"}], "+", 
          RowBox[{"877949359", " ", "\[Phi]1", " ", "\[Phi]2"}]}], ")"}]}]], 
      "+", 
      FractionBox[
       RowBox[{"472349673539711", " ", 
        SuperscriptBox["\[ExponentialE]", 
         RowBox[{
          RowBox[{"2", " ", "a"}], "-", 
          RowBox[{"2", " ", "x"}]}]], " ", "h", " ", "Pr", " ", "\[Lambda]", 
        " ", 
        SuperscriptBox["\[Phi]1", "2"], " ", 
        SuperscriptBox["\[Phi]2", "2"]}], 
       RowBox[{"5952687", " ", 
        RowBox[{"(", 
         RowBox[{"918941282", "-", 
          RowBox[{"869901282", " ", "\[Phi]1"}], "-", 
          RowBox[{"914729359", " ", "\[Phi]2"}], "+", 
          RowBox[{"877949359", " ", "\[Phi]1", " ", "\[Phi]2"}]}], ")"}]}]], 
      "-", 
      FractionBox[
       RowBox[{"472349673539711", " ", 
        SuperscriptBox["\[ExponentialE]", 
         RowBox[{
          RowBox[{"2", " ", "a"}], "-", "x"}]], " ", "h", " ", "Pr", " ", 
        "\[Lambda]", " ", 
        SuperscriptBox["\[Phi]1", "2"], " ", 
        SuperscriptBox["\[Phi]2", "2"]}], 
       RowBox[{"5952687", " ", 
        RowBox[{"(", 
         RowBox[{"918941282", "-", 
          RowBox[{"869901282", " ", "\[Phi]1"}], "-", 
          RowBox[{"914729359", " ", "\[Phi]2"}], "+", 
          RowBox[{"877949359", " ", "\[Phi]1", " ", "\[Phi]2"}]}], ")"}]}]], 
      "+", 
      FractionBox[
       RowBox[{"1417049020619133", " ", 
        SuperscriptBox["\[ExponentialE]", 
         RowBox[{"a", "-", "x"}]], " ", "h", " ", "Pr", " ", "x", " ", 
        "\[Lambda]", " ", 
        SuperscriptBox["\[Phi]1", "2"], " ", 
        SuperscriptBox["\[Phi]2", "2"]}], 
       RowBox[{"15873832", " ", 
        RowBox[{"(", 
         RowBox[{"918941282", "-", 
          RowBox[{"869901282", " ", "\[Phi]1"}], "-", 
          RowBox[{"914729359", " ", "\[Phi]2"}], "+", 
          RowBox[{"877949359", " ", "\[Phi]1", " ", "\[Phi]2"}]}], ")"}]}]], 
      "+", 
      FractionBox[
       RowBox[{"472349673539711", " ", "a", " ", 
        SuperscriptBox["\[ExponentialE]", 
         RowBox[{"a", "-", "x"}]], " ", "h", " ", "Pr", " ", "x", " ", 
        "\[Lambda]", " ", 
        SuperscriptBox["\[Phi]1", "2"], " ", 
        SuperscriptBox["\[Phi]2", "2"]}], 
       RowBox[{"3968458", " ", 
        RowBox[{"(", 
         RowBox[{"918941282", "-", 
          RowBox[{"869901282", " ", "\[Phi]1"}], "-", 
          RowBox[{"914729359", " ", "\[Phi]2"}], "+", 
          RowBox[{"877949359", " ", "\[Phi]1", " ", "\[Phi]2"}]}], ")"}]}]], 
      "-", 
      FractionBox[
       RowBox[{"472349673539711", " ", 
        SuperscriptBox["\[ExponentialE]", 
         RowBox[{"a", "-", "x"}]], " ", "h", " ", "Pr", " ", 
        SuperscriptBox["x", "2"], " ", "\[Lambda]", " ", 
        SuperscriptBox["\[Phi]1", "2"], " ", 
        SuperscriptBox["\[Phi]2", "2"]}], 
       RowBox[{"15873832", " ", 
        RowBox[{"(", 
         RowBox[{"918941282", "-", 
          RowBox[{"869901282", " ", "\[Phi]1"}], "-", 
          RowBox[{"914729359", " ", "\[Phi]2"}], "+", 
          RowBox[{"877949359", " ", "\[Phi]1", " ", "\[Phi]2"}]}], 
         ")"}]}]]}]}], ";"}], "\[IndentingNewLine]", 
   RowBox[{
    RowBox[{
     RowBox[{"u2", "[", 
      RowBox[{
      "x_", ",", "h_", ",", "Nr_", ",", "a_", ",", "\[Phi]1_", ",", 
       "\[Phi]2_", ",", "Pr_", ",", "Ec_", ",", "\[Lambda]_", ",", "Sc_", ",",
        "Rb_", ",", "Nt_", ",", "Nb_"}], "]"}], "=", 
     RowBox[{
      SuperscriptBox["\[ExponentialE]", 
       RowBox[{"a", "-", "x"}]], "+", 
      FractionBox[
       RowBox[{"6871", " ", 
        SuperscriptBox["\[ExponentialE]", 
         RowBox[{
          RowBox[{"2", " ", "a"}], "-", 
          RowBox[{"2", " ", "x"}]}]], " ", "h", " ", "Pr"}], 
       RowBox[{"3", " ", 
        RowBox[{"(", 
         RowBox[{
          RowBox[{"-", "13742"}], "+", 
          RowBox[{"13129", " ", "\[Phi]2"}]}], ")"}]}]], "-", 
      FractionBox[
       RowBox[{"6871", " ", 
        SuperscriptBox["\[ExponentialE]", 
         RowBox[{
          RowBox[{"2", " ", "a"}], "-", "x"}]], " ", "h", " ", "Pr"}], 
       RowBox[{"3", " ", 
        RowBox[{"(", 
         RowBox[{
          RowBox[{"-", "13742"}], "+", 
          RowBox[{"13129", " ", "\[Phi]2"}]}], ")"}]}]], "-", 
      FractionBox[
       RowBox[{"109936", " ", 
        SuperscriptBox["\[ExponentialE]", 
         RowBox[{
          RowBox[{"2", " ", "a"}], "-", 
          RowBox[{"2", " ", "x"}]}]], " ", "h", " ", "Nb", " ", "Pr"}], 
       RowBox[{"9", " ", 
        RowBox[{"(", 
         RowBox[{
          RowBox[{"-", "13742"}], "+", 
          RowBox[{"13129", " ", "\[Phi]2"}]}], ")"}]}]], "+", 
      FractionBox[
       RowBox[{"109936", " ", 
        SuperscriptBox["\[ExponentialE]", 
         RowBox[{
          RowBox[{"2", " ", "a"}], "-", "x"}]], " ", "h", " ", "Nb", " ", 
        "Pr"}], 
       RowBox[{"9", " ", 
        RowBox[{"(", 
         RowBox[{
          RowBox[{"-", "13742"}], "+", 
          RowBox[{"13129", " ", "\[Phi]2"}]}], ")"}]}]], "-", 
      FractionBox[
       RowBox[{"109936", " ", 
        SuperscriptBox["\[ExponentialE]", 
         RowBox[{
          RowBox[{"2", " ", "a"}], "-", 
          RowBox[{"2", " ", "x"}]}]], " ", "h", " ", "Nt", " ", "Pr"}], 
       RowBox[{"9", " ", 
        RowBox[{"(", 
         RowBox[{
          RowBox[{"-", "13742"}], "+", 
          RowBox[{"13129", " ", "\[Phi]2"}]}], ")"}]}]], "+", 
      FractionBox[
       RowBox[{"109936", " ", 
        SuperscriptBox["\[ExponentialE]", 
         RowBox[{
          RowBox[{"2", " ", "a"}], "-", "x"}]], " ", "h", " ", "Nt", " ", 
        "Pr"}], 
       RowBox[{"9", " ", 
        RowBox[{"(", 
         RowBox[{
          RowBox[{"-", "13742"}], "+", 
          RowBox[{"13129", " ", "\[Phi]2"}]}], ")"}]}]], "-", 
      FractionBox[
       RowBox[{"6871", " ", 
        SuperscriptBox["\[ExponentialE]", 
         RowBox[{"a", "-", "x"}]], " ", "h", " ", "x"}], 
       RowBox[{
        RowBox[{"-", "13742"}], "+", 
        RowBox[{"13129", " ", "\[Phi]2"}]}]], "+", 
      FractionBox[
       RowBox[{"6871", " ", 
        SuperscriptBox["\[ExponentialE]", 
         RowBox[{"a", "-", "x"}]], " ", "h", " ", "Pr", " ", "x"}], 
       RowBox[{"4", " ", 
        RowBox[{"(", 
         RowBox[{
          RowBox[{"-", "13742"}], "+", 
          RowBox[{"13129", " ", "\[Phi]2"}]}], ")"}]}]], "+", 
      FractionBox[
       RowBox[{"6871", " ", "a", " ", 
        SuperscriptBox["\[ExponentialE]", 
         RowBox[{"a", "-", "x"}]], " ", "h", " ", "Pr", " ", "x"}], 
       RowBox[{"2", " ", 
        RowBox[{"(", 
         RowBox[{
          RowBox[{"-", "13742"}], "+", 
          RowBox[{"13129", " ", "\[Phi]2"}]}], ")"}]}]], "-", 
      FractionBox[
       RowBox[{"27484", " ", 
        SuperscriptBox["\[ExponentialE]", 
         RowBox[{
          RowBox[{"2", " ", "a"}], "-", 
          RowBox[{"2", " ", "x"}]}]], " ", "h", " ", "Nb", " ", "Pr", " ", 
        "x"}], 
       RowBox[{"3", " ", 
        RowBox[{"(", 
         RowBox[{
          RowBox[{"-", "13742"}], "+", 
          RowBox[{"13129", " ", "\[Phi]2"}]}], ")"}]}]], "-", 
      FractionBox[
       RowBox[{"27484", " ", 
        SuperscriptBox["\[ExponentialE]", 
         RowBox[{
          RowBox[{"2", " ", "a"}], "-", 
          RowBox[{"2", " ", "x"}]}]], " ", "h", " ", "Nt", " ", "Pr", " ", 
        "x"}], 
       RowBox[{"3", " ", 
        RowBox[{"(", 
         RowBox[{
          RowBox[{"-", "13742"}], "+", 
          RowBox[{"13129", " ", "\[Phi]2"}]}], ")"}]}]], "+", 
      FractionBox[
       RowBox[{"6871", " ", 
        SuperscriptBox["\[ExponentialE]", 
         RowBox[{"a", "-", "x"}]], " ", "h", " ", 
        SuperscriptBox["x", "2"]}], 
       RowBox[{
        RowBox[{"-", "13742"}], "+", 
        RowBox[{"13129", " ", "\[Phi]2"}]}]], "-", 
      FractionBox[
       RowBox[{"6871", " ", 
        SuperscriptBox["\[ExponentialE]", 
         RowBox[{"a", "-", "x"}]], " ", "h", " ", "Pr", " ", 
        SuperscriptBox["x", "2"]}], 
       RowBox[{"4", " ", 
        RowBox[{"(", 
         RowBox[{
          RowBox[{"-", "13742"}], "+", 
          RowBox[{"13129", " ", "\[Phi]2"}]}], ")"}]}]], "-", 
      FractionBox[
       RowBox[{"13742", " ", 
        SuperscriptBox["\[ExponentialE]", 
         RowBox[{
          RowBox[{"2", " ", "a"}], "-", 
          RowBox[{"2", " ", "x"}]}]], " ", "h", " ", "Pr", " ", "\[Lambda]"}], 
       RowBox[{"3", " ", 
        RowBox[{"(", 
         RowBox[{
          RowBox[{"-", "13742"}], "+", 
          RowBox[{"13129", " ", "\[Phi]2"}]}], ")"}]}]], "+", 
      FractionBox[
       RowBox[{"13742", " ", 
        SuperscriptBox["\[ExponentialE]", 
         RowBox[{
          RowBox[{"2", " ", "a"}], "-", "x"}]], " ", "h", " ", "Pr", " ", 
        "\[Lambda]"}], 
       RowBox[{"3", " ", 
        RowBox[{"(", 
         RowBox[{
          RowBox[{"-", "13742"}], "+", 
          RowBox[{"13129", " ", "\[Phi]2"}]}], ")"}]}]], "-", 
      FractionBox[
       RowBox[{"20613", " ", 
        SuperscriptBox["\[ExponentialE]", 
         RowBox[{"a", "-", "x"}]], " ", "h", " ", "Pr", " ", "x", " ", 
        "\[Lambda]"}], 
       RowBox[{"4", " ", 
        RowBox[{"(", 
         RowBox[{
          RowBox[{"-", "13742"}], "+", 
          RowBox[{"13129", " ", "\[Phi]2"}]}], ")"}]}]], "-", 
      FractionBox[
       RowBox[{"6871", " ", "a", " ", 
        SuperscriptBox["\[ExponentialE]", 
         RowBox[{"a", "-", "x"}]], " ", "h", " ", "Pr", " ", "x", " ", 
        "\[Lambda]"}], 
       RowBox[{
        RowBox[{"-", "13742"}], "+", 
        RowBox[{"13129", " ", "\[Phi]2"}]}]], "+", 
      FractionBox[
       RowBox[{"6871", " ", 
        SuperscriptBox["\[ExponentialE]", 
         RowBox[{"a", "-", "x"}]], " ", "h", " ", "Pr", " ", 
        SuperscriptBox["x", "2"], " ", "\[Lambda]"}], 
       RowBox[{"4", " ", 
        RowBox[{"(", 
         RowBox[{
          RowBox[{"-", "13742"}], "+", 
          RowBox[{"13129", " ", "\[Phi]2"}]}], ")"}]}]], "-", 
      FractionBox[
       RowBox[{"13742", " ", 
        SuperscriptBox["\[ExponentialE]", 
         RowBox[{
          RowBox[{"2", " ", "a"}], "-", 
          RowBox[{"2", " ", "x"}]}]], " ", "Ec", " ", "h", " ", "Pr", " ", 
        SuperscriptBox[
         RowBox[{"(", 
          RowBox[{"1", "-", "\[Phi]1"}], ")"}], 
         RowBox[{"2", "/", "5"}]]}], 
       RowBox[{"9", " ", 
        RowBox[{"(", 
         RowBox[{
          RowBox[{"-", "13742"}], "+", 
          RowBox[{"13129", " ", "\[Phi]2"}]}], ")"}]}]], "+", 
      FractionBox[
       RowBox[{"13742", " ", 
        SuperscriptBox["\[ExponentialE]", 
         RowBox[{
          RowBox[{"2", " ", "a"}], "-", "x"}]], " ", "Ec", " ", "h", " ", 
        "Pr", " ", 
        SuperscriptBox[
         RowBox[{"(", 
          RowBox[{"1", "-", "\[Phi]1"}], ")"}], 
         RowBox[{"2", "/", "5"}]]}], 
       RowBox[{"9", " ", 
        RowBox[{"(", 
         RowBox[{
          RowBox[{"-", "13742"}], "+", 
          RowBox[{"13129", " ", "\[Phi]2"}]}], ")"}]}]], "-", 
      FractionBox[
       RowBox[{"6871", " ", 
        SuperscriptBox["\[ExponentialE]", 
         RowBox[{
          RowBox[{"2", " ", "a"}], "-", 
          RowBox[{"2", " ", "x"}]}]], " ", "Ec", " ", "h", " ", "Pr", " ", 
        "x", " ", 
        SuperscriptBox[
         RowBox[{"(", 
          RowBox[{"1", "-", "\[Phi]1"}], ")"}], 
         RowBox[{"2", "/", "5"}]]}], 
       RowBox[{"6", " ", 
        RowBox[{"(", 
         RowBox[{
          RowBox[{"-", "13742"}], "+", 
          RowBox[{"13129", " ", "\[Phi]2"}]}], ")"}]}]], "+", 
      FractionBox[
       RowBox[{"54968", " ", 
        SuperscriptBox["\[ExponentialE]", 
         RowBox[{
          RowBox[{"2", " ", "a"}], "-", 
          RowBox[{"2", " ", "x"}]}]], " ", "Ec", " ", "h", " ", "Pr", " ", 
        "\[Lambda]", " ", 
        SuperscriptBox[
         RowBox[{"(", 
          RowBox[{"1", "-", "\[Phi]1"}], ")"}], 
         RowBox[{"2", "/", "5"}]]}], 
       RowBox[{"9", " ", 
        RowBox[{"(", 
         RowBox[{
          RowBox[{"-", "13742"}], "+", 
          RowBox[{"13129", " ", "\[Phi]2"}]}], ")"}]}]], "-", 
      FractionBox[
       RowBox[{"54968", " ", 
        SuperscriptBox["\[ExponentialE]", 
         RowBox[{
          RowBox[{"2", " ", "a"}], "-", "x"}]], " ", "Ec", " ", "h", " ", 
        "Pr", " ", "\[Lambda]", " ", 
        SuperscriptBox[
         RowBox[{"(", 
          RowBox[{"1", "-", "\[Phi]1"}], ")"}], 
         RowBox[{"2", "/", "5"}]]}], 
       RowBox[{"9", " ", 
        RowBox[{"(", 
         RowBox[{
          RowBox[{"-", "13742"}], "+", 
          RowBox[{"13129", " ", "\[Phi]2"}]}], ")"}]}]], "+", 
      FractionBox[
       RowBox[{"13742", " ", 
        SuperscriptBox["\[ExponentialE]", 
         RowBox[{
          RowBox[{"2", " ", "a"}], "-", 
          RowBox[{"2", " ", "x"}]}]], " ", "Ec", " ", "h", " ", "Pr", " ", 
        "x", " ", "\[Lambda]", " ", 
        SuperscriptBox[
         RowBox[{"(", 
          RowBox[{"1", "-", "\[Phi]1"}], ")"}], 
         RowBox[{"2", "/", "5"}]]}], 
       RowBox[{"3", " ", 
        RowBox[{"(", 
         RowBox[{
          RowBox[{"-", "13742"}], "+", 
          RowBox[{"13129", " ", "\[Phi]2"}]}], ")"}]}]], "-", 
      FractionBox[
       RowBox[{"54968", " ", 
        SuperscriptBox["\[ExponentialE]", 
         RowBox[{
          RowBox[{"2", " ", "a"}], "-", 
          RowBox[{"2", " ", "x"}]}]], " ", "Ec", " ", "h", " ", "Pr", " ", 
        SuperscriptBox["\[Lambda]", "2"], " ", 
        SuperscriptBox[
         RowBox[{"(", 
          RowBox[{"1", "-", "\[Phi]1"}], ")"}], 
         RowBox[{"2", "/", "5"}]]}], 
       RowBox[{"9", " ", 
        RowBox[{"(", 
         RowBox[{
          RowBox[{"-", "13742"}], "+", 
          RowBox[{"13129", " ", "\[Phi]2"}]}], ")"}]}]], "+", 
      FractionBox[
       RowBox[{"54968", " ", 
        SuperscriptBox["\[ExponentialE]", 
         RowBox[{
          RowBox[{"2", " ", "a"}], "-", "x"}]], " ", "Ec", " ", "h", " ", 
        "Pr", " ", 
        SuperscriptBox["\[Lambda]", "2"], " ", 
        SuperscriptBox[
         RowBox[{"(", 
          RowBox[{"1", "-", "\[Phi]1"}], ")"}], 
         RowBox[{"2", "/", "5"}]]}], 
       RowBox[{"9", " ", 
        RowBox[{"(", 
         RowBox[{
          RowBox[{"-", "13742"}], "+", 
          RowBox[{"13129", " ", "\[Phi]2"}]}], ")"}]}]], "-", 
      FractionBox[
       RowBox[{"13742", " ", 
        SuperscriptBox["\[ExponentialE]", 
         RowBox[{
          RowBox[{"2", " ", "a"}], "-", 
          RowBox[{"2", " ", "x"}]}]], " ", "Ec", " ", "h", " ", "Pr", " ", 
        "x", " ", 
        SuperscriptBox["\[Lambda]", "2"], " ", 
        SuperscriptBox[
         RowBox[{"(", 
          RowBox[{"1", "-", "\[Phi]1"}], ")"}], 
         RowBox[{"2", "/", "5"}]]}], 
       RowBox[{"3", " ", 
        RowBox[{"(", 
         RowBox[{
          RowBox[{"-", "13742"}], "+", 
          RowBox[{"13129", " ", "\[Phi]2"}]}], ")"}]}]], "-", 
      FractionBox[
       RowBox[{"12952803811", " ", 
        SuperscriptBox["\[ExponentialE]", 
         RowBox[{
          RowBox[{"2", " ", "a"}], "-", 
          RowBox[{"2", " ", "x"}]}]], " ", "h", " ", "Pr", " ", "\[Phi]1"}], 
       RowBox[{"20840673", " ", 
        RowBox[{"(", 
         RowBox[{
          RowBox[{"-", "13742"}], "+", 
          RowBox[{"13129", " ", "\[Phi]2"}]}], ")"}]}]], "+", 
      FractionBox[
       RowBox[{"12952803811", " ", 
        SuperscriptBox["\[ExponentialE]", 
         RowBox[{
          RowBox[{"2", " ", "a"}], "-", "x"}]], " ", "h", " ", "Pr", " ", 
        "\[Phi]1"}], 
       RowBox[{"20840673", " ", 
        RowBox[{"(", 
         RowBox[{
          RowBox[{"-", "13742"}], "+", 
          RowBox[{"13129", " ", "\[Phi]2"}]}], ")"}]}]], "-", 
      FractionBox[
       RowBox[{"12952803811", " ", 
        SuperscriptBox["\[ExponentialE]", 
         RowBox[{"a", "-", "x"}]], " ", "h", " ", "Pr", " ", "x", " ", 
        "\[Phi]1"}], 
       RowBox[{"27787564", " ", 
        RowBox[{"(", 
         RowBox[{
          RowBox[{"-", "13742"}], "+", 
          RowBox[{"13129", " ", "\[Phi]2"}]}], ")"}]}]], "-", 
      FractionBox[
       RowBox[{"12952803811", " ", "a", " ", 
        SuperscriptBox["\[ExponentialE]", 
         RowBox[{"a", "-", "x"}]], " ", "h", " ", "Pr", " ", "x", " ", 
        "\[Phi]1"}], 
       RowBox[{"13893782", " ", 
        RowBox[{"(", 
         RowBox[{
          RowBox[{"-", "13742"}], "+", 
          RowBox[{"13129", " ", "\[Phi]2"}]}], ")"}]}]], "+", 
      FractionBox[
       RowBox[{"12952803811", " ", 
        SuperscriptBox["\[ExponentialE]", 
         RowBox[{"a", "-", "x"}]], " ", "h", " ", "Pr", " ", 
        SuperscriptBox["x", "2"], " ", "\[Phi]1"}], 
       RowBox[{"27787564", " ", 
        RowBox[{"(", 
         RowBox[{
          RowBox[{"-", "13742"}], "+", 
          RowBox[{"13129", " ", "\[Phi]2"}]}], ")"}]}]], "+", 
      FractionBox[
       RowBox[{"25905607622", " ", 
        SuperscriptBox["\[ExponentialE]", 
         RowBox[{
          RowBox[{"2", " ", "a"}], "-", 
          RowBox[{"2", " ", "x"}]}]], " ", "h", " ", "Pr", " ", "\[Lambda]", 
        " ", "\[Phi]1"}], 
       RowBox[{"20840673", " ", 
        RowBox[{"(", 
         RowBox[{
          RowBox[{"-", "13742"}], "+", 
          RowBox[{"13129", " ", "\[Phi]2"}]}], ")"}]}]], "-", 
      FractionBox[
       RowBox[{"25905607622", " ", 
        SuperscriptBox["\[ExponentialE]", 
         RowBox[{
          RowBox[{"2", " ", "a"}], "-", "x"}]], " ", "h", " ", "Pr", " ", 
        "\[Lambda]", " ", "\[Phi]1"}], 
       RowBox[{"20840673", " ", 
        RowBox[{"(", 
         RowBox[{
          RowBox[{"-", "13742"}], "+", 
          RowBox[{"13129", " ", "\[Phi]2"}]}], ")"}]}]], "+", 
      FractionBox[
       RowBox[{"38858411433", " ", 
        SuperscriptBox["\[ExponentialE]", 
         RowBox[{"a", "-", "x"}]], " ", "h", " ", "Pr", " ", "x", " ", 
        "\[Lambda]", " ", "\[Phi]1"}], 
       RowBox[{"27787564", " ", 
        RowBox[{"(", 
         RowBox[{
          RowBox[{"-", "13742"}], "+", 
          RowBox[{"13129", " ", "\[Phi]2"}]}], ")"}]}]], "+", 
      FractionBox[
       RowBox[{"12952803811", " ", "a", " ", 
        SuperscriptBox["\[ExponentialE]", 
         RowBox[{"a", "-", "x"}]], " ", "h", " ", "Pr", " ", "x", " ", 
        "\[Lambda]", " ", "\[Phi]1"}], 
       RowBox[{"6946891", " ", 
        RowBox[{"(", 
         RowBox[{
          RowBox[{"-", "13742"}], "+", 
          RowBox[{"13129", " ", "\[Phi]2"}]}], ")"}]}]], "-", 
      FractionBox[
       RowBox[{"12952803811", " ", 
        SuperscriptBox["\[ExponentialE]", 
         RowBox[{"a", "-", "x"}]], " ", "h", " ", "Pr", " ", 
        SuperscriptBox["x", "2"], " ", "\[Lambda]", " ", "\[Phi]1"}], 
       RowBox[{"27787564", " ", 
        RowBox[{"(", 
         RowBox[{
          RowBox[{"-", "13742"}], "+", 
          RowBox[{"13129", " ", "\[Phi]2"}]}], ")"}]}]], "-", 
      FractionBox[
       RowBox[{"13129", " ", 
        SuperscriptBox["\[ExponentialE]", 
         RowBox[{
          RowBox[{"2", " ", "a"}], "-", 
          RowBox[{"2", " ", "x"}]}]], " ", "h", " ", "Pr", " ", "\[Phi]2"}], 
       RowBox[{"6", " ", 
        RowBox[{"(", 
         RowBox[{
          RowBox[{"-", "13742"}], "+", 
          RowBox[{"13129", " ", "\[Phi]2"}]}], ")"}]}]], "+", 
      FractionBox[
       RowBox[{"13129", " ", 
        SuperscriptBox["\[ExponentialE]", 
         RowBox[{
          RowBox[{"2", " ", "a"}], "-", "x"}]], " ", "h", " ", "Pr", " ", 
        "\[Phi]2"}], 
       RowBox[{"6", " ", 
        RowBox[{"(", 
         RowBox[{
          RowBox[{"-", "13742"}], "+", 
          RowBox[{"13129", " ", "\[Phi]2"}]}], ")"}]}]], "+", 
      FractionBox[
       RowBox[{"105032", " ", 
        SuperscriptBox["\[ExponentialE]", 
         RowBox[{
          RowBox[{"2", " ", "a"}], "-", 
          RowBox[{"2", " ", "x"}]}]], " ", "h", " ", "Nb", " ", "Pr", " ", 
        "\[Phi]2"}], 
       RowBox[{"9", " ", 
        RowBox[{"(", 
         RowBox[{
          RowBox[{"-", "13742"}], "+", 
          RowBox[{"13129", " ", "\[Phi]2"}]}], ")"}]}]], "-", 
      FractionBox[
       RowBox[{"105032", " ", 
        SuperscriptBox["\[ExponentialE]", 
         RowBox[{
          RowBox[{"2", " ", "a"}], "-", "x"}]], " ", "h", " ", "Nb", " ", 
        "Pr", " ", "\[Phi]2"}], 
       RowBox[{"9", " ", 
        RowBox[{"(", 
         RowBox[{
          RowBox[{"-", "13742"}], "+", 
          RowBox[{"13129", " ", "\[Phi]2"}]}], ")"}]}]], "+", 
      FractionBox[
       RowBox[{"105032", " ", 
        SuperscriptBox["\[ExponentialE]", 
         RowBox[{
          RowBox[{"2", " ", "a"}], "-", 
          RowBox[{"2", " ", "x"}]}]], " ", "h", " ", "Nt", " ", "Pr", " ", 
        "\[Phi]2"}], 
       RowBox[{"9", " ", 
        RowBox[{"(", 
         RowBox[{
          RowBox[{"-", "13742"}], "+", 
          RowBox[{"13129", " ", "\[Phi]2"}]}], ")"}]}]], "-", 
      FractionBox[
       RowBox[{"105032", " ", 
        SuperscriptBox["\[ExponentialE]", 
         RowBox[{
          RowBox[{"2", " ", "a"}], "-", "x"}]], " ", "h", " ", "Nt", " ", 
        "Pr", " ", "\[Phi]2"}], 
       RowBox[{"9", " ", 
        RowBox[{"(", 
         RowBox[{
          RowBox[{"-", "13742"}], "+", 
          RowBox[{"13129", " ", "\[Phi]2"}]}], ")"}]}]], "-", 
      FractionBox[
       RowBox[{"13129", " ", 
        SuperscriptBox["\[ExponentialE]", 
         RowBox[{"a", "-", "x"}]], " ", "h", " ", "x", " ", "\[Phi]2"}], 
       RowBox[{
        RowBox[{"-", "13742"}], "+", 
        RowBox[{"13129", " ", "\[Phi]2"}]}]], "-", 
      FractionBox[
       RowBox[{"13129", " ", 
        SuperscriptBox["\[ExponentialE]", 
         RowBox[{"a", "-", "x"}]], " ", "h", " ", "Pr", " ", "x", " ", 
        "\[Phi]2"}], 
       RowBox[{"8", " ", 
        RowBox[{"(", 
         RowBox[{
          RowBox[{"-", "13742"}], "+", 
          RowBox[{"13129", " ", "\[Phi]2"}]}], ")"}]}]], "-", 
      FractionBox[
       RowBox[{"13129", " ", "a", " ", 
        SuperscriptBox["\[ExponentialE]", 
         RowBox[{"a", "-", "x"}]], " ", "h", " ", "Pr", " ", "x", " ", 
        "\[Phi]2"}], 
       RowBox[{"4", " ", 
        RowBox[{"(", 
         RowBox[{
          RowBox[{"-", "13742"}], "+", 
          RowBox[{"13129", " ", "\[Phi]2"}]}], ")"}]}]], "+", 
      FractionBox[
       RowBox[{"26258", " ", 
        SuperscriptBox["\[ExponentialE]", 
         RowBox[{
          RowBox[{"2", " ", "a"}], "-", 
          RowBox[{"2", " ", "x"}]}]], " ", "h", " ", "Nb", " ", "Pr", " ", 
        "x", " ", "\[Phi]2"}], 
       RowBox[{"3", " ", 
        RowBox[{"(", 
         RowBox[{
          RowBox[{"-", "13742"}], "+", 
          RowBox[{"13129", " ", "\[Phi]2"}]}], ")"}]}]], "+", 
      FractionBox[
       RowBox[{"26258", " ", 
        SuperscriptBox["\[ExponentialE]", 
         RowBox[{
          RowBox[{"2", " ", "a"}], "-", 
          RowBox[{"2", " ", "x"}]}]], " ", "h", " ", "Nt", " ", "Pr", " ", 
        "x", " ", "\[Phi]2"}], 
       RowBox[{"3", " ", 
        RowBox[{"(", 
         RowBox[{
          RowBox[{"-", "13742"}], "+", 
          RowBox[{"13129", " ", "\[Phi]2"}]}], ")"}]}]], "+", 
      FractionBox[
       RowBox[{"13129", " ", 
        SuperscriptBox["\[ExponentialE]", 
         RowBox[{"a", "-", "x"}]], " ", "h", " ", 
        SuperscriptBox["x", "2"], " ", "\[Phi]2"}], 
       RowBox[{
        RowBox[{"-", "13742"}], "+", 
        RowBox[{"13129", " ", "\[Phi]2"}]}]], "+", 
      FractionBox[
       RowBox[{"13129", " ", 
        SuperscriptBox["\[ExponentialE]", 
         RowBox[{"a", "-", "x"}]], " ", "h", " ", "Pr", " ", 
        SuperscriptBox["x", "2"], " ", "\[Phi]2"}], 
       RowBox[{"8", " ", 
        RowBox[{"(", 
         RowBox[{
          RowBox[{"-", "13742"}], "+", 
          RowBox[{"13129", " ", "\[Phi]2"}]}], ")"}]}]], "+", 
      FractionBox[
       RowBox[{"13129", " ", 
        SuperscriptBox["\[ExponentialE]", 
         RowBox[{
          RowBox[{"2", " ", "a"}], "-", 
          RowBox[{"2", " ", "x"}]}]], " ", "h", " ", "Pr", " ", "\[Lambda]", 
        " ", "\[Phi]2"}], 
       RowBox[{"3", " ", 
        RowBox[{"(", 
         RowBox[{
          RowBox[{"-", "13742"}], "+", 
          RowBox[{"13129", " ", "\[Phi]2"}]}], ")"}]}]], "-", 
      FractionBox[
       RowBox[{"13129", " ", 
        SuperscriptBox["\[ExponentialE]", 
         RowBox[{
          RowBox[{"2", " ", "a"}], "-", "x"}]], " ", "h", " ", "Pr", " ", 
        "\[Lambda]", " ", "\[Phi]2"}], 
       RowBox[{"3", " ", 
        RowBox[{"(", 
         RowBox[{
          RowBox[{"-", "13742"}], "+", 
          RowBox[{"13129", " ", "\[Phi]2"}]}], ")"}]}]], "+", 
      FractionBox[
       RowBox[{"39387", " ", 
        SuperscriptBox["\[ExponentialE]", 
         RowBox[{"a", "-", "x"}]], " ", "h", " ", "Pr", " ", "x", " ", 
        "\[Lambda]", " ", "\[Phi]2"}], 
       RowBox[{"8", " ", 
        RowBox[{"(", 
         RowBox[{
          RowBox[{"-", "13742"}], "+", 
          RowBox[{"13129", " ", "\[Phi]2"}]}], ")"}]}]], "+", 
      FractionBox[
       RowBox[{"13129", " ", "a", " ", 
        SuperscriptBox["\[ExponentialE]", 
         RowBox[{"a", "-", "x"}]], " ", "h", " ", "Pr", " ", "x", " ", 
        "\[Lambda]", " ", "\[Phi]2"}], 
       RowBox[{"2", " ", 
        RowBox[{"(", 
         RowBox[{
          RowBox[{"-", "13742"}], "+", 
          RowBox[{"13129", " ", "\[Phi]2"}]}], ")"}]}]], "-", 
      FractionBox[
       RowBox[{"13129", " ", 
        SuperscriptBox["\[ExponentialE]", 
         RowBox[{"a", "-", "x"}]], " ", "h", " ", "Pr", " ", 
        SuperscriptBox["x", "2"], " ", "\[Lambda]", " ", "\[Phi]2"}], 
       RowBox[{"8", " ", 
        RowBox[{"(", 
         RowBox[{
          RowBox[{"-", "13742"}], "+", 
          RowBox[{"13129", " ", "\[Phi]2"}]}], ")"}]}]], "+", 
      FractionBox[
       RowBox[{"13129", " ", 
        SuperscriptBox["\[ExponentialE]", 
         RowBox[{
          RowBox[{"2", " ", "a"}], "-", 
          RowBox[{"2", " ", "x"}]}]], " ", "Ec", " ", "h", " ", "Pr", " ", 
        SuperscriptBox[
         RowBox[{"(", 
          RowBox[{"1", "-", "\[Phi]1"}], ")"}], 
         RowBox[{"2", "/", "5"}]], " ", "\[Phi]2"}], 
       RowBox[{"9", " ", 
        RowBox[{"(", 
         RowBox[{
          RowBox[{"-", "13742"}], "+", 
          RowBox[{"13129", " ", "\[Phi]2"}]}], ")"}]}]], "-", 
      FractionBox[
       RowBox[{"13129", " ", 
        SuperscriptBox["\[ExponentialE]", 
         RowBox[{
          RowBox[{"2", " ", "a"}], "-", "x"}]], " ", "Ec", " ", "h", " ", 
        "Pr", " ", 
        SuperscriptBox[
         RowBox[{"(", 
          RowBox[{"1", "-", "\[Phi]1"}], ")"}], 
         RowBox[{"2", "/", "5"}]], " ", "\[Phi]2"}], 
       RowBox[{"9", " ", 
        RowBox[{"(", 
         RowBox[{
          RowBox[{"-", "13742"}], "+", 
          RowBox[{"13129", " ", "\[Phi]2"}]}], ")"}]}]], "+", 
      FractionBox[
       RowBox[{"13129", " ", 
        SuperscriptBox["\[ExponentialE]", 
         RowBox[{
          RowBox[{"2", " ", "a"}], "-", 
          RowBox[{"2", " ", "x"}]}]], " ", "Ec", " ", "h", " ", "Pr", " ", 
        "x", " ", 
        SuperscriptBox[
         RowBox[{"(", 
          RowBox[{"1", "-", "\[Phi]1"}], ")"}], 
         RowBox[{"2", "/", "5"}]], " ", "\[Phi]2"}], 
       RowBox[{"12", " ", 
        RowBox[{"(", 
         RowBox[{
          RowBox[{"-", "13742"}], "+", 
          RowBox[{"13129", " ", "\[Phi]2"}]}], ")"}]}]], "-", 
      FractionBox[
       RowBox[{"52516", " ", 
        SuperscriptBox["\[ExponentialE]", 
         RowBox[{
          RowBox[{"2", " ", "a"}], "-", 
          RowBox[{"2", " ", "x"}]}]], " ", "Ec", " ", "h", " ", "Pr", " ", 
        "\[Lambda]", " ", 
        SuperscriptBox[
         RowBox[{"(", 
          RowBox[{"1", "-", "\[Phi]1"}], ")"}], 
         RowBox[{"2", "/", "5"}]], " ", "\[Phi]2"}], 
       RowBox[{"9", " ", 
        RowBox[{"(", 
         RowBox[{
          RowBox[{"-", "13742"}], "+", 
          RowBox[{"13129", " ", "\[Phi]2"}]}], ")"}]}]], "+", 
      FractionBox[
       RowBox[{"52516", " ", 
        SuperscriptBox["\[ExponentialE]", 
         RowBox[{
          RowBox[{"2", " ", "a"}], "-", "x"}]], " ", "Ec", " ", "h", " ", 
        "Pr", " ", "\[Lambda]", " ", 
        SuperscriptBox[
         RowBox[{"(", 
          RowBox[{"1", "-", "\[Phi]1"}], ")"}], 
         RowBox[{"2", "/", "5"}]], " ", "\[Phi]2"}], 
       RowBox[{"9", " ", 
        RowBox[{"(", 
         RowBox[{
          RowBox[{"-", "13742"}], "+", 
          RowBox[{"13129", " ", "\[Phi]2"}]}], ")"}]}]], "-", 
      FractionBox[
       RowBox[{"13129", " ", 
        SuperscriptBox["\[ExponentialE]", 
         RowBox[{
          RowBox[{"2", " ", "a"}], "-", 
          RowBox[{"2", " ", "x"}]}]], " ", "Ec", " ", "h", " ", "Pr", " ", 
        "x", " ", "\[Lambda]", " ", 
        SuperscriptBox[
         RowBox[{"(", 
          RowBox[{"1", "-", "\[Phi]1"}], ")"}], 
         RowBox[{"2", "/", "5"}]], " ", "\[Phi]2"}], 
       RowBox[{"3", " ", 
        RowBox[{"(", 
         RowBox[{
          RowBox[{"-", "13742"}], "+", 
          RowBox[{"13129", " ", "\[Phi]2"}]}], ")"}]}]], "+", 
      FractionBox[
       RowBox[{"52516", " ", 
        SuperscriptBox["\[ExponentialE]", 
         RowBox[{
          RowBox[{"2", " ", "a"}], "-", 
          RowBox[{"2", " ", "x"}]}]], " ", "Ec", " ", "h", " ", "Pr", " ", 
        SuperscriptBox["\[Lambda]", "2"], " ", 
        SuperscriptBox[
         RowBox[{"(", 
          RowBox[{"1", "-", "\[Phi]1"}], ")"}], 
         RowBox[{"2", "/", "5"}]], " ", "\[Phi]2"}], 
       RowBox[{"9", " ", 
        RowBox[{"(", 
         RowBox[{
          RowBox[{"-", "13742"}], "+", 
          RowBox[{"13129", " ", "\[Phi]2"}]}], ")"}]}]], "-", 
      FractionBox[
       RowBox[{"52516", " ", 
        SuperscriptBox["\[ExponentialE]", 
         RowBox[{
          RowBox[{"2", " ", "a"}], "-", "x"}]], " ", "Ec", " ", "h", " ", 
        "Pr", " ", 
        SuperscriptBox["\[Lambda]", "2"], " ", 
        SuperscriptBox[
         RowBox[{"(", 
          RowBox[{"1", "-", "\[Phi]1"}], ")"}], 
         RowBox[{"2", "/", "5"}]], " ", "\[Phi]2"}], 
       RowBox[{"9", " ", 
        RowBox[{"(", 
         RowBox[{
          RowBox[{"-", "13742"}], "+", 
          RowBox[{"13129", " ", "\[Phi]2"}]}], ")"}]}]], "+", 
      FractionBox[
       RowBox[{"13129", " ", 
        SuperscriptBox["\[ExponentialE]", 
         RowBox[{
          RowBox[{"2", " ", "a"}], "-", 
          RowBox[{"2", " ", "x"}]}]], " ", "Ec", " ", "h", " ", "Pr", " ", 
        "x", " ", 
        SuperscriptBox["\[Lambda]", "2"], " ", 
        SuperscriptBox[
         RowBox[{"(", 
          RowBox[{"1", "-", "\[Phi]1"}], ")"}], 
         RowBox[{"2", "/", "5"}]], " ", "\[Phi]2"}], 
       RowBox[{"3", " ", 
        RowBox[{"(", 
         RowBox[{
          RowBox[{"-", "13742"}], "+", 
          RowBox[{"13129", " ", "\[Phi]2"}]}], ")"}]}]], "+", 
      FractionBox[
       RowBox[{"24750016189", " ", 
        SuperscriptBox["\[ExponentialE]", 
         RowBox[{
          RowBox[{"2", " ", "a"}], "-", 
          RowBox[{"2", " ", "x"}]}]], " ", "h", " ", "Pr", " ", "\[Phi]1", 
        " ", "\[Phi]2"}], 
       RowBox[{"41681346", " ", 
        RowBox[{"(", 
         RowBox[{
          RowBox[{"-", "13742"}], "+", 
          RowBox[{"13129", " ", "\[Phi]2"}]}], ")"}]}]], "-", 
      FractionBox[
       RowBox[{"24750016189", " ", 
        SuperscriptBox["\[ExponentialE]", 
         RowBox[{
          RowBox[{"2", " ", "a"}], "-", "x"}]], " ", "h", " ", "Pr", " ", 
        "\[Phi]1", " ", "\[Phi]2"}], 
       RowBox[{"41681346", " ", 
        RowBox[{"(", 
         RowBox[{
          RowBox[{"-", "13742"}], "+", 
          RowBox[{"13129", " ", "\[Phi]2"}]}], ")"}]}]], "+", 
      FractionBox[
       RowBox[{"24750016189", " ", 
        SuperscriptBox["\[ExponentialE]", 
         RowBox[{"a", "-", "x"}]], " ", "h", " ", "Pr", " ", "x", " ", 
        "\[Phi]1", " ", "\[Phi]2"}], 
       RowBox[{"55575128", " ", 
        RowBox[{"(", 
         RowBox[{
          RowBox[{"-", "13742"}], "+", 
          RowBox[{"13129", " ", "\[Phi]2"}]}], ")"}]}]], "+", 
      FractionBox[
       RowBox[{"24750016189", " ", "a", " ", 
        SuperscriptBox["\[ExponentialE]", 
         RowBox[{"a", "-", "x"}]], " ", "h", " ", "Pr", " ", "x", " ", 
        "\[Phi]1", " ", "\[Phi]2"}], 
       RowBox[{"27787564", " ", 
        RowBox[{"(", 
         RowBox[{
          RowBox[{"-", "13742"}], "+", 
          RowBox[{"13129", " ", "\[Phi]2"}]}], ")"}]}]], "-", 
      FractionBox[
       RowBox[{"24750016189", " ", 
        SuperscriptBox["\[ExponentialE]", 
         RowBox[{"a", "-", "x"}]], " ", "h", " ", "Pr", " ", 
        SuperscriptBox["x", "2"], " ", "\[Phi]1", " ", "\[Phi]2"}], 
       RowBox[{"55575128", " ", 
        RowBox[{"(", 
         RowBox[{
          RowBox[{"-", "13742"}], "+", 
          RowBox[{"13129", " ", "\[Phi]2"}]}], ")"}]}]], "-", 
      FractionBox[
       RowBox[{"24750016189", " ", 
        SuperscriptBox["\[ExponentialE]", 
         RowBox[{
          RowBox[{"2", " ", "a"}], "-", 
          RowBox[{"2", " ", "x"}]}]], " ", "h", " ", "Pr", " ", "\[Lambda]", 
        " ", "\[Phi]1", " ", "\[Phi]2"}], 
       RowBox[{"20840673", " ", 
        RowBox[{"(", 
         RowBox[{
          RowBox[{"-", "13742"}], "+", 
          RowBox[{"13129", " ", "\[Phi]2"}]}], ")"}]}]], "+", 
      FractionBox[
       RowBox[{"24750016189", " ", 
        SuperscriptBox["\[ExponentialE]", 
         RowBox[{
          RowBox[{"2", " ", "a"}], "-", "x"}]], " ", "h", " ", "Pr", " ", 
        "\[Lambda]", " ", "\[Phi]1", " ", "\[Phi]2"}], 
       RowBox[{"20840673", " ", 
        RowBox[{"(", 
         RowBox[{
          RowBox[{"-", "13742"}], "+", 
          RowBox[{"13129", " ", "\[Phi]2"}]}], ")"}]}]], "-", 
      FractionBox[
       RowBox[{"74250048567", " ", 
        SuperscriptBox["\[ExponentialE]", 
         RowBox[{"a", "-", "x"}]], " ", "h", " ", "Pr", " ", "x", " ", 
        "\[Lambda]", " ", "\[Phi]1", " ", "\[Phi]2"}], 
       RowBox[{"55575128", " ", 
        RowBox[{"(", 
         RowBox[{
          RowBox[{"-", "13742"}], "+", 
          RowBox[{"13129", " ", "\[Phi]2"}]}], ")"}]}]], "-", 
      FractionBox[
       RowBox[{"24750016189", " ", "a", " ", 
        SuperscriptBox["\[ExponentialE]", 
         RowBox[{"a", "-", "x"}]], " ", "h", " ", "Pr", " ", "x", " ", 
        "\[Lambda]", " ", "\[Phi]1", " ", "\[Phi]2"}], 
       RowBox[{"13893782", " ", 
        RowBox[{"(", 
         RowBox[{
          RowBox[{"-", "13742"}], "+", 
          RowBox[{"13129", " ", "\[Phi]2"}]}], ")"}]}]], "+", 
      FractionBox[
       RowBox[{"24750016189", " ", 
        SuperscriptBox["\[ExponentialE]", 
         RowBox[{"a", "-", "x"}]], " ", "h", " ", "Pr", " ", 
        SuperscriptBox["x", "2"], " ", "\[Lambda]", " ", "\[Phi]1", " ", 
        "\[Phi]2"}], 
       RowBox[{"55575128", " ", 
        RowBox[{"(", 
         RowBox[{
          RowBox[{"-", "13742"}], "+", 
          RowBox[{"13129", " ", "\[Phi]2"}]}], ")"}]}]]}]}], ";"}], 
   "\[IndentingNewLine]", "\[IndentingNewLine]", 
   RowBox[{"<<", "\"\<PlotLegends`\>\""}], "\n", 
   RowBox[{
    RowBox[{"w1", "=", 
     RowBox[{"Plot", "[", 
      RowBox[{
       RowBox[{"{", 
        RowBox[{
         RowBox[{"u1", "[", 
          RowBox[{"x", ",", 
           RowBox[{"-", ".8"}], ",", "0.6", ",", ".02", ",", "0.02", ",", 
           "0.02", ",", "6.2", ",", "01.2", ",", "1.01", ",", " ", "0.1", ",",
            "0.1", ",", "0.1", ",", "0.1"}], "]"}], ",", 
         RowBox[{"u1", "[", 
          RowBox[{"x", ",", 
           RowBox[{"-", ".8"}], ",", "0.6", ",", ".02", ",", "0.12", ",", 
           ".12", ",", "6.2", ",", "01.2", ",", "01.01", ",", " ", "0.1", ",",
            "0.1", ",", "0.1", ",", "0.1"}], "]"}], ",", 
         RowBox[{"u1", "[", 
          RowBox[{"x", ",", 
           RowBox[{"-", ".8"}], ",", "0.6", ",", ".02", ",", "0.22", ",", 
           ".22", ",", "6.2", ",", "01.2", ",", "01.01", ",", " ", "0.1", ",",
            "0.1", ",", "0.1", ",", "0.1"}], "]"}]}], "}"}], ",", 
       RowBox[{"{", 
        RowBox[{"x", ",", "0", ",", "10"}], "}"}], ",", 
       RowBox[{"PlotRange", "\[Rule]", "All"}], ",", 
       RowBox[{"BaseStyle", "\[Rule]", 
        RowBox[{"{", 
         RowBox[{
          RowBox[{"FontFamily", "\[Rule]", "\"\<Times\>\""}], ",", 
          RowBox[{"FontSize", "\[Rule]", "24"}]}], "}"}]}], ",", 
       RowBox[{"AxesOrigin", "\[Rule]", 
        RowBox[{"{", 
         RowBox[{"0", ",", "0"}], "}"}]}], ",", "\[IndentingNewLine]", 
       RowBox[{"PlotStyle", "\[Rule]", 
        RowBox[{"{", 
         RowBox[{
          RowBox[{"{", 
           RowBox[{
            RowBox[{"Thickness", "[", "0.003", "]"}], ",", 
            RowBox[{"Dashing", "[", 
             RowBox[{"{", "0.001", "}"}], "]"}], ",", "Red"}], "}"}], ",", 
          RowBox[{"{", 
           RowBox[{
            RowBox[{"Thickness", "[", "0.003", "]"}], ",", 
            RowBox[{"Dashing", "[", 
             RowBox[{"{", "0.001", "}"}], "]"}], ",", "Magenta"}], "}"}], ",", 
          RowBox[{"{", 
           RowBox[{
            RowBox[{"Thickness", "[", "0.003", "]"}], ",", 
            RowBox[{"Dashing", "[", 
             RowBox[{"{", "0.001", "}"}], "]"}], ",", "Black"}], "}"}]}], 
         "}"}]}]}], "]"}]}], ";"}], "\[IndentingNewLine]", 
   RowBox[{
    RowBox[{"w2", "=", 
     RowBox[{"Plot", "[", 
      RowBox[{
       RowBox[{"{", 
        RowBox[{
         RowBox[{"u2", "[", 
          RowBox[{"x", ",", 
           RowBox[{"-", ".8"}], ",", "0.6", ",", ".02", ",", "0.0", ",", 
           "0.0", ",", "6.2", ",", "01.2", ",", "1.01", ",", " ", "0.1", ",", 
           "0.1", ",", "0.1", ",", "0.1"}], "]"}], ",", 
         RowBox[{"u2", "[", 
          RowBox[{"x", ",", 
           RowBox[{"-", ".8"}], ",", "0.6", ",", ".02", ",", "0.1", ",", ".1",
            ",", "6.2", ",", "01.2", ",", "1.01", ",", " ", "0.1", ",", "0.1",
            ",", "0.1", ",", "0.1"}], "]"}], ",", 
         RowBox[{"u2", "[", 
          RowBox[{"x", ",", 
           RowBox[{"-", ".8"}], ",", "0.6", ",", ".02", ",", "0.2", ",", ".2",
            ",", "6.2", ",", "01.2", ",", "1.01", ",", " ", "0.1", ",", "0.1",
            ",", "0.1", ",", "0.1"}], "]"}]}], "}"}], ",", 
       RowBox[{"{", 
        RowBox[{"x", ",", "0", ",", "10"}], "}"}], ",", 
       RowBox[{"PlotRange", "\[Rule]", "All"}], ",", 
       RowBox[{"BaseStyle", "\[Rule]", 
        RowBox[{"{", 
         RowBox[{
          RowBox[{"FontFamily", "\[Rule]", "\"\<Times\>\""}], ",", 
          RowBox[{"FontSize", "\[Rule]", "24"}]}], "}"}]}], ",", 
       RowBox[{"AxesOrigin", "\[Rule]", 
        RowBox[{"{", 
         RowBox[{"0", ",", "0"}], "}"}]}], ",", "\[IndentingNewLine]", 
       RowBox[{"PlotStyle", "\[Rule]", 
        RowBox[{"{", 
         RowBox[{
          RowBox[{"{", 
           RowBox[{
            RowBox[{"Thickness", "[", "0.003", "]"}], ",", 
            RowBox[{"Dashing", "[", 
             RowBox[{"{", "0.01", "}"}], "]"}], ",", "Red"}], "}"}], ",", 
          RowBox[{"{", 
           RowBox[{
            RowBox[{"Thickness", "[", "0.003", "]"}], ",", 
            RowBox[{"Dashing", "[", 
             RowBox[{"{", "0.01", "}"}], "]"}], ",", "Magenta"}], "}"}], ",", 
          RowBox[{"{", 
           RowBox[{
            RowBox[{"Thickness", "[", "0.003", "]"}], ",", 
            RowBox[{"Dashing", "[", 
             RowBox[{"{", "0.01", "}"}], "]"}], ",", "Black"}], "}"}]}], 
         "}"}]}]}], "]"}]}], ";"}], "\[IndentingNewLine]", 
   RowBox[{"Show", "[", 
    RowBox[{
     RowBox[{"{", 
      RowBox[{"w1", ",", "w2"}], "}"}], ",", 
     RowBox[{"PlotRange", "\[Rule]", "All"}], ",", 
     RowBox[{"Frame", "\[Rule]", "True"}], ",", 
     RowBox[{"FrameLabel", "\[Rule]", 
      RowBox[{"{", 
       RowBox[{
        StyleBox["\[Eta]",
         FontFamily->"Courier New",
         FontSize->24], ",", "\"\<\!\(\*
StyleBox[\"\[Theta]\",
FontSize->24,
FontSlant->\"Italic\"]\)\!\(\*
StyleBox[\"(\",
FontSize->24]\)\!\(\*
StyleBox[\"\[Eta]\",
FontFamily->\"Courier New\",
FontSize->24]\)\!\(\*
StyleBox[\")\",
FontSize->24]\)\>\""}], "}"}]}], ",", 
     RowBox[{"Axes", "\[Rule]", 
      RowBox[{"{", 
       RowBox[{"False", ",", "True"}], "}"}]}]}], "]"}]}]}]], "Input",
 CellChangeTimes->{{3.7215660274516416`*^9, 3.721566040349787*^9}, {
   3.7215660977220354`*^9, 3.721566411299962*^9}, {3.7217140979679117`*^9, 
   3.7217141382352147`*^9}, {3.7217141744782877`*^9, 
   3.7217142351327567`*^9}, {3.7217142913909745`*^9, 
   3.7217143138822613`*^9}, {3.7217143443090014`*^9, 3.721714401441269*^9}, {
   3.721714490604369*^9, 3.721714498725834*^9}, {3.721714559828328*^9, 
   3.721714715861253*^9}, {3.72171481546695*^9, 3.721714827912662*^9}, {
   3.7217148741303053`*^9, 3.7217148859049788`*^9}, {3.721714920730971*^9, 
   3.7217150028106656`*^9}, {3.721715043835012*^9, 3.7217150602969537`*^9}, {
   3.721992236288072*^9, 3.721992356155928*^9}, {3.721992401347513*^9, 
   3.721992440421748*^9}, {3.7219924727905993`*^9, 3.7219926492456923`*^9}, {
   3.7333638987053666`*^9, 3.7333639503733215`*^9}, {3.7333639856553397`*^9, 
   3.733364003580365*^9}, {3.734701545392618*^9, 3.73470155958343*^9}, {
   3.7374696280768843`*^9, 3.7374696866802363`*^9}, {3.737469717001971*^9, 
   3.7374697817396736`*^9}, {3.737469814314537*^9, 3.7374698243581114`*^9}, {
   3.737469868886658*^9, 3.737469883880516*^9}, {3.73747010178998*^9, 
   3.73747011683784*^9}, {3.742801109877433*^9, 3.7428011239772387`*^9}, {
   3.7428012368116927`*^9, 3.742801403158207*^9}, {3.7428018436164*^9, 
   3.742801847479621*^9}, {3.742801906820015*^9, 3.7428019442901583`*^9}, {
   3.7428244706367598`*^9, 3.7428244874497213`*^9}, {3.7428249772087336`*^9, 
   3.74282505110196*^9}, 3.7428253443807344`*^9, 3.7428253814418545`*^9, {
   3.7428254676347847`*^9, 3.742825659545761*^9}, {3.742825710108653*^9, 
   3.742825726630598*^9}, {3.7428258252772408`*^9, 3.7428258845406303`*^9}, {
   3.7428259192486153`*^9, 3.742825920430683*^9}, 3.742826032039067*^9, {
   3.7428261450865326`*^9, 3.7428261588573203`*^9}, {3.742826616365488*^9, 
   3.7428266672003956`*^9}, {3.742826789868412*^9, 3.7428268217072334`*^9}, {
   3.7428268520229673`*^9, 3.742826956383936*^9}, {3.742826993364051*^9, 
   3.7428270220736933`*^9}, {3.742827256343093*^9, 3.7428272743101206`*^9}, {
   3.7428276868707175`*^9, 3.7428277375626173`*^9}, 3.7428278598406105`*^9, 
   3.7428281046706142`*^9, {3.7428281953728027`*^9, 3.742828216035984*^9}, {
   3.7428282572883434`*^9, 3.742828413748293*^9}, {3.742828569184183*^9, 
   3.742828636926058*^9}, {3.7428286858188543`*^9, 3.7428287005486965`*^9}, 
   3.742828792473954*^9, {3.742828855752574*^9, 3.742828858575735*^9}, {
   3.7428291281791553`*^9, 3.7428291440190616`*^9}, {3.7428292728974333`*^9, 
   3.7428292821899643`*^9}, {3.7428294123974123`*^9, 
   3.7428294408540397`*^9}, {3.7428295540865164`*^9, 
   3.7428295572576976`*^9}, {3.742829658933513*^9, 3.7428296693781104`*^9}, {
   3.74282978877594*^9, 3.742829821891834*^9}, {3.742829932568164*^9, 
   3.7428299767876935`*^9}, {3.742830164575434*^9, 3.7428301777041855`*^9}, {
   3.742830278165931*^9, 3.7428302857083626`*^9}, {3.7428304974704747`*^9, 
   3.7428305596040287`*^9}, 3.748051130767848*^9, {3.7480511899702344`*^9, 
   3.7480512061381593`*^9}, {3.7480512629834104`*^9, 3.748051355405697*^9}, {
   3.7480514237086034`*^9, 3.748051453946333*^9}, {3.7480515607504416`*^9, 
   3.7480515616344924`*^9}, {3.7480518074465523`*^9, 
   3.7480519287534904`*^9}, {3.748052158770646*^9, 3.7480521838410807`*^9}, 
   3.748052308774226*^9, 3.748052381271373*^9, {3.748052503644372*^9, 
   3.748052518889244*^9}, {3.748065138439912*^9, 3.7480651581030364`*^9}, {
   3.748065235732476*^9, 3.748065243327911*^9}, {3.7480653731173344`*^9, 
   3.7480653871651382`*^9}, {3.7480659361405373`*^9, 3.748065938995701*^9}, {
   3.7480661033671026`*^9, 3.7480661068853035`*^9}, {3.7480661877969313`*^9, 
   3.7480661892130127`*^9}, {3.7480665406911163`*^9, 
   3.7480665416531706`*^9}, {3.7480671771705203`*^9, 
   3.7480672099003925`*^9}, {3.748067752477426*^9, 3.748067763467055*^9}, {
   3.7480726954473696`*^9, 3.748072700449656*^9}, {3.7480728219126034`*^9, 
   3.74807287413559*^9}, {3.7480729828968105`*^9, 3.748073000777834*^9}, {
   3.7480734464583254`*^9, 3.748073502612537*^9}, {3.7480736250795417`*^9, 
   3.748073653764182*^9}, 3.7480737234921703`*^9, {3.748074182934449*^9, 
   3.748074186656662*^9}, {3.748074216851389*^9, 3.748074224108804*^9}, {
   3.7480816160218344`*^9, 3.7480817872786293`*^9}, {3.748081862726945*^9, 
   3.7480818968438964`*^9}, {3.7480822503831177`*^9, 3.748082251056156*^9}, {
   3.7480824334795904`*^9, 3.748082435095683*^9}, {3.748082536290471*^9, 
   3.748082552138377*^9}, {3.748083141474085*^9, 3.74808318422453*^9}, {
   3.7480832526094418`*^9, 3.7480832724005737`*^9}, {3.7480834329637575`*^9, 
   3.7480834502667475`*^9}, {3.7480835494324193`*^9, 3.748083580062171*^9}, {
   3.748084011439844*^9, 3.748084024459589*^9}, {3.748084113092659*^9, 
   3.748084113773698*^9}, {3.7480846985491447`*^9, 3.7480846996632085`*^9}, {
   3.760952638865754*^9, 3.760952660211975*^9}, {3.7609527862581844`*^9, 
   3.7609527986878953`*^9}, {3.7650756433394585`*^9, 3.765075647413692*^9}, {
   3.784427959367544*^9, 3.7844279794833884`*^9}, 3.7844280885889034`*^9, 
   3.7844281650989532`*^9, {3.784428197223035*^9, 3.7844282480899916`*^9}, {
   3.784428337219865*^9, 3.7844283670817432`*^9}, {3.784428416298113*^9, 
   3.7844284774638896`*^9}, 3.7844285082834625`*^9, {3.784428565341859*^9, 
   3.7844285882276125`*^9}, {3.7844286212213697`*^9, 
   3.7844286394047747`*^9}, {3.784428682752837*^9, 3.784428720438013*^9}, {
   3.784428858615838*^9, 3.7844288923785396`*^9}, 3.7844289500293903`*^9, {
   3.784428980314351*^9, 3.7844289842448373`*^9}, 3.784429068497503*^9, {
   3.784429177601116*^9, 3.7844291814379563`*^9}, {3.7844294358384094`*^9, 
   3.784429469270957*^9}, {3.784429517446143*^9, 3.7844295384599085`*^9}, {
   3.784429575312346*^9, 3.784429598360799*^9}, {3.7844296334797735`*^9, 
   3.7844296773644037`*^9}, {3.7844297227889147`*^9, 
   3.7844297329497375`*^9}, {3.784430412969553*^9, 3.784430438920147*^9}, {
   3.7844304800371776`*^9, 3.7844305697313037`*^9}, {3.784431000372513*^9, 
   3.7844310723230786`*^9}, {3.7844311354233303`*^9, 
   3.7844311785818853`*^9}, {3.7844312302277565`*^9, 
   3.7844312477578716`*^9}, {3.7844312846511993`*^9, 
   3.7844312929340467`*^9}, {3.784431379017812*^9, 3.7844314025468826`*^9}, {
   3.784431488471075*^9, 3.7844315295342503`*^9}, {3.7844315930733128`*^9, 
   3.7844316545728292`*^9}, {3.7844316952430553`*^9, 3.784431739961455*^9}, {
   3.784431789948762*^9, 3.784431805388467*^9}, {3.7844318354730053`*^9, 
   3.7844318472903996`*^9}, {3.784431888130172*^9, 3.7844319047277813`*^9}, {
   3.784539142941744*^9, 3.784539177495408*^9}, {3.784539250690137*^9, 
   3.7845392583351507`*^9}, {3.784539363003765*^9, 3.7845393724749823`*^9}, {
   3.7845394611309423`*^9, 3.784539473846965*^9}, {3.7845395477069173`*^9, 
   3.7845395637155457`*^9}, {3.78453975824312*^9, 3.784539794755189*^9}, {
   3.784540587333302*^9, 3.784540615231173*^9}, {3.7867754337635465`*^9, 
   3.7867754449945135`*^9}, {3.7867755042381315`*^9, 
   3.7867755284453993`*^9}, {3.786775585187665*^9, 3.786775593898365*^9}, {
   3.7867756305633173`*^9, 3.7867756845778894`*^9}, {3.7867757148907943`*^9, 
   3.78677573587173*^9}, {3.7867757823823547`*^9, 3.786775829773588*^9}, {
   3.7867758816508646`*^9, 3.786775894746847*^9}, {3.786775948323613*^9, 
   3.7867761224951057`*^9}, 3.786776161605545*^9, {3.786776195433083*^9, 
   3.7867762164738235`*^9}, {3.7867771405214033`*^9, 
   3.7867772343135996`*^9}, {3.78677731281467*^9, 3.7867773681616693`*^9}, {
   3.7867774410420866`*^9, 3.78677766306841*^9}, {3.7867777490824265`*^9, 
   3.7867777559400654`*^9}, {3.786777808897441*^9, 3.7867778252457247`*^9}, 
   3.786777856988841*^9, {3.786777892329338*^9, 3.7867779115349813`*^9}, 
   3.7867812627580423`*^9, {3.7867813034412117`*^9, 3.7867813151349416`*^9}, {
   3.786781345793957*^9, 3.7867813714214277`*^9}, {3.786781402534272*^9, 
   3.786781403765974*^9}, {3.7867814613829255`*^9, 3.7867815454530554`*^9}, {
   3.7867815792696643`*^9, 3.7867816298026576`*^9}, {3.786782446922641*^9, 
   3.786782463616991*^9}, {3.786782547514642*^9, 3.786782775413373*^9}, {
   3.7870444847223263`*^9, 3.787044496700266*^9}, 3.7870446311160135`*^9, 
   3.787044689823988*^9, {3.7870448823960123`*^9, 3.7870448845263405`*^9}, {
   3.787044980526638*^9, 3.7870450567767324`*^9}, 3.78704511815435*^9, {
   3.7870451701493196`*^9, 3.787045280864441*^9}, {3.7870453355342507`*^9, 
   3.7870453488087673`*^9}, {3.7870453887639236`*^9, 
   3.7870454106314487`*^9}, {3.7870454525792933`*^9, 3.787045460852171*^9}, {
   3.7870455229102097`*^9, 3.7870455378921466`*^9}, {3.787057147691985*^9, 
   3.7870571819194126`*^9}, {3.7870572826031494`*^9, 
   3.7870572842627287`*^9}, {3.7870573372922726`*^9, 3.787057345632969*^9}, {
   3.7870577565275803`*^9, 3.787057791881941*^9}, {3.787057826525236*^9, 
   3.7870578351731105`*^9}, {3.787058516113628*^9, 3.787058527348586*^9}, {
   3.7870589385166955`*^9, 3.78705896933325*^9}, {3.78705900985034*^9, 
   3.787059041621475*^9}, {3.7870591157003794`*^9, 3.7870591774621935`*^9}, {
   3.7870592231680183`*^9, 3.787059309915137*^9}, 3.7870593420102153`*^9, {
   3.7870593833616357`*^9, 3.787059408383724*^9}, {3.787059448525387*^9, 
   3.7870594545483227`*^9}, {3.7870595098254795`*^9, 
   3.7870595374800653`*^9}, {3.7870595779328575`*^9, 3.787059628838767*^9}, {
   3.787059666252754*^9, 3.7870597161886444`*^9}, {3.787059761502231*^9, 
   3.787059810060588*^9}, {3.787059843418431*^9, 3.787059871734793*^9}, {
   3.7871324410445223`*^9, 3.787132546112564*^9}, {3.7871380608470693`*^9, 
   3.7871380743908277`*^9}, 3.7871381609723716`*^9, 3.7871382707359033`*^9, 
   3.7871383626671815`*^9, {3.7871384049939575`*^9, 3.787138456887192*^9}, {
   3.787138753035927*^9, 3.7871388046508493`*^9}, {3.78713883723075*^9, 
   3.787138912763785*^9}, {3.7871389517714543`*^9, 3.787138977903576*^9}, {
   3.787139029448741*^9, 3.787139051765049*^9}, {3.7871390858339214`*^9, 
   3.7871391148384233`*^9}, {3.7871391943847103`*^9, 3.787139592515303*^9}, {
   3.7871414512095084`*^9, 3.7871416381617284`*^9}, {3.787438036984873*^9, 
   3.7874381186147423`*^9}, {3.7874381567744145`*^9, 3.787438207458521*^9}, {
   3.787438248279435*^9, 3.787438249633731*^9}, {3.7874385891163645`*^9, 
   3.787438600242694*^9}, {3.7874386418787174`*^9, 3.7874386505107346`*^9}, {
   3.7874387871389875`*^9, 3.7874387879860687`*^9}, {3.78743889400443*^9, 
   3.7874389016806145`*^9}, {3.7874390110388155`*^9, 3.787439049863802*^9}, 
   3.7874395249557343`*^9, 3.7874396296748095`*^9, {3.7874397294467993`*^9, 
   3.7874397745639267`*^9}, {3.7874696129913216`*^9, 3.787469836157585*^9}, {
   3.7874698783906646`*^9, 3.7874699452438946`*^9}, {3.7874706944484315`*^9, 
   3.787470768453537*^9}, {3.787470850515113*^9, 3.787470971694058*^9}, {
   3.787471157144127*^9, 3.7874712619997745`*^9}, {3.787471294560691*^9, 
   3.7874713803223715`*^9}, {3.7874714189280987`*^9, 
   3.7874714784200134`*^9}, {3.81520130374326*^9, 3.8152013083384476`*^9}, {
   3.8152013457701535`*^9, 3.8152013872648516`*^9}, {3.815201456299568*^9, 
   3.8152014860308075`*^9}, {3.815201541733693*^9, 3.815201586989479*^9}, 
   3.815201645636465*^9, {3.815201743246852*^9, 3.8152017941354165`*^9}, {
   3.815201859843787*^9, 3.8152018758243127`*^9}, {3.815201907914886*^9, 
   3.8152021061084647`*^9}, {3.8152027189063325`*^9, 
   3.8152027250985956`*^9}, {3.815202764311465*^9, 3.8152028579160433`*^9}, {
   3.8152029162548695`*^9, 3.815203099077257*^9}, {3.815203371043419*^9, 
   3.8152034238007746`*^9}, {3.817130519553293*^9, 3.8171305505720673`*^9}, {
   3.8171306157397947`*^9, 3.817130628864546*^9}, {3.8171306676267624`*^9, 
   3.8171306717599993`*^9}, {3.817130722851921*^9, 3.8171307294672995`*^9}, {
   3.817130765433357*^9, 3.8171307888556967`*^9}, {3.817130821627571*^9, 
   3.817130868921276*^9}, {3.8171309000620575`*^9, 3.817130904154291*^9}, {
   3.8171309440505733`*^9, 3.817131010505374*^9}}],

Cell[BoxData[
 GraphicsBox[{{{}, {}, 
    {RGBColor[1, 0, 0], Thickness[0.003], Dashing[{0.001}], 
     LineBox[CompressedData["
1:eJwVVWk0FPoDnZBsvRilyDKMUmhVTwvuL1TSLsYSKhUVEQ8lWhXJkmTvSaLN
2hRelDWyj2Wyk7EzlixZE//+H+65536559wP9155KweD8zwUCoX5B//nqJtW
/FvO+WpNJYieyDYYQQGbdsiYdhFnh07o7CEjWPia7UmjueHuo3fr2jaMICrX
X24xzQeR/vTVtoIjsNN0uTwlF4HLT3eZ3fD8AfavC8Ejcm/xmHlZ1tx+GEua
O5SG5DKgl6QXsuLCIBpys1wG+zJwNGhATe3AIOJfhX8ZYGYiuSjvuofyII44
HTnF1fkMLzU+TuDQAEIFM0N7bXIQnXINGS4DoP5bzDNanw/BsI0ZZf5cxJRG
Ow7IlWB+t8Zb1eY+/AxPU27zK0GvyvTEspw+7LMp66yZKUHWQQjJxPZhkHfK
KJNdivjiCOsPtn3YoXlkl493OQLkraVK5ntRlTLHo/SjEtxd7/49qdqLW6Wq
+ltOsWGeyx0/HtuNN8z/1iaEsCGjV+E64NuNmnBt3jXlbDCy4+JfOXdD0cbk
86qd32AU7qp9Z183SnnvbaSI1+JrxPOVeQNdkNBsplZ+rYOAxWDbbo0uJKf4
NNttbELaCR7B/8Y7wKVy/fTPNMF2scYiu/YOKLnqa60LbsIx1dUNOyo78FxD
OKZzpgnqbcWBkgkdCCrxszYrbAa/QKPu+NkOuHY+Gt1v3opYxe0a/Y3tiBYu
8xTby8EyZsWnqVoOtDTdzW9bckCk15Vaf+WgxV5l+4+rHDz4VPi8P52DVTW+
PeXxHAiomm5VDufgcfihAw9E27HELiH/yUkOPNew/lpobkeDhKMKp6wNNqiO
GHTqRMv+Tz1rRL+D8mIys9m3E+u8Xz8Qm2xFOJ90S2lcJ1pDRb9Lt7SiuMRa
9m1dJwJGakcfv2nFOsO5F+d3dSHRwnBsRLsVfReUEr8v6oaBb0eP+Y0WXAq6
kV0V2APJdyc5rCXN4Jl40ZbztgdyWluXnB5tQqRxMSUlvwcd5Z9qhZubUCot
ruP/swfcyfSG98lNUHn9puiASS+8Ys4+3GXchMFP7Kp8uT5wmafHxZIaYd+9
vjM1uR/GNSnOk5cawLFsFMgr6QfDfeX2KaMGnGh4sLGiqx/0bX5XqHsasKOs
161biovNNGpu2MoG8DJfikp4c/F61ia2sbAe4R7yWldPDeD832HHpZTqkScu
GbFTdAgvBSg9Eb9qsc2/OHuvyhCCnWe84vpr8Yr/WtfxfUPYwYg5XFhfC7+Z
uk2XPIbgJ29ZqZdaC0Zb8NfIviEECg/sM7SvBTde9Oev3GGsWEFNt+r5BiH5
e0ptO0bwYm2zQ3A3G8Uajzfd3DuC7A1BoVvq2fAyeaYu86fX6WnJI9+L2eAJ
/Lj/pO0ICDV64GIiG7Pzgzb1USOQDfDI1HJmY6DF6E0lzyhuizKFa/jZKA9X
Wp9bPoqtzSFxK9Vr8DB125ZTjaMQ7rT9HqxcA72qPTvnu0eRwPepS062BgVL
zA9oLIxi7ViC6KnFNfjsGnjx45Yx3JI5T7n9rRpJhjNv34WOQe2H5WlNl2oE
iJYpx5weh26iYolabhUy1GXSjtiP43C67vTp1Cp0WTpgzn0c0vUBs0/fVGF3
krihcdg4BPIZG3Y/rkLfAfMbS1njGHAO0JY+WwUdz6FKt90/cY/WtcNUsAp/
VsDFQGICkgmK7d7ZLNBlrBYW6BPYJn+iXyyehSO6qT5JWyYwK/FD50MICy+D
TJ4JHJ6A6F+mTrsvs2CwKaYo23MCC1KD+pYyLCRd2CqlMjqBWpenm9h3KmDV
bJjDWz6Jxzu0zyWalUPoaftlx8ZJjP2JtvNAOd6b2Uu39UximevGD43q5eBt
8nbLXDSFgffXfQxWlCOuIVPNUX0KTwKs3tGry9BTS3vz/cUUtv6TG7bxUBku
VQ0GZrhNQ9ZUiKV9tBTUQDcoeU9De523xCJSisyj/MPBwdNg6hr+U7m5FMKV
cgevpEwjO7d5+b/UUiRWGCxW6p7Gk5Co+LG6EgyXfnQLPjaDB+pRVE+rEjgW
3rNyUJoF9eBa1st7xZDt2sc/qTaLD/2HA9ZcK0YZj2C8B5nFtMDB9UzbYqwh
/qM+prPwCFFJGzAoRmNmyO0431ks7d0YMChfjD3vXj1r/DGLgur8MtH8Iog9
LW7S+fgLUVei5D2FisC8InJi1YHfcGAU95OMQpRHirslMX6jLEJm8mpyIXoK
pKK1z/3G3eCr6hmxhZCSXD9gd+s30vlWKJgFFOJe3l7PvLTfMN/bvWr5uUIw
qLc+XFKYh0XOtTpzsULMfhgVz/o1j23r9pzrdSpAjLstd7MxhYwMK9rrHv2C
zbmC094WFDKnyxXeuf8LcvneLG47SyEywzzzavgCjn8Xzf8KhVAWhrI1Nn2B
7HML434fChGJkPwWvuwLIguOFsR8ppBjacEOztX5CFq67RlVYRFx8JS6c880
H3ej547/HFxEhB/OPbzplgcKm0M+X+clx+083jdyc7DW2fqaofJi4qN2S05R
IgtdE2EM4Sx+ImLnytiQnwn97ks3ghwFCP23Xr6+x0cc6QpUkZUVIoVCdRXi
TungfrG6XZwkTD6Ul1UHJ6Vio1idjM6ppSTLvVdwc8d7CGHiTMv4X8QvgHnT
+igT+4fMphSMRImXbofmpkspaMg/t8hMVYw4Sudh9dVEpD0osKRNiJFD/bEP
GzvewnqxC4fFopKeS+vVPPe9xlkn9zSRSHHif7JV4RnPS2yyUWEdOrOcpDHa
5+rGXqCSqirssnMFeSQ91TzQ8Ryfku8+VeWVIHvyFTpmNZ/BfZHysfJWCeKW
TKS+5URCqOW6nn3qSrKQZRHhGxeG7lfywdEeq8iUrBc1gC8Ewesk+TKMJIlu
oeJ1w3+CEBhpXXSGJkXO3NTd430oEGbBFiyRXinCU74/72+WH6Z1X85EZ68m
Sg6PXtvJ+6CzW/tavrc0yY4Z50tY7oUXmltWV5yRIUXWgtv91noi6b6LmM0G
WfLQ1pAi+/k2vI3OHuSdkCWiww0ZN/fdwPaWmLfeFXJkXP/Xqfi9bghf/zSp
4iCNTPcwz7bNu+BWrn/4wQwa4RsUy1rW5YTDq41elirKE8re9zFqWlewx77o
pJiPPFFZ8/F5+AY7REtbKZZPyBNuUoHHHZkLUPzyOvTISQUi3+CcYM4+h8AN
+co12Qrk1RlqEi+fFazH+apLlOnkcmOPzlSOJayYYzSfR3SynBnDK3LTDHZ3
T8zpP6YTQUdO+Gk7M7icSK0XefJHf9xum2tmhgcTLgGBoXQiesM9MUbdDMk7
Z36FRdHJSOyz3v5RU8zkLdS9SqCTt9WSN3wvmCKwRsS/oIhONOay8rotTBAZ
e/mCVwmd+NjKGIQcNkGsM0tHr4xO4vSGjx3VNEG6ROBsGYtO2uR+3u6QNkGL
mfgFdu0ff1rm3L0WYyh1Sup0dNJJl9P5hVQLY2xOvS4b100ncm0RjwWOGGPX
/eaZ8710svovymZrLWMcUop618+lE68+XTfIGcPJliY7OkonFwWiQi62M+Ch
cWfm/TidsBS3t4vUMHB/acc35wk6eVQkKZiZz0B4Sqzv9DSdLLMUr9sSx8CL
23w2mbN0svs/I4e5YAYSjp/X9pijE6YlKqruM5Cq8FVGa55Opvh/9Ce7MpA9
vnbmzyEQPPHKCbVh4H+iCmfO
      "]]}, 
    {RGBColor[1, 0, 1], Thickness[0.003], Dashing[{0.001}], 
     LineBox[CompressedData["
1:eJwVlHc8FXoDh4U0jNcoF9c4nCKkklwp+v4iWaWykpRDGRV6KS1uybgouriS
cSUzM0RllIRknOxDRuaxCXGsxNv7x/P5/vX8+X2kba8a27GzsbGl/OL/G3vX
lkv54sNDLRa+hiXG06hophw7TbmEK68ZQwGHprFWWeJDodxGncE/K9cUphFb
Giy1nhIIal5GYTr7NJw03Z0XpKLQ0X9gnfylKTT/cAyflkpDbYCHo5nGN2zo
7JeblCpEwPi3z2x8E/hS+s59YqQQ85eKFscnxpGeElk+nlsEP87TCdz0cRi5
GVmPab+FuZob//CDcURsKooYdniP6OKkek7ucQj+W8U+01aGHceGgkO3jCG+
Js51XKoaf69t+lhsMIK5yFcKPUHVGN5O3XBSaQRHHWoHmpaqka1mqSXMP4IJ
jgWzouYaDK3waKi1DmO/ptGBQH86CmfPBX64OIyG7BV2ual6HLyRvTXzwRDu
1ew0ULZuRpj/bkbsAhOpuW9kMx43495YY2NdDxNNkVoc2+nNWGXcfy1XxcQ2
B4u3IuotYG3bK34yiokaDt9dbEIM7JUdf3lNkwlhzU7B+spWeCeE/1UTNIAX
2YGdTrs6kMUlXTer048xwbEgA5sOiNlxOoyo9EPuhsGhHeEdaFP5p2dRuh/P
NLjjB5Y6cFUlvsBptQ9h1UH2lh87IaCvIBZT0IcbA3/P6Fp9xSQ7XWhCuQ9x
3LU+Ajq9OJdCzVFX68UhTQ8rr/O92BciK3p6Ry+6XBRVp272QtbknOpD0V6I
ND0coqf3Yk7KcNh5sQehkcf0A/j7cP7Ct63Kfj3w2V7Ht9bZh4Izubw1Kd1w
QGPUhNsA7M7kOzpt/Aq2hPmizocDOFf59LvedBciOcW7apIGECshJ6z/pQtV
1faSaa0D6FK9qpeX2oUdpisJdgeYsDO9piVv2IURR7nM7nWDaDvSPH8lohOX
w/4saQgZguNZkxN9RzrAzkroeZ82BDaJYfWaPR2IPl3Fll02hOhRHrMG8Q7U
iAtpB88NgfZv50UVVjsUn6d+0rcYRhznvpkTz9sxUdzcUCY1gp3/1eku5m+H
y6D8QP6LUXiKPD/4x0Ibes+3b/xQPQrnVWcXrsE2mHwJ2PWZOQoR9ke135va
sL92+Pag2BiYVW5HpLLbwJGbzC/sPwYZ84m1D45tiPSUPnTTehyy4fskuPpa
8UFINEqdfxKhtwUSTZkM7AuuKtFRnMRN4/WvjRkMpHDdYp46OgltLV9vh0oG
gpZad1/2nITl2fTMllQGzHvCK6NHJnGK8UCo0IWBsXT+uR+l39AUbuMUuNqC
zdK+cj37p1FCVhhGSi2o0gjdfVdnGh73BRxzpVvwl8VTNYlfvw7dYDhDFW4B
e0iB7tkr09BipnrvX2vG8uqEQ1vsNPy0lLrEm5ox3mWWWs8+g4vyWWVv7zSD
HiknX0qfgaWOXlVeaxMe5O9Ttm6fgXzblP0QvQl6DYfVVwdn8G6KjV+2vAkV
G6z0NdZmMPlsaic9uwlvb4RcKlD+jmJtdoPcwCZkmS6l5UR8x88BWfXPaMIj
/lqFeNosLJW2XS3Pb0ShmsQrI5dZOFsdbi/JaATz/FWseMyCzzbqXWVCIw5m
CZmefjKLa9vs//0R0ogRfas/eetm8bnE3mjBuRHaPpP1tw/OoeCIUDtVoRGL
rP+4Gwuz4HvmvWZ5egOoErZra1QWxJq7YrcnNsDoSH5gljIL93gPs0JjGpAc
ZvF043EWTKKHDwcENcB4d/ynEh8WilqdbUZdGpDluFdMcYaFIKvMRy6qDbDt
NH3PQZ+HoPYZbpmwemyO6XN2bZ9Hfo5SgrVfPV5auoj3DM0DJ3K8Mm/Vg6PD
/3bRugUonhBJuWZdj6QvRSquagtQFcp+nK9UjyEGJbU7YQEVKrovR+l1uNww
EVJ4exHmfXeZLlvr4PrR1/aq3DKYHW/0WqvpkGQe5ZpXWUZye7MavZSOWvZN
6Z5kGe6G5ndr3tCxnQTPBJ5ZBkeOYGtPMh3tRY+9kh4uQ5RdYKuTNx2Hc1Ke
tk8tw9Ulhaxq0CEQU9WhXfAD35TDjqa9qUXuf3lMRPR/4hrvb1+tSmtAjxa6
nWX+E9ZPMzRsC351tEIsTuviT6wNk2rnnBqIicqPO937iYRv/n88eVYD3w86
Ph9e/fK/SLPvvV8Dc8F7eZdlVqHoqZLuqV2D5bwZoXc/VhGbVLiwhV6NeI8r
Y3tOs5GDE05lG8ar4B23cmpuYh1Jdjdek7ryCWzNveTtHQ7yrmBuio+/ErLX
7W+ZKqwnGspH58vTKsBkPTHnfsdFHBLqXdnsymEwePnPMNeNBM9ehzhxl8GI
GaIoKbmZrDZu3PD6XSnGym29qrK4Cd+WWHsdkffYJdAqoW3NS1T4uinioW+x
GSybrlk+kqqn6BCmWwTdScsFGTN+8iJOZqPP4Bt8Kbu4znKnALkxFyy/JeMV
XgVUnKewBEhIwOoD+bw82K93762rEySbbzytrc/NxQU3j1c80ULEOXNwLGww
G7sdFOuO2WwhO/XWxbx8nYl6wZ3c7upbSUzscesY/zQUv/CO2ckhTNgj1oaj
6lLgsU7hJP2rMLGovaFqJ5mEzV139FzyfyMn5xY6W4vjMZgiHR7nKUIiiudp
H93iEL5DlLPQTJTwJXVvCvKPQUi0/ScbihjZu1XGyvNwJCzDz9XxDIsROcU9
4gdtHmPxSPJSXMnvpP9nvI9odBgGBrVulfmLE9FsHuee4yFI0FT+/bONBJHJ
llanqAYhy89dwEFJknj537PXfRIAf7MLhhwsSdLafbN/xt0Pql3xaf6fpcgu
i7P+jh7eiJSPyfpsSCELvNYsCq8X7pUGRxoWUkjZAjf/KW8PHP/dLLlmmzQx
3RcprhV9E4ddPp0VCJQm+bl2IUMu1xEnbruNzpImCbxTL55dc8W28ucRRmdl
yHffVCkDYReEKJUpNJXIkP6Obm2vH5dgP8vZWK1AJVFVulF/yNjDNvc7JfBv
KvGhtXLmbboAJ2+TFYNQKsnXM3T5umILd5P8Np5/qIQRf0qKf9oWASz3RyER
VPKwZdORR622eKG+9ONJLJVYefvwTCbaYunDWmtKBpVUddB09hBbhDTxBFd8
ohIFxU1aGXdtEJ3o7PhXNZVUJLmKM9xskHi9TluvlkpGT+okcjnY4LVwyHJt
HZUk6t5J9Dphgy5LIcdmBpVo3Hw/Xk+xgdyAqHb/AJVEPNcPbaugYU/+Hcmk
QSqZePaM604hDQf8Opfshqkkm/a2m/qChmNysTmjY1Ry9E/l5OAnNLhdoUjO
zFCJQZo8b+FlGjw17i+9nKWSjVmZYhHWNPjx9rdcZ1FJLmWLwx1TGiKzEx8u
LlLJlvv16RaHaEjw4nQoWqYSz736UcYqNGScstPyXKGS9o7v+SY7aMiXqZQ4
tEolxN9u6awEDSWzsku/Aks0izRsrwjS8D+Uphle
      "]]}, 
    {GrayLevel[0], Thickness[0.003], Dashing[{0.001}], LineBox[CompressedData["
1:eJwVlGk4lAsDhi2ViLKUkLUphGgvkueVypKcEhEdMjEjSnHSSdQRypZCaFKI
FBJFWkijUNaYxT6WkTVDiLGlfH0/7uu57v/PdauRz1m7CQkICGT+4f+bdJW8
ZLNrpJFga78x3XoM5WxVSzvV0+Cb2HPtDMew8JkerKrqh/kIo0459TEkfYhS
WawajtN3u5pUJkdxZo/v2WmVe/jkeVcmwXQU7J/ucWMqWei87fGv3/wIRDhf
NUZUCnGhOySCnshDy4f3vsODhahSknZsvMjD0ye0Ml5eEb4al77RPsqDlY+V
85BJMcrDqk/Fi/OQIFqUMEAtwdahENbhoCFIP6gUGm8uhU6LUZG43zekVqd4
81Sq8DMh9G539AAmaa+0um5WITxf16nYewAHqDU9rNkqtEvTXNjWAxgWnrYt
Ylfj5Y17JwtWDWDXHiuD8NBa+F3W0d+R3A/G83khjdF6SF7pyuUU9kEaok4S
ugxslaDSTJP7sFs9ziDUlYFObr/Kt6A+3JrMmrjMZMBJQta/xrIP22Ia3cjZ
TCx3uZ8l1NOL/6p1LDY7s6HaXuk6INeLzLw36tnxbGjtXS0YKNALFm2v8Ppa
NmKHZ46aDfZgHdW+WE6/AXP1T4sob3tQLRyiKyDTCJa66U+GQw9k93Ck6z83
YW1a82fJzK/IfR7OOaPbBvf8l8pLyd0Ykh66aeHSBifvrab6h7uhcdHCSDOu
DSHtdMdIo248NFyW2jPbhmu8eHLMmm7EVt2kOHziwEQ+47lyMxcXe26Pm57o
wCiTWyJhw0XKsppgqf1cGElHy9AqOmG0x/9EoBMXWiy5llPZnWj30t4++i8X
sdl73F1vd0KOFdlf+5SLA60TvkL2nYihWZqHSXZjZnjj1kxeB4LX1y1f4HTj
2ZRK2EHFDlDBvDfs0wOB1ZYKiQ85EEibKuJE9oD+T3FLeQQHtEWK7dXpPbCz
yNaW8+WgsoqinNXUA4Pf/3jvtOBA02Y+zc2gF9S/ZCoOT7Vh0F3jWadgH4pv
fHTJt22DR+wVOiO6H8lCWwfd9FohxE/rKsnqx7Ny/mo15VYk2lUKPC/th2PV
SMm8eCuqFWVMoib7wep4dHslrwXaGZkV5vYDiBir7S3JbMHwOzajVGUQNK8R
84YNLfDq29BTkPsN2b7RVleMm8F1al36seobbqx1nXm9pRlHW8J0v/R+g4VR
h+iKdc3YVTPg16cwBN+4CG95kWYI5z2WlA0dQu3t+JrouibQAtSM/nXmoWGL
5fsmchPEphingi/z0NvuYsexbcKVc4Hht+N5OOa5vmTOrAlkcldDRg0P7cfb
lMP1mqBjluTZsnMY2tsq93f+asRHGfl7+pIj2Dcdfc8wpRHboirp+7VHcCgy
mNJ4pxFPllzqPXJgBHn5byquhzXi5myTnkfACDo3loXo+DTiWFfc58TBEbTx
1XNuHmjE0FPJyZ8fvqNmVHfAa6IBYmohGl27xhCyQ3c05EQDKg1j9K7uH8OW
94tFrWwacMM+eafSn67Iccx46pYNEIp+a+roOYYa1sMIEcM/P/89TG1OGkNu
/2h1oGIDeO22mfVC46D0Tz7bxWWjlqax4UPtONysL/B+eLMRUbBts3PrOCLT
XcP9PdkwYxjr/+4bR1i5j4OkGxvlIifMDRfG8bbDQc/Jno3ii9Gn327+Aa0d
7V2hYCPHZjbrRcIPkM1TPv5awcYtyRqt1JMTYBl1L6p/y0LhTqVXVl4TaPvL
QHDvSxZ6nc5h3n8CDunv+0tyWNidI2Njd3cCO+xrhNvTWBg0P3FFom4CGeeO
58ZGsWASPFLvt3sSDwWZj3pcWZjhr/C1luWjm6HqfEaBBZISeWGBxMd0ZE6r
uCwLVvsKwnM28/HQrcbslRQLj2Ptk5ce+uPHrPKURFmw1kutoAfzsVxp5RmL
GSZy3LcoaI/z8SD3+zKhFibIHJsS4dopbHHsT3N7wITY/e6z3q1TeHVN5NIo
jYl8By/Frv4prK7UK7waz4RwW6hfkeA0jieEGufcYiK9pWir985plCV50M2u
MdHfqJrZmTaNQ9vZ7meoTHgwhqML/WZw6+rg9kU7mfD+FEI+pzEHPU7M4Bsu
A8q9B5ZMbZ2DgPmqWqdOBmqERJ8GEHP4rdlcKNLOwHoiajz8+Bx8NkTEOzcz
0FoUH5geOYdPj+X81esYMH7xJLl1dA4WxUsSxYoZkLpf2Wby9ic+tg53/6Qx
kHde/Kic+S9QFjx3ax9jINXfc2iTnQCRccF+X1lcPYJS5o9MDgsS4l3pUdLX
6yDA5hLFl4UJgwltgwryF6hfoFyy0VpMlJ0MOyG8tBa9/LvHlr1fQhha/0Wb
zKiGRZ/HlVjvpcTNs2+b3klWwao3WltZWYxYMqTvH+NVgaEycmBlzjKCO5YZ
7t71CbpSTUomzhLEhpxOTSWdcoiB79I+sZwoqWRyZ+6VwnTEYXqtrSRxipu7
jjv2AS2lroIOOlKExRu6Qyqdjldh5U6qfCniu9Av4euT70BZ7Mutq5MmFNaf
4MzKF+KUj/8r8UQZQnV3hsKWB6+hR9Wus3RZSbgo7vLecKwA9dI6y3z1VxEk
hl/UuxX5eJcbdF9HWJZIoE8r1Cq9gL+g1uHaDlmiTk8uW9DtGcTaL5t5Fawm
9p7dvwq/M9H3RC0uJUCO0Hw34hCo9gRxmvKLCm3lCSn5RSsU7B8hOpFS4aKq
QOw635CrsDgVDnF/14kPKBDTs47vzk8lYWbf49kU+hrCweuW1rxIInr69l4q
DVUkdDLNgvorE5C2Z/OaLy5KRH596yty7h3kXPeVom5UJsT9fv0TtzYGoban
DgrzlQnKg01LXnRGYXt7alboFxXC9t4lsWsvwkHbcD/ny0FVgrKbrh1rdgP/
fYiiHSxUJRKlL80ISgfj0Brbx9Xr1Ig2kwX5OLtAGHtVOEqFqxGZc8uZ4SYB
SFEkr6vlqxHDopox1xQvYV1ZRoKV41qCfIe2SqnsAqI3lmqx6GuJxOTwluPf
vEGZWMSs0iIRR5SpHTx/L5DzfqiG3yYRJ49YV45t9sCZoKPzFjEkYnJiaZK2
qgd8jxY0i98hEZwpUwGf5R4I4/veik4gEfWdcsfUeKeRqz/7824SiVgpM+Un
+vg0Zj8uND3JJhEuwQM3ZhVOI5olHlVeQSKeHTmaprnCHYmPzrrfqCIRMr4H
uip+U/HoQp2JWQ2JGF42VO/9nYrXstFzNXUkgiHQl9f3hYp2Bxl3diOJuKoy
9MEyigqNHnmTrz0kouXI3uPSy6nYVHBZOb2PRPg39X48/psCg+ucWbcBEmEc
5Hkx+zsFlhpJL74NkYjzgXlZZ+sp8PFUVR4fJxFy/vTQMzEUBBhem82fIBFk
O5HkxUEUXJf42nCBTyLSu7O+ZPpQQHv+KHJmhkREB8w5S9hQkBa4iFo0RyJe
Pt70um4fBdlH3PYGzJMI66cM8cTtFBSs/axk9JtEjLhn/H1OnQL6hPrsnwAS
V/ddT7NaTcH/AM6lNjc=
      "]]}}, {{}, {}, 
    {RGBColor[1, 0, 0], Thickness[0.003], Dashing[{0.01}], 
     LineBox[CompressedData["
1:eJwVlWk4FGoDhgclS4ulVNJYhiYUEUdFPa8kS3IKIyFFoVKik2wdKYQjnalk
rUQbRSIKSbay7/s+YexkzRrf+X481/3j/n1fj6TNFSNbTgqF8um//Z9PvGy4
lc4FHehUPmOSbTSGgloJgxMSF3BzSTg9mIxh+Xu2j4SEO4bb3Da6KozhSU6w
+EqJQKgo+G4K4xvDpf0ul2fEI3B5rXLu2oCfqF04HzImHo9ItXdcPK6jWNXa
RR8Rz8AV42GZt67DaMr54jLcn4Fyr9dBsieH8eZVeP5QciZ8a4r5avYNw/Cq
4elBrSwMH0rBs6UhhPJmhvbZf4XXrwleuYAhCD0u4hxvzMMed+p0euwgYkqi
nYfEizHmXNbDP9WPqfA0uc67xTg/4Z1Bb+rHYfvS7pq5YvgvxvQ4ZPVjmGuG
kVlbggqRKPolv37s2W+4L9C/DE7SGj8Obe5HVdIiJ/1nJeJFKYNiun24WbJD
X+l0Le66s9a/z2EjLvnTtrePaqFj4RxxMp6NmvCDXDJltdh598kn2gM2pO3N
sjbtrYNpnFz/pnNslHD5KlCE67E0xad9i5cNkf2tQpXfG7BR41O4mHkP3iUF
tl5SaIFCgcxmumA3BoUG7+pbt2Bw50x2xVIX6Nf1D2wPacFvTV5m8HAXnmnw
x3TPtcBZIEH2WFEXHhTftTP/1oqI1NvebO8uXO/+d1zHsh3UdN/E3b9+IJq/
1EdQm4XHenkat8ZYOLDf09LbigUBs2/PKlkstDnKq/50ZaHEmqWvVM3Cppqg
3rI3LGTtcOVUSGHhfriBXoDAD7A69nPwubDgI1Oxdrn1B/Raj5RdWOyEPaoj
hq92Y9m33EBPvQOU2F+ZrUHdGHqxeaxZogPhK8TaSl50Q2WvUGQgdweKiu2o
8Q3deMjiPqld047tJouxtvt6YHdmaELWoR395+kJHRxsHBo1HfeJbcPFB39n
VzF7IT7TyuWwrRWc07GdX+N70eU54vTvulZEniiiJOX1gmr/UKRitgUlYsJa
wVO9kFIwvBVR2gL513GFemZ9iDgttcn2aguGP9dW5Yn3I/zdj/UpBc1wZMt2
p74bQOGGMLaWZxNYVs08ucUDGJY9syLftgnGTQEK5T0DqFJfZ2p5rAl7Svvc
2aKDqGuKpLTLNIEr+aWAiP8gTlXE+QrVNCL8huQB19NDsJNZE6ao2Ihc4c0R
ewVG4JZ/84HOQj1UgouyteVHUBL5PLWkvx6vuN16jh8egY2pau/ZhnrcnWtQ
vHhjBPdmnShNyfUw7Qz5Htk/Ah4tSnP+hXoMvhGYWsgZhYDThyFmex34JH3p
nXvGMEX6RlFXiyKN+4pe2mM4Nmh1xOpbLe6YPVXb+l/Xqn2rB+5+rAUnM13H
wmEMWgP9YaIRtZhfGrZvfDIGGalP4dNWtRhqY8RVco6jx0hoe8RIDcrC6bI5
ZeMwf6nfKixSg39SVZRON48jta/81gbeGuhWae5dYo9DNptbVGaxGgWrLPU0
lscxms/RdrmrGlnXmRfSlSbAvN5R/TypGokmc/HvQycwekZe/qFBNe4JlMrF
nJnE5/aXIoLMKmSobU0zdJzEkz1xkdk+VeixuoJFz0mkfZhS8nCtgnqisMmJ
sEnIGjsd33K6Cv16ln+vqZjEXsUQcy7FKmj5jFS6q0/BJvCg2sfYSsxOr3Mx
EpnGobYt5edQAdpWm+Vl2jSk1fP9OOQqYHgoNTBRaRoGp/oVP66vwMsHZk95
jv7nma/b7QbLYaQYU5jtMw3D3nr9rtByJJ5XFpUfn4aTSachfaoMNq0mX7nK
fmG+TH6V5NdS8EX9uOzc/AsNbx2WmhNKkWLuKNbZ+wsdEZ2PX0WWgqvF3z2T
YwZndLMueVwvxYumzN3OajMwmgpJ4FUsRW+9RFxH7AzGzlumJj8vwcWqYWaG
+yzavmZo3IkshhDTHXT/WQxebQi+808xMv/kHg0JmcV9ner4MI9i8FeKH3FK
mkVXn9LokHkxEsqNVtLZs8hUFbQ2FyvGaEm6e8ixORAjn1X7Y4vg/M3X5gp9
Hh4W19X+zSgEtecw96/d85il0I/+lVCIUk7eNzfIPMh8TefZ6ELIkODxwJPz
uNEYpXnRrxDNmY+8XwTNQ7dzgzWfUSE037962vxzHh1Ja8OCRr5DMKqoRSt9
ASu2j5xT2vkdyU6rjTfp/UaxleaVPWUFKIsUdk80/Y0UFeU/J3IK0FsgGn3w
3G8cVNTe+imtAKKbZYcu3fyNC3vajlhHF8A3V9snN+03ArZ0Ov7xVwFMhW5+
uCi1BOXj7j2NYgWY/zAu/GVhCXGU5eQo13zEeDoM7jpBIft41Pg8dfOwK4d3
1v8UhazlOSoqTfKQsyJuZedZCpFU8BKoU8sDK7hHItiJQlSC6oN16XmgPjt1
YiCQQs7HT/Tc5s5DZMGfBTFZFELxUx1Q/Z6LB2tUngpJcZCTleonrPRzcTt6
8fjUMAexDcwzpZ7LwbFd6c7ykxxk3dTHq/anckDN/eu+zRwHYUpcuppmmoPM
rsGqqpWcZO7gl5Vn9HIwIdP8ZyKVk9xft9A8qpADm4S0o3bHOElv6nGvtumv
0Mxw1Gv6wEmmVLWFo3Z8BaWWRbI8uIj3yHvzjpQv2HbNzs1EbiXxYldqbevI
RM90mCn/F26yZ8uljoWQdOizL/79wJmHrNf6w6zq7EcY9jDlqVQ+0mO9afH+
tVQM5tt4FyXyE6WjKU2kPAUKgg1btU6vId8i3L4pSCeDD9PWbZNrybIgWWVk
mwSdEfMZKYYAMck6IqrsnoCmvHMc5jsECb+RhuhEaTzSAgqsJKYFic7Pw+0e
11/DbqULq6JCiCzcKLhQKPoSZ696pq2OFCaNogNSbuueQ9FevsLAej2JY1gf
Mtsdg0qhHfwuezcQOKt9XP/uKT6/ux21g0uEhKpTq9W9ouDJIXesrF2EPH4U
qvPYNBx8bR66jqkbibAQXSXB/xHYryRDom9sIn6PZNxi6A8Rsn3zigzGZiKY
62BsWccEM9Ku0FpClPwIGNP4mRsM85BTFav7RInqWuN7tcf+weyhl3PR2VvI
LukhF+r8HXSzD7rl+YuRJ1VObGEVX8TuV9pSbr2VXDQI+fpH4C0k+rkI2u+k
EgVBMV6Lt17wZ5w9wjVNJSaFFAZPkwdU22Li/cvFSVaIFafbLleEy0Yllh+R
IBurNVTWKV/DzZzg8CMZEuTwM+3TahbOOLqF8bJEWpIkBhbFhbdfhqZjoYVg
oCQJrfOnXhu6gGgxG+myaUnSIFW6ml/ZDtL5r0MNLaTI2OfGO347z4K5M0+u
JluKrB8ysFeJOAO7yRXVxXI0sq7wxVFPM0vYJE9IBP5LI0W6FiGpjma4dNt4
Uf8+jYRwnHrnYmUGF+PUxtUPaeTv0iQhTUMzBEy73GOG0sg5nZWxv3aa4d3e
uYWwJzRi9FZfuW3kBOZylxtevaURldi/WoKunACzZnVwQSGN8EyIzRh7mCLy
+eXzd4pppJ/K22DkYIrn1yq0dEtpZFmepmVhaYqPIsz50goamb8nlxxwwBRt
5sLna+tpxLBT+QCDyxT07s1aXd00kuZ5dvf7ewzsSvWgvmDTiHEgt5G2NwP7
/FrnbPtoxOCfky+7nRkwoD95PzBII0o1G+vUGQxcdZCgjo/TyB/f6tJPijFw
Q+PWXMokjdQJ53WrrWXAb01X3bVpGvFiZG0UpzAQnvQ8aHaWRmzD9/vx9Jgg
1nuFfeY8jdSXLn3gazDB2+O2B28s0oiyiWbDhiITpEp933pgiUY6feJ7ZTNN
kD25be6/wyEv7nV0Hk4wwf8AnAaLHw==
      "]]}, 
    {RGBColor[1, 0, 1], Thickness[0.003], Dashing[{0.01}], 
     LineBox[CompressedData["
1:eJwVlPlbDOwChltF0ddCKi2ToWiRTp+jiOdVIltHG060oiGU8rUhRbRISiUt
kpJQUlEoSSVaJtMyrVO0TOu0jpr2OM4P9/Vc9x/w3CqOruanBfj4+NL+8P9N
vOa4ROdU6M77XkGHiszHUcakHDxKOYuzfIzDv3aO4/fXogAKxQddrqP2Nhrj
SCwOUxamhGByWJfpJTSO8zs8Lkwrx0F1oeH25otjYM6fiR5XfoF0q5jQvH2j
EGnrVhtRzofIuSzhDarDaCn+6DE8kI+WB+qrM4SHkZ4W+3kopwB7FrSs7HuH
YOpuascxKgQthSJs/3QIMcsKYvppn2Bx6Lx8htoQpB5WCHCbS7Hbvl9n4xYO
kquS3IaUKzG18EAgw20Ak7F56h13KnHk0mazBMsB7KHR2fWzlRhrPuT8YesA
hgWnrQqYVbjl5f005Fc/9HaYbgsJqsbRQDthq7v9qM1aEFAbq4GXeny63ds+
+FVp7texYyLLzGBsvWovnue8U824z4T7btXNHuK9qI81FFxfzcSURlQGZ6oH
62jHCmX1G0B70LR7b0UPqgRvbuKTbsRxY5GST+d7ILOjTarmaxP2Fod6eRSy
8SorpO38Jhb6eiOZJh7d4Ehx7ux3YGHA9USf1sluqHnu37khmoX/NNwq1jLr
xmMDsWT2LAuJ6/sUfbW6EVl5x8n6SxsoxWV1Vv1d8GSHc/ee+I6B0XN5VXZd
SBKjB0gad0Jc8aRfpmMndu64csLfthP3/cPHH1p0ot1FY8uYVye8i/X2pOzu
hGx9aF91eid8FBKkR1U7cS/24L5giS60N/j1L2/tQMB6hvjvti74Jm7r1J/+
ARrq4obd2bBtMykVMPsOvpSpgrZQNja+Nhew1vuOWCGF9qpUNmLrFcqYyt9R
Uemk9KKJjaLd5jNaY+3YYLmQcnpbD0Y5zNNe4e0YOKP28gd/LxIUvP10mtrg
HOlbVBvRB4626aPhyywI8FI6Pr3ow5WtQlt0nViIP1rBl1Xah6UBDkYxZixU
KUgbhU32oTnttlzOBhY0nj0v33esH26ewgt/t7Ri+AOztlR5AMfFRecPG7TC
pXcjO/fVIPyDUvRKV7eg07Z1aUnlICS54TcYQi2waAne9K1nEKe+R3tPcZuh
R+/36ZXnQK014E1sdTMEc55KyARxEDi5yl8loBmxV1V2etkNQdztt6ESrwkl
0nJx+hIjePl4LC55qBF/h1UUGWuMwKW5cKK2rRFpS7x7zPaMwPhdZLNMdSPu
zDZpO18dwVura+m9LxtxpCP6a/zACPLnMgJDXRvBSZeYnC8eRfAqVdXWmQaI
qtxU69AbxzDhyEfIN6DC4J72NeNxxF67WKMt3oDAY4+2Kv75dUdcRWAHfwME
It7vPX5uHJ/P0B+6DDIx92uY1pw4jp7RLV9N8pkYard6XiPAhaRU962W40xU
x6ptLK7mou1tfXhFRj1u5/6tY9fKhezKOi2D5HqY1O7S/9XLRdfjWpGPMfUo
Ezmxz+A3F1cqvJX7rtej0DPi7Hudn+h+eDOHeawemZazL7JjfqJpKd1BbFk9
7krQ1ZPtJ2CtP1Xl7F6H/K2KeaYuE2hyfTmQdKYOPbauWLgygcg7lu1dtnXY
niltefTBBORG3o+HHqjDwL4TvisYE4gfHwvwXF8Ho4CRGp/tk9CLrHGLaqvF
DO8vD3MZHsS2Xu88ebgWVEXH37+pPBjQDVauMKmF6e7ckEwdHtZcf5NbjFo8
jTz2aOkhHmJOeEzt0a6FuXZyeVEAD1MTJYnfxGuReeZf8hpcHr6oLL46m1QD
xzbLT4LVU9BcX7h/KpsB0YSuC26tUxBMS9nTn8LAa2sXhY6+KVR3q4UNRDMg
yAryKeCfhknwpbtrfBhIbSnQdds6DZcnoz7EkIG+RsrzHynTmLK4qO/a/A3O
tcMR+T4zULwWFfV6+Te4fbnp6Ko2h5nYhiOsRDqUevYsmdKdQ9zkabCi6KAL
LEu/SuYQsarVix1Cx3oSxg357xwWRA0TJT3paC24758aOodUnS5Kmykdu7LT
HrWOzYHV+TVQRoAOyYQKltH7ebyfVWUxXKqQc3G5hey+RTi1JNfdtK1Edby0
T+aRRQhFPE0qtapEX5l8kuGpRTSGbs8XOVQJebmNQ+f9FpHKVUh4tr0SN0uM
A0ryFnExeO9rA7k/XZbye+O89hemPNL/ndNYgbk3XOmP879wqNR6wtWiAslX
znE2H+UjvEm9f/XYleNG0oLZ5DA/UeoNl1Wv+AI+ZicpvCxIJF60aJc7lEH1
HydvS3VhwvfVrdtrrhQ9vAdHxD4uIWPFtCyjjyXY3+vsG+m2lKyj+aYvuhfD
tCdCQ0lJlDxWDYqXu1QEzmdH/4pMMRItv+6mqkEhNkk2KRrZrSDn+VdxdAfz
IQqeQ/uEOFkpH1N9qv4d9o5YT6+1kiALQWNC2c/y0FJ6it9aU5I8Lmd1J6a8
QV5wmS2FJ0lu0GJ2vWHlwEnYo5PBkCLUecp0qWg2TrpfyVseL0026TixZkZe
QpumwTjosJLckLX+LCKejhopTTEP/VVEtTnxXrnWM3x4dSNBU1CGvA2jMHnv
UnGFX/1w9fc/7tLkWbYvBaLtl01cclcT3XBN9XMqj9GbphKddFWWcIYcm+2T
HiJ6g5xQvpUcSRYLL/KXikNEvFO5A0WehIQ93JQpHwPraBvG8n55whdxy/P5
tSjM7H46m1S0hjREpulyZyLA7jX0Lg1SIAuL3ITGsjCk7NBZ881BkXA28w4c
LAtB5i0PSZqWEjHYsc3qnU8ggqxOHhDkKZHQExrvuUkB2NKe/CLomzIRtQyW
XjLoj9iNCZnfDlBIwzCpkD7pC7/isNgD+RTi82MDbU7HB4fWWD2tWqdCdN2N
eeWPPbDLpfy4ZIgKsba3lnD/4I4kBcd11TwVoqzFrkvhv4h1n5/FmB5fS/5q
6fzrbMI5RGiVqtcXrSUcx8bZ7FYanCaE6irVqUQudfDoJYtTcMz5SQkJp5LI
TS0cG18HnL9hsbD/HpVoDmUtxLs5wMMit3l5FJVUi8Y96jjtgGCex92IGCox
GaT5+5k64JX+7PyDRCpRu71oIEdxwGzJ76a0DCpxyiTp2WX2iKhfHlZWTiWr
/a2PHJa2R/yTC2cCK6lEYyL8i+dSezz5h2FkQqcSoe1eribzdngrEzFHZ1BJ
Zi1bbUOtHdqtpc8wG6nE3D7Q+e5lO6ix5Yy62VTiueJ9+2idLTbnXlZK7aUS
Q6UMVdmPtth2q232dD+VTH8MHDd9bouDaonZgxwqcbNbze65Zgv3cxQlLpdK
6FKXbXM0bXHV4Prs6wkq8Y27UGosa4tbK7ob/uFRScjnX6f6BW0Rm/UkdGaG
SoSV0o3N22yQ4i9EK5ijktQ7zy6tKbdBhtlpw6sLVPJTZlkx97UNctd+Vdz5
i0qybtDXNj6yQdGE6uyfwJJ8kfGoL7dt8D9rQTEr
      "]]}, 
    {GrayLevel[0], Thickness[0.003], Dashing[{0.01}], LineBox[CompressedData["
1:eJwVlGk4FHoDxYVKtJAbLfZRRJsrb6U4/6goSykiublpBm0jbipbEkVZ0mJJ
SVRCiboIlSTZZpjNNvZtLIMbV5MGb97eD+c5z/n0+3LO0XTzOkiTlJCQePxL
//fky27zDKiRpkHrpneVHBxDOU/D2lHjJAqkkx/LmYxhtqIkVEPDD4zsHOvL
OmNILo1Wn6txAzJ7N+g/E3/FGRPfs5Pq9+G5xOCn68Gv4E173htTz4T2iY4g
eYV/ML+1R2dUvQjaRuH9uqXDaC794DsyWIRd7YvlNiYPIys98fPw62J8Wnzu
iLf/MGx9bF2F5u9h+naqKcNoGPELiuMHPD4iJ2aANL8SYunDKsnxpjKE7Wdo
97wYQmpNivewejVK7rNiltQN4Ftivl5nVDXM3yW7huYMYI8Ho5crrkaQfp3R
ptsDGJGadCjm1YDQ3lsbOgxgq4mt8Y1wJnoKAqp4nf1g58xI6nxlYUArNGL1
rADBNev2GbjyQKO+UaGf6EPG67drXsTxQHXr09tl1QduopnUaiYPcdE+dAvD
Pmh7OL1fvq0eW1PLLeql+lAjFbZBQrEBjv4F5j/Te6Fk0rqUVdGIz46s/Tai
HrzKudF6ZkML2hnaweU53RAuFUbtO96C2o32GE3uhs6Ffaa691oQWa5pbhTV
jcc75FJ7xS342z/OROtkN+5UR7k7f2mFMKNj7SntblzovTVu4dKOssOq7mGP
u5AixwhV2N0FEjPkK3+0E6YmAS5XjnVBOuZ5NN20E210faOvF7vAu/Ph20/N
TiznRvYzs7pQeIB5KH+oA7cTrfdGyHcjuOn6ED2gA6Gr6xbPtnZjleegkPG8
HR7g3B/x6cXxoZr//FezDRJp34tbI3vRprHZ3U+uDYnSKm01T3sREzHprSJq
RVW1u1pmYy92Niz5rbGqFbr2M2k04z7sYQ0dkPdpxaCnzsuOOQLsYImDPBkt
OHUnqIQd24+sWn/t6QQ+JEVpnR8z+6HHqwziX+MjybFKIqesH2cF41pNf/FR
o6JoHv2tH8tP1F7ceIAP/ecZlXudBmBcfd7LVpaPkXc8dpn6IIwCfrCUw5pB
F6ztzXs1BNm67SoBUU3oOsaX+VQ9BGUbVYungU041ByxobZvCBevjM0KzzRh
K2PAT7BSCLP5L7exbZog9fqZvFK4EHG+nIIJ+SYkBmqaXnQdhmJ8kKvXw0Z8
Ulxxf5v8KFaa56ewKxqwObqqZLf+KJTi/HV3Fzcgfd6lPrs9o6grnexmZzcg
Sty48VTgKPR0pw3WxzXgcOe9iqTBUeyUTjrxjdoAYZb8t+nSf6DDDfoeL9MA
Wc0wnc6tY9jODHaUc61H1Y7bGy/vHkOPYCj8g0M9rjs92qL6a9cvnG/5B1vX
QzK20OLo6TG8Ctq/6Xfjekz9HPFoSh7DE9Xwl/uV6jHc5pDBkhzHIHtSbMfh
gZmos7aUOY4E9xBmvh0PN/M2G7jyxxH8RPmU3j4eLNk7t/0UjIM+20J/YcZD
+XyXvTtmx5HUmW3DNeTh/YXYk4UG/yJf8XplrhIP2fbizNz4X3m43+1hBxcx
8gy91D8nEBgyGHv3AhdFW1TzbekTaDyaHSvw4qLvmBdmAiZgrzEmNDvJxfZs
RXvHhAkUfgqwUnfhYnCvS9CiugkckSGLXcy4MA8dZflt/wabDsMCtjwXP0RL
fA8qiUAXCyRl8jmgqLrNzlJEiJBVtknM4cB2V96NbAMR/k7UWmOQxcGzO06P
ZGxEWC8ZaxSYwsHBjamVJaEiZHgue+57k4Nsz99X6o+LkF2hbCg4zoFbq/1H
KeZ3ZCXo1m9V4kD2QfdZb/53GC7z12IqcPDGma7S2f8dj5vMomiLOJBqCfcr
njMJ7RUfL2RJc/C0udjQe8skqixFCwMm2Ohv0MjoSJvE3eTNZXpcNk6xR2KL
/H7AKMs9m3aXDe8vYW5eOlOg/Lt1SZoWG2p9e+Z9N5wCy+aOzS11NhiSC7IC
yRQeRyjsClZhYzWJHr9xZApWUV7bPZTY4BfHXXkaOYXyL2vDDsuysTM3/RH/
6xSq8myPOglYUHhQ1WJeOI2cVsWlMjdZeH1u4aHle/+L3Ef61qoddUgNOC3c
5ChBLqleshm5VourKTN230bmkPOmPbo6+5mQ4HWR9/5SJGv7Dsay5QysOe9+
yV5vLnmYUSl2fluNPlHCYbkP80iYD3ngeqwK+wSngu54y5DKQyKXEH4FbPti
9dXUZEnmy9MyLnZfIPzsdqUqW458mWuj7t35GRsUGlXNXReRK6fl1tntL4Ms
RMfbJhYTbqBn+6fOUliMOk9qOcgT46xc5XNFJWguo85xXqdAXGln76/veof8
iPJjGiIFcqHpypN6pyK4z/XtqqtbShIMg89Zfi7ACZ+A/IVJiqSnwjlK6Woe
Nnro11kf/42Eyc3WBPz1Bqyl6+R8ty0jlkveh9+k5uLdq6sP1kkpkYPNW3q+
m2cjYI7eAWa7EqFn3NFNrcmEbJu/JT1PmdjPc5mztSAdgnTNeymBy0kK690f
l9We4p7uCukihxVEy2LByp8JqYhNcq88rrGSZHmdn5UTP4LzvT/qFg6sJF82
JeVu2/MAP3Y9E6eUrCKXRX+RqrwE9ArMLpWFq5BVBiPrVcruIc3EYFXtcVVS
rK5M2T12G9nXfBU81quRlIUjDjG4hXCHE1ZSIjWSyiy8qIxIGLWlZobXqpP1
cmc5h73Dkbj2QXatlQbx5AfR4x3DEFwanWhVpEHiNrRfOnMqBDarHJ7VaGuS
pSa5ivPbgrCTXnlU4YYmEUVc7veq90OKips2U6RJdpjcZE/IXoD25+fxtke1
iEDtq9WrGR/Erv9V6xIt8vDl5o+JbufgPiHNqdajkId/FLZuEpyG2+t/NW7c
ohBz40BNTHngzNVDM/tuU0jFE9lxSaEHfA/lNS28SyFOOTOWHL4HIkS+MbHx
FCIf6XIpusgDr7aJpxOSKUS2b75WqJ8HxJ9mG9NfUIhOUchvx6bdEctdGF1e
SSHKfyZXpc9zR9KTs57XqylkUcq0b84kDU/O15lbMihEXzjU92mQhgKl2ClG
HYVYHQ75KsWgoc1Z0ZPX8IuXmyo/c4sGnd4V5j29FGI0UebwdhUNm/L81Z4K
KORAmoX9kUU0GF9rFdMGKIR/VqZAepYKa53k3CEhheQGqERd7KHC57SG2vg4
haw0duxmZlIRuCNE/GaCQnIK6U5FD6i4tqin/ryIQljNXOmcaCoSc55E/vhB
IelhFf353lSkXZH2KJ6ikAWNEgqVJ6h4YUczC5yhEEu79iPdDlTkaVWomv6k
ELp90TtpSypKJtaIfx0g0T4j2mRgTMX/ALnJ6S0=
      "]]}}, InsetBox[
    StyleBox[Cell[TextData[{
      StyleBox["A",
       FontFamily->"Times New Roman",
       FontSize->24,
       FontColor->RGBColor[1, 0, 1]],
      Cell[BoxData[
       FormBox[
        SubscriptBox["l", "2"], TraditionalForm]],
       FontSize->24,
       FontColor->RGBColor[1, 0, 1]],
      Cell[BoxData[
       FormBox[
        SubscriptBox["O", "3"], TraditionalForm]],
       FontSize->24,
       FontColor->RGBColor[1, 0, 1]],
      StyleBox["+Cu/Hybrid nanofluid",
       FontFamily->"Times New Roman",
       FontSize->24,
       FontColor->RGBColor[1, 0, 1]]
     }],
      GeneratedCell->False,
      CellAutoOverwrite->False,
      CellBaseline->Baseline,
      TextAlignment->Left],
     FontSize->10,
     Background->GrayLevel[1.]], {4.134963890253305, 0.8938460731784045}, {
    Left, Baseline},
    Alignment->{Left, Top}], InsetBox[
    StyleBox[Cell[TextData[StyleBox["Cu/Nanofluid",
      FontFamily->"Times New Roman",
      FontSize->24,
      FontColor->RGBColor[1, 0, 1]]],
      GeneratedCell->False,
      CellAutoOverwrite->False,
      CellBaseline->Baseline,
      TextAlignment->Left],
     FontSize->10,
     Background->GrayLevel[1.]], {4.166666788143829, 0.7368921427820436}, {
    Left, Baseline},
    Alignment->{Left, Top}], 
   {Thickness[0.003], Dashing[{0.001}], 
    LineBox[{{2.163132945420533, 0.9245586012336346}, {3.8679451165053758`, 
     0.9245586012336346}}]}, 
   {Thickness[0.003], Dashing[{0.01}], 
    LineBox[{{2.3304289887494383`, 0.763685846709936}, {3.8709219144285134`, 
     0.763685846709936}}]}, 
   ArrowBox[{{1.884058140026196, 0.06270366903403923}, {3.3846619735109353`, 
    0.2838660255016381}}]},
  AspectRatio->NCache[GoldenRatio^(-1), 0.6180339887498948],
  Axes->{False, True},
  AxesOrigin->{0, 0},
  BaseStyle->{FontFamily -> "Times", FontSize -> 24},
  Frame->True,
  FrameLabel->{
    FormBox["\[Eta]", TraditionalForm], 
    FormBox[
    "\"\\!\\(\\*\\nStyleBox[\\\"\[Theta]\\\",\\nFontSize->24,\\nFontSlant->\\\
\"Italic\\\"]\\)\\!\\(\\*\\nStyleBox[\\\"(\\\",\\nFontSize->24]\\)\\!\\(\\*\\\
nStyleBox[\\\"\[Eta]\\\",\\nFontFamily->\\\"Courier \
New\\\",\\nFontSize->24]\\)\\!\\(\\*\\nStyleBox[\\\")\\\",\\nFontSize->24]\\)\
\"", TraditionalForm]},
  ImageSize->{562., Automatic},
  PlotRange->All,
  PlotRangeClipping->True,
  PlotRangePadding->{Automatic, Automatic}]], "Input",
 CellChangeTimes->{{3.8171310400110617`*^9, 3.8171311831122465`*^9}, {
   3.8171313148379917`*^9, 3.8171313436106377`*^9}, {3.817133906550229*^9, 
   3.817133906550229*^9}, {3.8180588564977584`*^9, 3.8180588673733807`*^9}, 
   3.8234344387891235`*^9}]
},
WindowSize->{1350, 631},
WindowMargins->{{0, Automatic}, {Automatic, 0}},
PrivateNotebookOptions -> {
 "VersionedStylesheet" -> {"Default.nb"[8.] -> False}},
FrontEndVersion->"7.0 for Microsoft Windows (32-bit) (November 10, 2008)",
StyleDefinitions->"Default.nb"
]
(* End of Notebook Content *)

(* Internal cache information *)
(*CellTagsOutline
CellTagsIndex->{}
*)
(*CellTagsIndex
CellTagsIndex->{}
*)
(*NotebookFileOutline
Notebook[{
Cell[558, 20, 142516, 3488, 4030, "Input"],
Cell[143077, 3510, 24892, 443, 384, "Input"]
}
]
*)

(* End of internal cache information *)
