# Supplementary material for: Bio-convective and chemically reactive hybrid nanofluid flow upon a thin stirring needle with viscous dissipation
Source: Sci Rep. 2021 Apr 13;11:8066. doi: 10.1038/s41598-021-86968-8 (PMC8044164; doi:10.1038/s41598-021-86968-8)
Supplement: Supplementary file 6 — Supplementary Information 6. [file 41598_2021_86968_MOESM6_ESM.nb]

(* Content-type: application/vnd.wolfram.mathematica *)

(*** Wolfram Notebook File ***)
(* http://www.wolfram.com/nb *)

(* CreatedBy='Mathematica 10.0' *)

(*CacheID: 234*)
(* Internal cache information:
NotebookFileLineBreakTest
NotebookFileLineBreakTest
NotebookDataPosition[       158,          7]
NotebookDataLength[    156744,       3753]
NotebookOptionsPosition[    156367,       3737]
NotebookOutlinePosition[    156795,       3754]
CellTagsIndexPosition[    156752,       3751]
WindowFrame->Normal*)

(* Beginning of Notebook Content *)
Notebook[{
Cell[BoxData[
 RowBox[{"\[IndentingNewLine]", 
  RowBox[{
   RowBox[{
    RowBox[{
     RowBox[{"u1", "[", 
      RowBox[{
      "x_", ",", "h_", ",", "Nr_", ",", "a_", ",", "\[Phi]1_", ",", 
       "\[Phi]2_", ",", "Pr_", ",", "Ec_", ",", "\[Lambda]_", ",", "Sc_", ",",
        "Rb_"}], "]"}], "=", 
     RowBox[{
      RowBox[{
       RowBox[{"-", 
        FractionBox["1", "4"]}], " ", 
       SuperscriptBox["\[ExponentialE]", 
        RowBox[{"a", "-", "x"}]], " ", "h", " ", "x"}], "+", 
      RowBox[{
       FractionBox["1", "4"], " ", 
       SuperscriptBox["\[ExponentialE]", 
        RowBox[{"a", "-", "x"}]], " ", "h", " ", 
       SuperscriptBox["x", "2"]}], "-", 
      RowBox[{
       FractionBox["1", "2"], " ", 
       SuperscriptBox["\[ExponentialE]", 
        RowBox[{"a", "-", "x"}]], " ", 
       RowBox[{"(", 
        RowBox[{"1", "-", 
         RowBox[{"2", " ", "\[Lambda]"}]}], ")"}]}], "+", 
      FractionBox[
       RowBox[{"1", "-", "\[Lambda]"}], "2"], "+", 
      RowBox[{
       FractionBox["1", "2"], " ", 
       SuperscriptBox["\[ExponentialE]", 
        RowBox[{"a", "-", "x"}]], " ", "h", " ", "Nr", " ", "x", " ", 
       "\[Lambda]"}], "+", 
      RowBox[{
       FractionBox["1", "2"], " ", 
       SuperscriptBox["\[ExponentialE]", 
        RowBox[{"a", "-", "x"}]], " ", "h", " ", "Rb", " ", "x", " ", 
       "\[Lambda]"}], "-", 
      RowBox[{
       FractionBox["1", "2"], " ", 
       SuperscriptBox["\[ExponentialE]", 
        RowBox[{"a", "-", "x"}]], " ", "h", " ", 
       SuperscriptBox["x", "2"], " ", "\[Lambda]"}], "+", 
      RowBox[{
       FractionBox["1", "12"], " ", 
       SuperscriptBox["\[ExponentialE]", 
        RowBox[{
         RowBox[{"2", " ", "a"}], "-", 
         RowBox[{"2", " ", "x"}]}]], " ", "h", " ", 
       SqrtBox[
        RowBox[{"1", "-", "\[Phi]1"}]], " ", 
       SqrtBox[
        RowBox[{"1", "-", "\[Phi]2"}]]}], "-", 
      RowBox[{
       FractionBox["1", "12"], " ", 
       SuperscriptBox["\[ExponentialE]", 
        RowBox[{
         RowBox[{"2", " ", "a"}], "-", "x"}]], " ", "h", " ", 
       SqrtBox[
        RowBox[{"1", "-", "\[Phi]1"}]], " ", 
       SqrtBox[
        RowBox[{"1", "-", "\[Phi]2"}]]}], "+", 
      RowBox[{
       FractionBox["1", "16"], " ", 
       SuperscriptBox["\[ExponentialE]", 
        RowBox[{"a", "-", "x"}]], " ", "h", " ", "x", " ", 
       SqrtBox[
        RowBox[{"1", "-", "\[Phi]1"}]], " ", 
       SqrtBox[
        RowBox[{"1", "-", "\[Phi]2"}]]}], "+", 
      RowBox[{
       FractionBox["1", "8"], " ", "a", " ", 
       SuperscriptBox["\[ExponentialE]", 
        RowBox[{"a", "-", "x"}]], " ", "h", " ", "x", " ", 
       SqrtBox[
        RowBox[{"1", "-", "\[Phi]1"}]], " ", 
       SqrtBox[
        RowBox[{"1", "-", "\[Phi]2"}]]}], "-", 
      RowBox[{
       FractionBox["1", "16"], " ", 
       SuperscriptBox["\[ExponentialE]", 
        RowBox[{"a", "-", "x"}]], " ", "h", " ", 
       SuperscriptBox["x", "2"], " ", 
       SqrtBox[
        RowBox[{"1", "-", "\[Phi]1"}]], " ", 
       SqrtBox[
        RowBox[{"1", "-", "\[Phi]2"}]]}], "-", 
      RowBox[{
       FractionBox["1", "3"], " ", 
       SuperscriptBox["\[ExponentialE]", 
        RowBox[{
         RowBox[{"2", " ", "a"}], "-", 
         RowBox[{"2", " ", "x"}]}]], " ", "h", " ", "\[Lambda]", " ", 
       SqrtBox[
        RowBox[{"1", "-", "\[Phi]1"}]], " ", 
       SqrtBox[
        RowBox[{"1", "-", "\[Phi]2"}]]}], "+", 
      RowBox[{
       FractionBox["1", "3"], " ", 
       SuperscriptBox["\[ExponentialE]", 
        RowBox[{
         RowBox[{"2", " ", "a"}], "-", "x"}]], " ", "h", " ", "\[Lambda]", 
       " ", 
       SqrtBox[
        RowBox[{"1", "-", "\[Phi]1"}]], " ", 
       SqrtBox[
        RowBox[{"1", "-", "\[Phi]2"}]]}], "-", 
      RowBox[{
       FractionBox["5", "16"], " ", 
       SuperscriptBox["\[ExponentialE]", 
        RowBox[{"a", "-", "x"}]], " ", "h", " ", "x", " ", "\[Lambda]", " ", 
       SqrtBox[
        RowBox[{"1", "-", "\[Phi]1"}]], " ", 
       SqrtBox[
        RowBox[{"1", "-", "\[Phi]2"}]]}], "-", 
      RowBox[{
       FractionBox["1", "2"], " ", "a", " ", 
       SuperscriptBox["\[ExponentialE]", 
        RowBox[{"a", "-", "x"}]], " ", "h", " ", "x", " ", "\[Lambda]", " ", 
       SqrtBox[
        RowBox[{"1", "-", "\[Phi]1"}]], " ", 
       SqrtBox[
        RowBox[{"1", "-", "\[Phi]2"}]]}], "+", 
      RowBox[{
       FractionBox["3", "16"], " ", 
       SuperscriptBox["\[ExponentialE]", 
        RowBox[{"a", "-", "x"}]], " ", "h", " ", 
       SuperscriptBox["x", "2"], " ", "\[Lambda]", " ", 
       SqrtBox[
        RowBox[{"1", "-", "\[Phi]1"}]], " ", 
       SqrtBox[
        RowBox[{"1", "-", "\[Phi]2"}]]}], "+", 
      RowBox[{
       FractionBox["1", "3"], " ", 
       SuperscriptBox["\[ExponentialE]", 
        RowBox[{
         RowBox[{"2", " ", "a"}], "-", 
         RowBox[{"2", " ", "x"}]}]], " ", "h", " ", 
       SuperscriptBox["\[Lambda]", "2"], " ", 
       SqrtBox[
        RowBox[{"1", "-", "\[Phi]1"}]], " ", 
       SqrtBox[
        RowBox[{"1", "-", "\[Phi]2"}]]}], "-", 
      RowBox[{
       FractionBox["1", "3"], " ", 
       SuperscriptBox["\[ExponentialE]", 
        RowBox[{
         RowBox[{"2", " ", "a"}], "-", "x"}]], " ", "h", " ", 
       SuperscriptBox["\[Lambda]", "2"], " ", 
       SqrtBox[
        RowBox[{"1", "-", "\[Phi]1"}]], " ", 
       SqrtBox[
        RowBox[{"1", "-", "\[Phi]2"}]]}], "+", 
      RowBox[{
       FractionBox["3", "8"], " ", 
       SuperscriptBox["\[ExponentialE]", 
        RowBox[{"a", "-", "x"}]], " ", "h", " ", "x", " ", 
       SuperscriptBox["\[Lambda]", "2"], " ", 
       SqrtBox[
        RowBox[{"1", "-", "\[Phi]1"}]], " ", 
       SqrtBox[
        RowBox[{"1", "-", "\[Phi]2"}]]}], "+", 
      RowBox[{
       FractionBox["1", "2"], " ", "a", " ", 
       SuperscriptBox["\[ExponentialE]", 
        RowBox[{"a", "-", "x"}]], " ", "h", " ", "x", " ", 
       SuperscriptBox["\[Lambda]", "2"], " ", 
       SqrtBox[
        RowBox[{"1", "-", "\[Phi]1"}]], " ", 
       SqrtBox[
        RowBox[{"1", "-", "\[Phi]2"}]]}], "-", 
      RowBox[{
       FractionBox["1", "8"], " ", 
       SuperscriptBox["\[ExponentialE]", 
        RowBox[{"a", "-", "x"}]], " ", "h", " ", 
       SuperscriptBox["x", "2"], " ", 
       SuperscriptBox["\[Lambda]", "2"], " ", 
       SqrtBox[
        RowBox[{"1", "-", "\[Phi]1"}]], " ", 
       SqrtBox[
        RowBox[{"1", "-", "\[Phi]2"}]]}], "+", 
      FractionBox[
       RowBox[{"9787", " ", 
        SuperscriptBox["\[ExponentialE]", 
         RowBox[{
          RowBox[{"2", " ", "a"}], "-", 
          RowBox[{"2", " ", "x"}]}]], " ", "h", " ", 
        SqrtBox[
         RowBox[{"1", "-", "\[Phi]1"}]], " ", "\[Phi]1", " ", 
        SqrtBox[
         RowBox[{"1", "-", "\[Phi]2"}]]}], "119652"], "-", 
      FractionBox[
       RowBox[{"9787", " ", 
        SuperscriptBox["\[ExponentialE]", 
         RowBox[{
          RowBox[{"2", " ", "a"}], "-", "x"}]], " ", "h", " ", 
        SqrtBox[
         RowBox[{"1", "-", "\[Phi]1"}]], " ", "\[Phi]1", " ", 
        SqrtBox[
         RowBox[{"1", "-", "\[Phi]2"}]]}], "119652"], "+", 
      FractionBox[
       RowBox[{"9787", " ", 
        SuperscriptBox["\[ExponentialE]", 
         RowBox[{"a", "-", "x"}]], " ", "h", " ", "x", " ", 
        SqrtBox[
         RowBox[{"1", "-", "\[Phi]1"}]], " ", "\[Phi]1", " ", 
        SqrtBox[
         RowBox[{"1", "-", "\[Phi]2"}]]}], "159536"], "+", 
      FractionBox[
       RowBox[{"9787", " ", "a", " ", 
        SuperscriptBox["\[ExponentialE]", 
         RowBox[{"a", "-", "x"}]], " ", "h", " ", "x", " ", 
        SqrtBox[
         RowBox[{"1", "-", "\[Phi]1"}]], " ", "\[Phi]1", " ", 
        SqrtBox[
         RowBox[{"1", "-", "\[Phi]2"}]]}], "79768"], "-", 
      FractionBox[
       RowBox[{"9787", " ", 
        SuperscriptBox["\[ExponentialE]", 
         RowBox[{"a", "-", "x"}]], " ", "h", " ", 
        SuperscriptBox["x", "2"], " ", 
        SqrtBox[
         RowBox[{"1", "-", "\[Phi]1"}]], " ", "\[Phi]1", " ", 
        SqrtBox[
         RowBox[{"1", "-", "\[Phi]2"}]]}], "159536"], "-", 
      FractionBox[
       RowBox[{"9787", " ", 
        SuperscriptBox["\[ExponentialE]", 
         RowBox[{
          RowBox[{"2", " ", "a"}], "-", 
          RowBox[{"2", " ", "x"}]}]], " ", "h", " ", "\[Lambda]", " ", 
        SqrtBox[
         RowBox[{"1", "-", "\[Phi]1"}]], " ", "\[Phi]1", " ", 
        SqrtBox[
         RowBox[{"1", "-", "\[Phi]2"}]]}], "29913"], "+", 
      FractionBox[
       RowBox[{"9787", " ", 
        SuperscriptBox["\[ExponentialE]", 
         RowBox[{
          RowBox[{"2", " ", "a"}], "-", "x"}]], " ", "h", " ", "\[Lambda]", 
        " ", 
        SqrtBox[
         RowBox[{"1", "-", "\[Phi]1"}]], " ", "\[Phi]1", " ", 
        SqrtBox[
         RowBox[{"1", "-", "\[Phi]2"}]]}], "29913"], "-", 
      FractionBox[
       RowBox[{"48935", " ", 
        SuperscriptBox["\[ExponentialE]", 
         RowBox[{"a", "-", "x"}]], " ", "h", " ", "x", " ", "\[Lambda]", " ", 
        SqrtBox[
         RowBox[{"1", "-", "\[Phi]1"}]], " ", "\[Phi]1", " ", 
        SqrtBox[
         RowBox[{"1", "-", "\[Phi]2"}]]}], "159536"], "-", 
      FractionBox[
       RowBox[{"9787", " ", "a", " ", 
        SuperscriptBox["\[ExponentialE]", 
         RowBox[{"a", "-", "x"}]], " ", "h", " ", "x", " ", "\[Lambda]", " ", 
        SqrtBox[
         RowBox[{"1", "-", "\[Phi]1"}]], " ", "\[Phi]1", " ", 
        SqrtBox[
         RowBox[{"1", "-", "\[Phi]2"}]]}], "19942"], "+", 
      FractionBox[
       RowBox[{"29361", " ", 
        SuperscriptBox["\[ExponentialE]", 
         RowBox[{"a", "-", "x"}]], " ", "h", " ", 
        SuperscriptBox["x", "2"], " ", "\[Lambda]", " ", 
        SqrtBox[
         RowBox[{"1", "-", "\[Phi]1"}]], " ", "\[Phi]1", " ", 
        SqrtBox[
         RowBox[{"1", "-", "\[Phi]2"}]]}], "159536"], "+", 
      FractionBox[
       RowBox[{"9787", " ", 
        SuperscriptBox["\[ExponentialE]", 
         RowBox[{
          RowBox[{"2", " ", "a"}], "-", 
          RowBox[{"2", " ", "x"}]}]], " ", "h", " ", 
        SuperscriptBox["\[Lambda]", "2"], " ", 
        SqrtBox[
         RowBox[{"1", "-", "\[Phi]1"}]], " ", "\[Phi]1", " ", 
        SqrtBox[
         RowBox[{"1", "-", "\[Phi]2"}]]}], "29913"], "-", 
      FractionBox[
       RowBox[{"9787", " ", 
        SuperscriptBox["\[ExponentialE]", 
         RowBox[{
          RowBox[{"2", " ", "a"}], "-", "x"}]], " ", "h", " ", 
        SuperscriptBox["\[Lambda]", "2"], " ", 
        SqrtBox[
         RowBox[{"1", "-", "\[Phi]1"}]], " ", "\[Phi]1", " ", 
        SqrtBox[
         RowBox[{"1", "-", "\[Phi]2"}]]}], "29913"], "+", 
      FractionBox[
       RowBox[{"29361", " ", 
        SuperscriptBox["\[ExponentialE]", 
         RowBox[{"a", "-", "x"}]], " ", "h", " ", "x", " ", 
        SuperscriptBox["\[Lambda]", "2"], " ", 
        SqrtBox[
         RowBox[{"1", "-", "\[Phi]1"}]], " ", "\[Phi]1", " ", 
        SqrtBox[
         RowBox[{"1", "-", "\[Phi]2"}]]}], "79768"], "+", 
      FractionBox[
       RowBox[{"9787", " ", "a", " ", 
        SuperscriptBox["\[ExponentialE]", 
         RowBox[{"a", "-", "x"}]], " ", "h", " ", "x", " ", 
        SuperscriptBox["\[Lambda]", "2"], " ", 
        SqrtBox[
         RowBox[{"1", "-", "\[Phi]1"}]], " ", "\[Phi]1", " ", 
        SqrtBox[
         RowBox[{"1", "-", "\[Phi]2"}]]}], "19942"], "-", 
      FractionBox[
       RowBox[{"9787", " ", 
        SuperscriptBox["\[ExponentialE]", 
         RowBox[{"a", "-", "x"}]], " ", "h", " ", 
        SuperscriptBox["x", "2"], " ", 
        SuperscriptBox["\[Lambda]", "2"], " ", 
        SqrtBox[
         RowBox[{"1", "-", "\[Phi]1"}]], " ", "\[Phi]1", " ", 
        SqrtBox[
         RowBox[{"1", "-", "\[Phi]2"}]]}], "79768"], "-", 
      FractionBox[
       RowBox[{"49487", " ", 
        SuperscriptBox["\[ExponentialE]", 
         RowBox[{
          RowBox[{"2", " ", "a"}], "-", 
          RowBox[{"2", " ", "x"}]}]], " ", "h", " ", 
        SqrtBox[
         RowBox[{"1", "-", "\[Phi]1"}]], " ", 
        SuperscriptBox["\[Phi]1", "2"], " ", 
        SqrtBox[
         RowBox[{"1", "-", "\[Phi]2"}]]}], "119652"], "+", 
      FractionBox[
       RowBox[{"49487", " ", 
        SuperscriptBox["\[ExponentialE]", 
         RowBox[{
          RowBox[{"2", " ", "a"}], "-", "x"}]], " ", "h", " ", 
        SqrtBox[
         RowBox[{"1", "-", "\[Phi]1"}]], " ", 
        SuperscriptBox["\[Phi]1", "2"], " ", 
        SqrtBox[
         RowBox[{"1", "-", "\[Phi]2"}]]}], "119652"], "-", 
      FractionBox[
       RowBox[{"49487", " ", 
        SuperscriptBox["\[ExponentialE]", 
         RowBox[{"a", "-", "x"}]], " ", "h", " ", "x", " ", 
        SqrtBox[
         RowBox[{"1", "-", "\[Phi]1"}]], " ", 
        SuperscriptBox["\[Phi]1", "2"], " ", 
        SqrtBox[
         RowBox[{"1", "-", "\[Phi]2"}]]}], "159536"], "-", 
      FractionBox[
       RowBox[{"49487", " ", "a", " ", 
        SuperscriptBox["\[ExponentialE]", 
         RowBox[{"a", "-", "x"}]], " ", "h", " ", "x", " ", 
        SqrtBox[
         RowBox[{"1", "-", "\[Phi]1"}]], " ", 
        SuperscriptBox["\[Phi]1", "2"], " ", 
        SqrtBox[
         RowBox[{"1", "-", "\[Phi]2"}]]}], "79768"], "+", 
      FractionBox[
       RowBox[{"49487", " ", 
        SuperscriptBox["\[ExponentialE]", 
         RowBox[{"a", "-", "x"}]], " ", "h", " ", 
        SuperscriptBox["x", "2"], " ", 
        SqrtBox[
         RowBox[{"1", "-", "\[Phi]1"}]], " ", 
        SuperscriptBox["\[Phi]1", "2"], " ", 
        SqrtBox[
         RowBox[{"1", "-", "\[Phi]2"}]]}], "159536"], "+", 
      FractionBox[
       RowBox[{"49487", " ", 
        SuperscriptBox["\[ExponentialE]", 
         RowBox[{
          RowBox[{"2", " ", "a"}], "-", 
          RowBox[{"2", " ", "x"}]}]], " ", "h", " ", "\[Lambda]", " ", 
        SqrtBox[
         RowBox[{"1", "-", "\[Phi]1"}]], " ", 
        SuperscriptBox["\[Phi]1", "2"], " ", 
        SqrtBox[
         RowBox[{"1", "-", "\[Phi]2"}]]}], "29913"], "-", 
      FractionBox[
       RowBox[{"49487", " ", 
        SuperscriptBox["\[ExponentialE]", 
         RowBox[{
          RowBox[{"2", " ", "a"}], "-", "x"}]], " ", "h", " ", "\[Lambda]", 
        " ", 
        SqrtBox[
         RowBox[{"1", "-", "\[Phi]1"}]], " ", 
        SuperscriptBox["\[Phi]1", "2"], " ", 
        SqrtBox[
         RowBox[{"1", "-", "\[Phi]2"}]]}], "29913"], "+", 
      FractionBox[
       RowBox[{"247435", " ", 
        SuperscriptBox["\[ExponentialE]", 
         RowBox[{"a", "-", "x"}]], " ", "h", " ", "x", " ", "\[Lambda]", " ", 
        SqrtBox[
         RowBox[{"1", "-", "\[Phi]1"}]], " ", 
        SuperscriptBox["\[Phi]1", "2"], " ", 
        SqrtBox[
         RowBox[{"1", "-", "\[Phi]2"}]]}], "159536"], "+", 
      FractionBox[
       RowBox[{"49487", " ", "a", " ", 
        SuperscriptBox["\[ExponentialE]", 
         RowBox[{"a", "-", "x"}]], " ", "h", " ", "x", " ", "\[Lambda]", " ", 
        SqrtBox[
         RowBox[{"1", "-", "\[Phi]1"}]], " ", 
        SuperscriptBox["\[Phi]1", "2"], " ", 
        SqrtBox[
         RowBox[{"1", "-", "\[Phi]2"}]]}], "19942"], "-", 
      FractionBox[
       RowBox[{"148461", " ", 
        SuperscriptBox["\[ExponentialE]", 
         RowBox[{"a", "-", "x"}]], " ", "h", " ", 
        SuperscriptBox["x", "2"], " ", "\[Lambda]", " ", 
        SqrtBox[
         RowBox[{"1", "-", "\[Phi]1"}]], " ", 
        SuperscriptBox["\[Phi]1", "2"], " ", 
        SqrtBox[
         RowBox[{"1", "-", "\[Phi]2"}]]}], "159536"], "-", 
      FractionBox[
       RowBox[{"49487", " ", 
        SuperscriptBox["\[ExponentialE]", 
         RowBox[{
          RowBox[{"2", " ", "a"}], "-", 
          RowBox[{"2", " ", "x"}]}]], " ", "h", " ", 
        SuperscriptBox["\[Lambda]", "2"], " ", 
        SqrtBox[
         RowBox[{"1", "-", "\[Phi]1"}]], " ", 
        SuperscriptBox["\[Phi]1", "2"], " ", 
        SqrtBox[
         RowBox[{"1", "-", "\[Phi]2"}]]}], "29913"], "+", 
      FractionBox[
       RowBox[{"49487", " ", 
        SuperscriptBox["\[ExponentialE]", 
         RowBox[{
          RowBox[{"2", " ", "a"}], "-", "x"}]], " ", "h", " ", 
        SuperscriptBox["\[Lambda]", "2"], " ", 
        SqrtBox[
         RowBox[{"1", "-", "\[Phi]1"}]], " ", 
        SuperscriptBox["\[Phi]1", "2"], " ", 
        SqrtBox[
         RowBox[{"1", "-", "\[Phi]2"}]]}], "29913"], "-", 
      FractionBox[
       RowBox[{"148461", " ", 
        SuperscriptBox["\[ExponentialE]", 
         RowBox[{"a", "-", "x"}]], " ", "h", " ", "x", " ", 
        SuperscriptBox["\[Lambda]", "2"], " ", 
        SqrtBox[
         RowBox[{"1", "-", "\[Phi]1"}]], " ", 
        SuperscriptBox["\[Phi]1", "2"], " ", 
        SqrtBox[
         RowBox[{"1", "-", "\[Phi]2"}]]}], "79768"], "-", 
      FractionBox[
       RowBox[{"49487", " ", "a", " ", 
        SuperscriptBox["\[ExponentialE]", 
         RowBox[{"a", "-", "x"}]], " ", "h", " ", "x", " ", 
        SuperscriptBox["\[Lambda]", "2"], " ", 
        SqrtBox[
         RowBox[{"1", "-", "\[Phi]1"}]], " ", 
        SuperscriptBox["\[Phi]1", "2"], " ", 
        SqrtBox[
         RowBox[{"1", "-", "\[Phi]2"}]]}], "19942"], "+", 
      FractionBox[
       RowBox[{"49487", " ", 
        SuperscriptBox["\[ExponentialE]", 
         RowBox[{"a", "-", "x"}]], " ", "h", " ", 
        SuperscriptBox["x", "2"], " ", 
        SuperscriptBox["\[Lambda]", "2"], " ", 
        SqrtBox[
         RowBox[{"1", "-", "\[Phi]1"}]], " ", 
        SuperscriptBox["\[Phi]1", "2"], " ", 
        SqrtBox[
         RowBox[{"1", "-", "\[Phi]2"}]]}], "79768"], "+", 
      FractionBox[
       RowBox[{"29729", " ", 
        SuperscriptBox["\[ExponentialE]", 
         RowBox[{
          RowBox[{"2", " ", "a"}], "-", 
          RowBox[{"2", " ", "x"}]}]], " ", "h", " ", 
        SqrtBox[
         RowBox[{"1", "-", "\[Phi]1"}]], " ", 
        SuperscriptBox["\[Phi]1", "3"], " ", 
        SqrtBox[
         RowBox[{"1", "-", "\[Phi]2"}]]}], "119652"], "-", 
      FractionBox[
       RowBox[{"29729", " ", 
        SuperscriptBox["\[ExponentialE]", 
         RowBox[{
          RowBox[{"2", " ", "a"}], "-", "x"}]], " ", "h", " ", 
        SqrtBox[
         RowBox[{"1", "-", "\[Phi]1"}]], " ", 
        SuperscriptBox["\[Phi]1", "3"], " ", 
        SqrtBox[
         RowBox[{"1", "-", "\[Phi]2"}]]}], "119652"], "+", 
      FractionBox[
       RowBox[{"29729", " ", 
        SuperscriptBox["\[ExponentialE]", 
         RowBox[{"a", "-", "x"}]], " ", "h", " ", "x", " ", 
        SqrtBox[
         RowBox[{"1", "-", "\[Phi]1"}]], " ", 
        SuperscriptBox["\[Phi]1", "3"], " ", 
        SqrtBox[
         RowBox[{"1", "-", "\[Phi]2"}]]}], "159536"], "+", 
      FractionBox[
       RowBox[{"29729", " ", "a", " ", 
        SuperscriptBox["\[ExponentialE]", 
         RowBox[{"a", "-", "x"}]], " ", "h", " ", "x", " ", 
        SqrtBox[
         RowBox[{"1", "-", "\[Phi]1"}]], " ", 
        SuperscriptBox["\[Phi]1", "3"], " ", 
        SqrtBox[
         RowBox[{"1", "-", "\[Phi]2"}]]}], "79768"], "-", 
      FractionBox[
       RowBox[{"29729", " ", 
        SuperscriptBox["\[ExponentialE]", 
         RowBox[{"a", "-", "x"}]], " ", "h", " ", 
        SuperscriptBox["x", "2"], " ", 
        SqrtBox[
         RowBox[{"1", "-", "\[Phi]1"}]], " ", 
        SuperscriptBox["\[Phi]1", "3"], " ", 
        SqrtBox[
         RowBox[{"1", "-", "\[Phi]2"}]]}], "159536"], "-", 
      FractionBox[
       RowBox[{"29729", " ", 
        SuperscriptBox["\[ExponentialE]", 
         RowBox[{
          RowBox[{"2", " ", "a"}], "-", 
          RowBox[{"2", " ", "x"}]}]], " ", "h", " ", "\[Lambda]", " ", 
        SqrtBox[
         RowBox[{"1", "-", "\[Phi]1"}]], " ", 
        SuperscriptBox["\[Phi]1", "3"], " ", 
        SqrtBox[
         RowBox[{"1", "-", "\[Phi]2"}]]}], "29913"], "+", 
      FractionBox[
       RowBox[{"29729", " ", 
        SuperscriptBox["\[ExponentialE]", 
         RowBox[{
          RowBox[{"2", " ", "a"}], "-", "x"}]], " ", "h", " ", "\[Lambda]", 
        " ", 
        SqrtBox[
         RowBox[{"1", "-", "\[Phi]1"}]], " ", 
        SuperscriptBox["\[Phi]1", "3"], " ", 
        SqrtBox[
         RowBox[{"1", "-", "\[Phi]2"}]]}], "29913"], "-", 
      FractionBox[
       RowBox[{"148645", " ", 
        SuperscriptBox["\[ExponentialE]", 
         RowBox[{"a", "-", "x"}]], " ", "h", " ", "x", " ", "\[Lambda]", " ", 
        SqrtBox[
         RowBox[{"1", "-", "\[Phi]1"}]], " ", 
        SuperscriptBox["\[Phi]1", "3"], " ", 
        SqrtBox[
         RowBox[{"1", "-", "\[Phi]2"}]]}], "159536"], "-", 
      FractionBox[
       RowBox[{"29729", " ", "a", " ", 
        SuperscriptBox["\[ExponentialE]", 
         RowBox[{"a", "-", "x"}]], " ", "h", " ", "x", " ", "\[Lambda]", " ", 
        SqrtBox[
         RowBox[{"1", "-", "\[Phi]1"}]], " ", 
        SuperscriptBox["\[Phi]1", "3"], " ", 
        SqrtBox[
         RowBox[{"1", "-", "\[Phi]2"}]]}], "19942"], "+", 
      FractionBox[
       RowBox[{"89187", " ", 
        SuperscriptBox["\[ExponentialE]", 
         RowBox[{"a", "-", "x"}]], " ", "h", " ", 
        SuperscriptBox["x", "2"], " ", "\[Lambda]", " ", 
        SqrtBox[
         RowBox[{"1", "-", "\[Phi]1"}]], " ", 
        SuperscriptBox["\[Phi]1", "3"], " ", 
        SqrtBox[
         RowBox[{"1", "-", "\[Phi]2"}]]}], "159536"], "+", 
      FractionBox[
       RowBox[{"29729", " ", 
        SuperscriptBox["\[ExponentialE]", 
         RowBox[{
          RowBox[{"2", " ", "a"}], "-", 
          RowBox[{"2", " ", "x"}]}]], " ", "h", " ", 
        SuperscriptBox["\[Lambda]", "2"], " ", 
        SqrtBox[
         RowBox[{"1", "-", "\[Phi]1"}]], " ", 
        SuperscriptBox["\[Phi]1", "3"], " ", 
        SqrtBox[
         RowBox[{"1", "-", "\[Phi]2"}]]}], "29913"], "-", 
      FractionBox[
       RowBox[{"29729", " ", 
        SuperscriptBox["\[ExponentialE]", 
         RowBox[{
          RowBox[{"2", " ", "a"}], "-", "x"}]], " ", "h", " ", 
        SuperscriptBox["\[Lambda]", "2"], " ", 
        SqrtBox[
         RowBox[{"1", "-", "\[Phi]1"}]], " ", 
        SuperscriptBox["\[Phi]1", "3"], " ", 
        SqrtBox[
         RowBox[{"1", "-", "\[Phi]2"}]]}], "29913"], "+", 
      FractionBox[
       RowBox[{"89187", " ", 
        SuperscriptBox["\[ExponentialE]", 
         RowBox[{"a", "-", "x"}]], " ", "h", " ", "x", " ", 
        SuperscriptBox["\[Lambda]", "2"], " ", 
        SqrtBox[
         RowBox[{"1", "-", "\[Phi]1"}]], " ", 
        SuperscriptBox["\[Phi]1", "3"], " ", 
        SqrtBox[
         RowBox[{"1", "-", "\[Phi]2"}]]}], "79768"], "+", 
      FractionBox[
       RowBox[{"29729", " ", "a", " ", 
        SuperscriptBox["\[ExponentialE]", 
         RowBox[{"a", "-", "x"}]], " ", "h", " ", "x", " ", 
        SuperscriptBox["\[Lambda]", "2"], " ", 
        SqrtBox[
         RowBox[{"1", "-", "\[Phi]1"}]], " ", 
        SuperscriptBox["\[Phi]1", "3"], " ", 
        SqrtBox[
         RowBox[{"1", "-", "\[Phi]2"}]]}], "19942"], "-", 
      FractionBox[
       RowBox[{"29729", " ", 
        SuperscriptBox["\[ExponentialE]", 
         RowBox[{"a", "-", "x"}]], " ", "h", " ", 
        SuperscriptBox["x", "2"], " ", 
        SuperscriptBox["\[Lambda]", "2"], " ", 
        SqrtBox[
         RowBox[{"1", "-", "\[Phi]1"}]], " ", 
        SuperscriptBox["\[Phi]1", "3"], " ", 
        SqrtBox[
         RowBox[{"1", "-", "\[Phi]2"}]]}], "79768"], "+", 
      FractionBox[
       RowBox[{"59417", " ", 
        SuperscriptBox["\[ExponentialE]", 
         RowBox[{
          RowBox[{"2", " ", "a"}], "-", 
          RowBox[{"2", " ", "x"}]}]], " ", "h", " ", 
        SqrtBox[
         RowBox[{"1", "-", "\[Phi]1"}]], " ", 
        SqrtBox[
         RowBox[{"1", "-", "\[Phi]2"}]], " ", "\[Phi]2"}], "119652"], "-", 
      FractionBox[
       RowBox[{"59417", " ", 
        SuperscriptBox["\[ExponentialE]", 
         RowBox[{
          RowBox[{"2", " ", "a"}], "-", "x"}]], " ", "h", " ", 
        SqrtBox[
         RowBox[{"1", "-", "\[Phi]1"}]], " ", 
        SqrtBox[
         RowBox[{"1", "-", "\[Phi]2"}]], " ", "\[Phi]2"}], "119652"], "+", 
      FractionBox[
       RowBox[{"59417", " ", 
        SuperscriptBox["\[ExponentialE]", 
         RowBox[{"a", "-", "x"}]], " ", "h", " ", "x", " ", 
        SqrtBox[
         RowBox[{"1", "-", "\[Phi]1"}]], " ", 
        SqrtBox[
         RowBox[{"1", "-", "\[Phi]2"}]], " ", "\[Phi]2"}], "159536"], "+", 
      FractionBox[
       RowBox[{"59417", " ", "a", " ", 
        SuperscriptBox["\[ExponentialE]", 
         RowBox[{"a", "-", "x"}]], " ", "h", " ", "x", " ", 
        SqrtBox[
         RowBox[{"1", "-", "\[Phi]1"}]], " ", 
        SqrtBox[
         RowBox[{"1", "-", "\[Phi]2"}]], " ", "\[Phi]2"}], "79768"], "-", 
      FractionBox[
       RowBox[{"59417", " ", 
        SuperscriptBox["\[ExponentialE]", 
         RowBox[{"a", "-", "x"}]], " ", "h", " ", 
        SuperscriptBox["x", "2"], " ", 
        SqrtBox[
         RowBox[{"1", "-", "\[Phi]1"}]], " ", 
        SqrtBox[
         RowBox[{"1", "-", "\[Phi]2"}]], " ", "\[Phi]2"}], "159536"], "-", 
      FractionBox[
       RowBox[{"59417", " ", 
        SuperscriptBox["\[ExponentialE]", 
         RowBox[{
          RowBox[{"2", " ", "a"}], "-", 
          RowBox[{"2", " ", "x"}]}]], " ", "h", " ", "\[Lambda]", " ", 
        SqrtBox[
         RowBox[{"1", "-", "\[Phi]1"}]], " ", 
        SqrtBox[
         RowBox[{"1", "-", "\[Phi]2"}]], " ", "\[Phi]2"}], "29913"], "+", 
      FractionBox[
       RowBox[{"59417", " ", 
        SuperscriptBox["\[ExponentialE]", 
         RowBox[{
          RowBox[{"2", " ", "a"}], "-", "x"}]], " ", "h", " ", "\[Lambda]", 
        " ", 
        SqrtBox[
         RowBox[{"1", "-", "\[Phi]1"}]], " ", 
        SqrtBox[
         RowBox[{"1", "-", "\[Phi]2"}]], " ", "\[Phi]2"}], "29913"], "-", 
      FractionBox[
       RowBox[{"297085", " ", 
        SuperscriptBox["\[ExponentialE]", 
         RowBox[{"a", "-", "x"}]], " ", "h", " ", "x", " ", "\[Lambda]", " ", 
        SqrtBox[
         RowBox[{"1", "-", "\[Phi]1"}]], " ", 
        SqrtBox[
         RowBox[{"1", "-", "\[Phi]2"}]], " ", "\[Phi]2"}], "159536"], "-", 
      FractionBox[
       RowBox[{"59417", " ", "a", " ", 
        SuperscriptBox["\[ExponentialE]", 
         RowBox[{"a", "-", "x"}]], " ", "h", " ", "x", " ", "\[Lambda]", " ", 
        SqrtBox[
         RowBox[{"1", "-", "\[Phi]1"}]], " ", 
        SqrtBox[
         RowBox[{"1", "-", "\[Phi]2"}]], " ", "\[Phi]2"}], "19942"], "+", 
      FractionBox[
       RowBox[{"178251", " ", 
        SuperscriptBox["\[ExponentialE]", 
         RowBox[{"a", "-", "x"}]], " ", "h", " ", 
        SuperscriptBox["x", "2"], " ", "\[Lambda]", " ", 
        SqrtBox[
         RowBox[{"1", "-", "\[Phi]1"}]], " ", 
        SqrtBox[
         RowBox[{"1", "-", "\[Phi]2"}]], " ", "\[Phi]2"}], "159536"], "+", 
      FractionBox[
       RowBox[{"59417", " ", 
        SuperscriptBox["\[ExponentialE]", 
         RowBox[{
          RowBox[{"2", " ", "a"}], "-", 
          RowBox[{"2", " ", "x"}]}]], " ", "h", " ", 
        SuperscriptBox["\[Lambda]", "2"], " ", 
        SqrtBox[
         RowBox[{"1", "-", "\[Phi]1"}]], " ", 
        SqrtBox[
         RowBox[{"1", "-", "\[Phi]2"}]], " ", "\[Phi]2"}], "29913"], "-", 
      FractionBox[
       RowBox[{"59417", " ", 
        SuperscriptBox["\[ExponentialE]", 
         RowBox[{
          RowBox[{"2", " ", "a"}], "-", "x"}]], " ", "h", " ", 
        SuperscriptBox["\[Lambda]", "2"], " ", 
        SqrtBox[
         RowBox[{"1", "-", "\[Phi]1"}]], " ", 
        SqrtBox[
         RowBox[{"1", "-", "\[Phi]2"}]], " ", "\[Phi]2"}], "29913"], "+", 
      FractionBox[
       RowBox[{"178251", " ", 
        SuperscriptBox["\[ExponentialE]", 
         RowBox[{"a", "-", "x"}]], " ", "h", " ", "x", " ", 
        SuperscriptBox["\[Lambda]", "2"], " ", 
        SqrtBox[
         RowBox[{"1", "-", "\[Phi]1"}]], " ", 
        SqrtBox[
         RowBox[{"1", "-", "\[Phi]2"}]], " ", "\[Phi]2"}], "79768"], "+", 
      FractionBox[
       RowBox[{"59417", " ", "a", " ", 
        SuperscriptBox["\[ExponentialE]", 
         RowBox[{"a", "-", "x"}]], " ", "h", " ", "x", " ", 
        SuperscriptBox["\[Lambda]", "2"], " ", 
        SqrtBox[
         RowBox[{"1", "-", "\[Phi]1"}]], " ", 
        SqrtBox[
         RowBox[{"1", "-", "\[Phi]2"}]], " ", "\[Phi]2"}], "19942"], "-", 
      FractionBox[
       RowBox[{"59417", " ", 
        SuperscriptBox["\[ExponentialE]", 
         RowBox[{"a", "-", "x"}]], " ", "h", " ", 
        SuperscriptBox["x", "2"], " ", 
        SuperscriptBox["\[Lambda]", "2"], " ", 
        SqrtBox[
         RowBox[{"1", "-", "\[Phi]1"}]], " ", 
        SqrtBox[
         RowBox[{"1", "-", "\[Phi]2"}]], " ", "\[Phi]2"}], "79768"], "-", 
      FractionBox[
       RowBox[{"208021", " ", 
        SuperscriptBox["\[ExponentialE]", 
         RowBox[{
          RowBox[{"2", " ", "a"}], "-", 
          RowBox[{"2", " ", "x"}]}]], " ", "h", " ", 
        SqrtBox[
         RowBox[{"1", "-", "\[Phi]1"}]], " ", "\[Phi]1", " ", 
        SqrtBox[
         RowBox[{"1", "-", "\[Phi]2"}]], " ", "\[Phi]2"}], "119652"], "+", 
      FractionBox[
       RowBox[{"208021", " ", 
        SuperscriptBox["\[ExponentialE]", 
         RowBox[{
          RowBox[{"2", " ", "a"}], "-", "x"}]], " ", "h", " ", 
        SqrtBox[
         RowBox[{"1", "-", "\[Phi]1"}]], " ", "\[Phi]1", " ", 
        SqrtBox[
         RowBox[{"1", "-", "\[Phi]2"}]], " ", "\[Phi]2"}], "119652"], "-", 
      FractionBox[
       RowBox[{"208021", " ", 
        SuperscriptBox["\[ExponentialE]", 
         RowBox[{"a", "-", "x"}]], " ", "h", " ", "x", " ", 
        SqrtBox[
         RowBox[{"1", "-", "\[Phi]1"}]], " ", "\[Phi]1", " ", 
        SqrtBox[
         RowBox[{"1", "-", "\[Phi]2"}]], " ", "\[Phi]2"}], "159536"], "-", 
      FractionBox[
       RowBox[{"208021", " ", "a", " ", 
        SuperscriptBox["\[ExponentialE]", 
         RowBox[{"a", "-", "x"}]], " ", "h", " ", "x", " ", 
        SqrtBox[
         RowBox[{"1", "-", "\[Phi]1"}]], " ", "\[Phi]1", " ", 
        SqrtBox[
         RowBox[{"1", "-", "\[Phi]2"}]], " ", "\[Phi]2"}], "79768"], "+", 
      FractionBox[
       RowBox[{"208021", " ", 
        SuperscriptBox["\[ExponentialE]", 
         RowBox[{"a", "-", "x"}]], " ", "h", " ", 
        SuperscriptBox["x", "2"], " ", 
        SqrtBox[
         RowBox[{"1", "-", "\[Phi]1"}]], " ", "\[Phi]1", " ", 
        SqrtBox[
         RowBox[{"1", "-", "\[Phi]2"}]], " ", "\[Phi]2"}], "159536"], "+", 
      FractionBox[
       RowBox[{"208021", " ", 
        SuperscriptBox["\[ExponentialE]", 
         RowBox[{
          RowBox[{"2", " ", "a"}], "-", 
          RowBox[{"2", " ", "x"}]}]], " ", "h", " ", "\[Lambda]", " ", 
        SqrtBox[
         RowBox[{"1", "-", "\[Phi]1"}]], " ", "\[Phi]1", " ", 
        SqrtBox[
         RowBox[{"1", "-", "\[Phi]2"}]], " ", "\[Phi]2"}], "29913"], "-", 
      FractionBox[
       RowBox[{"208021", " ", 
        SuperscriptBox["\[ExponentialE]", 
         RowBox[{
          RowBox[{"2", " ", "a"}], "-", "x"}]], " ", "h", " ", "\[Lambda]", 
        " ", 
        SqrtBox[
         RowBox[{"1", "-", "\[Phi]1"}]], " ", "\[Phi]1", " ", 
        SqrtBox[
         RowBox[{"1", "-", "\[Phi]2"}]], " ", "\[Phi]2"}], "29913"], "+", 
      FractionBox[
       RowBox[{"1040105", " ", 
        SuperscriptBox["\[ExponentialE]", 
         RowBox[{"a", "-", "x"}]], " ", "h", " ", "x", " ", "\[Lambda]", " ", 
        SqrtBox[
         RowBox[{"1", "-", "\[Phi]1"}]], " ", "\[Phi]1", " ", 
        SqrtBox[
         RowBox[{"1", "-", "\[Phi]2"}]], " ", "\[Phi]2"}], "159536"], "+", 
      FractionBox[
       RowBox[{"208021", " ", "a", " ", 
        SuperscriptBox["\[ExponentialE]", 
         RowBox[{"a", "-", "x"}]], " ", "h", " ", "x", " ", "\[Lambda]", " ", 
        SqrtBox[
         RowBox[{"1", "-", "\[Phi]1"}]], " ", "\[Phi]1", " ", 
        SqrtBox[
         RowBox[{"1", "-", "\[Phi]2"}]], " ", "\[Phi]2"}], "19942"], "-", 
      FractionBox[
       RowBox[{"624063", " ", 
        SuperscriptBox["\[ExponentialE]", 
         RowBox[{"a", "-", "x"}]], " ", "h", " ", 
        SuperscriptBox["x", "2"], " ", "\[Lambda]", " ", 
        SqrtBox[
         RowBox[{"1", "-", "\[Phi]1"}]], " ", "\[Phi]1", " ", 
        SqrtBox[
         RowBox[{"1", "-", "\[Phi]2"}]], " ", "\[Phi]2"}], "159536"], "-", 
      FractionBox[
       RowBox[{"208021", " ", 
        SuperscriptBox["\[ExponentialE]", 
         RowBox[{
          RowBox[{"2", " ", "a"}], "-", 
          RowBox[{"2", " ", "x"}]}]], " ", "h", " ", 
        SuperscriptBox["\[Lambda]", "2"], " ", 
        SqrtBox[
         RowBox[{"1", "-", "\[Phi]1"}]], " ", "\[Phi]1", " ", 
        SqrtBox[
         RowBox[{"1", "-", "\[Phi]2"}]], " ", "\[Phi]2"}], "29913"], "+", 
      FractionBox[
       RowBox[{"208021", " ", 
        SuperscriptBox["\[ExponentialE]", 
         RowBox[{
          RowBox[{"2", " ", "a"}], "-", "x"}]], " ", "h", " ", 
        SuperscriptBox["\[Lambda]", "2"], " ", 
        SqrtBox[
         RowBox[{"1", "-", "\[Phi]1"}]], " ", "\[Phi]1", " ", 
        SqrtBox[
         RowBox[{"1", "-", "\[Phi]2"}]], " ", "\[Phi]2"}], "29913"], "-", 
      FractionBox[
       RowBox[{"624063", " ", 
        SuperscriptBox["\[ExponentialE]", 
         RowBox[{"a", "-", "x"}]], " ", "h", " ", "x", " ", 
        SuperscriptBox["\[Lambda]", "2"], " ", 
        SqrtBox[
         RowBox[{"1", "-", "\[Phi]1"}]], " ", "\[Phi]1", " ", 
        SqrtBox[
         RowBox[{"1", "-", "\[Phi]2"}]], " ", "\[Phi]2"}], "79768"], "-", 
      FractionBox[
       RowBox[{"208021", " ", "a", " ", 
        SuperscriptBox["\[ExponentialE]", 
         RowBox[{"a", "-", "x"}]], " ", "h", " ", "x", " ", 
        SuperscriptBox["\[Lambda]", "2"], " ", 
        SqrtBox[
         RowBox[{"1", "-", "\[Phi]1"}]], " ", "\[Phi]1", " ", 
        SqrtBox[
         RowBox[{"1", "-", "\[Phi]2"}]], " ", "\[Phi]2"}], "19942"], "+", 
      FractionBox[
       RowBox[{"208021", " ", 
        SuperscriptBox["\[ExponentialE]", 
         RowBox[{"a", "-", "x"}]], " ", "h", " ", 
        SuperscriptBox["x", "2"], " ", 
        SuperscriptBox["\[Lambda]", "2"], " ", 
        SqrtBox[
         RowBox[{"1", "-", "\[Phi]1"}]], " ", "\[Phi]1", " ", 
        SqrtBox[
         RowBox[{"1", "-", "\[Phi]2"}]], " ", "\[Phi]2"}], "79768"], "+", 
      FractionBox[
       RowBox[{"237791", " ", 
        SuperscriptBox["\[ExponentialE]", 
         RowBox[{
          RowBox[{"2", " ", "a"}], "-", 
          RowBox[{"2", " ", "x"}]}]], " ", "h", " ", 
        SqrtBox[
         RowBox[{"1", "-", "\[Phi]1"}]], " ", 
        SuperscriptBox["\[Phi]1", "2"], " ", 
        SqrtBox[
         RowBox[{"1", "-", "\[Phi]2"}]], " ", "\[Phi]2"}], "119652"], "-", 
      FractionBox[
       RowBox[{"237791", " ", 
        SuperscriptBox["\[ExponentialE]", 
         RowBox[{
          RowBox[{"2", " ", "a"}], "-", "x"}]], " ", "h", " ", 
        SqrtBox[
         RowBox[{"1", "-", "\[Phi]1"}]], " ", 
        SuperscriptBox["\[Phi]1", "2"], " ", 
        SqrtBox[
         RowBox[{"1", "-", "\[Phi]2"}]], " ", "\[Phi]2"}], "119652"], "+", 
      FractionBox[
       RowBox[{"237791", " ", 
        SuperscriptBox["\[ExponentialE]", 
         RowBox[{"a", "-", "x"}]], " ", "h", " ", "x", " ", 
        SqrtBox[
         RowBox[{"1", "-", "\[Phi]1"}]], " ", 
        SuperscriptBox["\[Phi]1", "2"], " ", 
        SqrtBox[
         RowBox[{"1", "-", "\[Phi]2"}]], " ", "\[Phi]2"}], "159536"], "+", 
      FractionBox[
       RowBox[{"237791", " ", "a", " ", 
        SuperscriptBox["\[ExponentialE]", 
         RowBox[{"a", "-", "x"}]], " ", "h", " ", "x", " ", 
        SqrtBox[
         RowBox[{"1", "-", "\[Phi]1"}]], " ", 
        SuperscriptBox["\[Phi]1", "2"], " ", 
        SqrtBox[
         RowBox[{"1", "-", "\[Phi]2"}]], " ", "\[Phi]2"}], "79768"], "-", 
      FractionBox[
       RowBox[{"237791", " ", 
        SuperscriptBox["\[ExponentialE]", 
         RowBox[{"a", "-", "x"}]], " ", "h", " ", 
        SuperscriptBox["x", "2"], " ", 
        SqrtBox[
         RowBox[{"1", "-", "\[Phi]1"}]], " ", 
        SuperscriptBox["\[Phi]1", "2"], " ", 
        SqrtBox[
         RowBox[{"1", "-", "\[Phi]2"}]], " ", "\[Phi]2"}], "159536"], "-", 
      FractionBox[
       RowBox[{"237791", " ", 
        SuperscriptBox["\[ExponentialE]", 
         RowBox[{
          RowBox[{"2", " ", "a"}], "-", 
          RowBox[{"2", " ", "x"}]}]], " ", "h", " ", "\[Lambda]", " ", 
        SqrtBox[
         RowBox[{"1", "-", "\[Phi]1"}]], " ", 
        SuperscriptBox["\[Phi]1", "2"], " ", 
        SqrtBox[
         RowBox[{"1", "-", "\[Phi]2"}]], " ", "\[Phi]2"}], "29913"], "+", 
      FractionBox[
       RowBox[{"237791", " ", 
        SuperscriptBox["\[ExponentialE]", 
         RowBox[{
          RowBox[{"2", " ", "a"}], "-", "x"}]], " ", "h", " ", "\[Lambda]", 
        " ", 
        SqrtBox[
         RowBox[{"1", "-", "\[Phi]1"}]], " ", 
        SuperscriptBox["\[Phi]1", "2"], " ", 
        SqrtBox[
         RowBox[{"1", "-", "\[Phi]2"}]], " ", "\[Phi]2"}], "29913"], "-", 
      FractionBox[
       RowBox[{"1188955", " ", 
        SuperscriptBox["\[ExponentialE]", 
         RowBox[{"a", "-", "x"}]], " ", "h", " ", "x", " ", "\[Lambda]", " ", 
        SqrtBox[
         RowBox[{"1", "-", "\[Phi]1"}]], " ", 
        SuperscriptBox["\[Phi]1", "2"], " ", 
        SqrtBox[
         RowBox[{"1", "-", "\[Phi]2"}]], " ", "\[Phi]2"}], "159536"], "-", 
      FractionBox[
       RowBox[{"237791", " ", "a", " ", 
        SuperscriptBox["\[ExponentialE]", 
         RowBox[{"a", "-", "x"}]], " ", "h", " ", "x", " ", "\[Lambda]", " ", 
        SqrtBox[
         RowBox[{"1", "-", "\[Phi]1"}]], " ", 
        SuperscriptBox["\[Phi]1", "2"], " ", 
        SqrtBox[
         RowBox[{"1", "-", "\[Phi]2"}]], " ", "\[Phi]2"}], "19942"], "+", 
      FractionBox[
       RowBox[{"713373", " ", 
        SuperscriptBox["\[ExponentialE]", 
         RowBox[{"a", "-", "x"}]], " ", "h", " ", 
        SuperscriptBox["x", "2"], " ", "\[Lambda]", " ", 
        SqrtBox[
         RowBox[{"1", "-", "\[Phi]1"}]], " ", 
        SuperscriptBox["\[Phi]1", "2"], " ", 
        SqrtBox[
         RowBox[{"1", "-", "\[Phi]2"}]], " ", "\[Phi]2"}], "159536"], "+", 
      FractionBox[
       RowBox[{"237791", " ", 
        SuperscriptBox["\[ExponentialE]", 
         RowBox[{
          RowBox[{"2", " ", "a"}], "-", 
          RowBox[{"2", " ", "x"}]}]], " ", "h", " ", 
        SuperscriptBox["\[Lambda]", "2"], " ", 
        SqrtBox[
         RowBox[{"1", "-", "\[Phi]1"}]], " ", 
        SuperscriptBox["\[Phi]1", "2"], " ", 
        SqrtBox[
         RowBox[{"1", "-", "\[Phi]2"}]], " ", "\[Phi]2"}], "29913"], "-", 
      FractionBox[
       RowBox[{"237791", " ", 
        SuperscriptBox["\[ExponentialE]", 
         RowBox[{
          RowBox[{"2", " ", "a"}], "-", "x"}]], " ", "h", " ", 
        SuperscriptBox["\[Lambda]", "2"], " ", 
        SqrtBox[
         RowBox[{"1", "-", "\[Phi]1"}]], " ", 
        SuperscriptBox["\[Phi]1", "2"], " ", 
        SqrtBox[
         RowBox[{"1", "-", "\[Phi]2"}]], " ", "\[Phi]2"}], "29913"], "+", 
      FractionBox[
       RowBox[{"713373", " ", 
        SuperscriptBox["\[ExponentialE]", 
         RowBox[{"a", "-", "x"}]], " ", "h", " ", "x", " ", 
        SuperscriptBox["\[Lambda]", "2"], " ", 
        SqrtBox[
         RowBox[{"1", "-", "\[Phi]1"}]], " ", 
        SuperscriptBox["\[Phi]1", "2"], " ", 
        SqrtBox[
         RowBox[{"1", "-", "\[Phi]2"}]], " ", "\[Phi]2"}], "79768"], "+", 
      FractionBox[
       RowBox[{"237791", " ", "a", " ", 
        SuperscriptBox["\[ExponentialE]", 
         RowBox[{"a", "-", "x"}]], " ", "h", " ", "x", " ", 
        SuperscriptBox["\[Lambda]", "2"], " ", 
        SqrtBox[
         RowBox[{"1", "-", "\[Phi]1"}]], " ", 
        SuperscriptBox["\[Phi]1", "2"], " ", 
        SqrtBox[
         RowBox[{"1", "-", "\[Phi]2"}]], " ", "\[Phi]2"}], "19942"], "-", 
      FractionBox[
       RowBox[{"237791", " ", 
        SuperscriptBox["\[ExponentialE]", 
         RowBox[{"a", "-", "x"}]], " ", "h", " ", 
        SuperscriptBox["x", "2"], " ", 
        SuperscriptBox["\[Lambda]", "2"], " ", 
        SqrtBox[
         RowBox[{"1", "-", "\[Phi]1"}]], " ", 
        SuperscriptBox["\[Phi]1", "2"], " ", 
        SqrtBox[
         RowBox[{"1", "-", "\[Phi]2"}]], " ", "\[Phi]2"}], "79768"], "-", 
      FractionBox[
       RowBox[{"29729", " ", 
        SuperscriptBox["\[ExponentialE]", 
         RowBox[{
          RowBox[{"2", " ", "a"}], "-", 
          RowBox[{"2", " ", "x"}]}]], " ", "h", " ", 
        SqrtBox[
         RowBox[{"1", "-", "\[Phi]1"}]], " ", 
        SuperscriptBox["\[Phi]1", "3"], " ", 
        SqrtBox[
         RowBox[{"1", "-", "\[Phi]2"}]], " ", "\[Phi]2"}], "39884"], "+", 
      FractionBox[
       RowBox[{"29729", " ", 
        SuperscriptBox["\[ExponentialE]", 
         RowBox[{
          RowBox[{"2", " ", "a"}], "-", "x"}]], " ", "h", " ", 
        SqrtBox[
         RowBox[{"1", "-", "\[Phi]1"}]], " ", 
        SuperscriptBox["\[Phi]1", "3"], " ", 
        SqrtBox[
         RowBox[{"1", "-", "\[Phi]2"}]], " ", "\[Phi]2"}], "39884"], "-", 
      FractionBox[
       RowBox[{"89187", " ", 
        SuperscriptBox["\[ExponentialE]", 
         RowBox[{"a", "-", "x"}]], " ", "h", " ", "x", " ", 
        SqrtBox[
         RowBox[{"1", "-", "\[Phi]1"}]], " ", 
        SuperscriptBox["\[Phi]1", "3"], " ", 
        SqrtBox[
         RowBox[{"1", "-", "\[Phi]2"}]], " ", "\[Phi]2"}], "159536"], "-", 
      FractionBox[
       RowBox[{"89187", " ", "a", " ", 
        SuperscriptBox["\[ExponentialE]", 
         RowBox[{"a", "-", "x"}]], " ", "h", " ", "x", " ", 
        SqrtBox[
         RowBox[{"1", "-", "\[Phi]1"}]], " ", 
        SuperscriptBox["\[Phi]1", "3"], " ", 
        SqrtBox[
         RowBox[{"1", "-", "\[Phi]2"}]], " ", "\[Phi]2"}], "79768"], "+", 
      FractionBox[
       RowBox[{"89187", " ", 
        SuperscriptBox["\[ExponentialE]", 
         RowBox[{"a", "-", "x"}]], " ", "h", " ", 
        SuperscriptBox["x", "2"], " ", 
        SqrtBox[
         RowBox[{"1", "-", "\[Phi]1"}]], " ", 
        SuperscriptBox["\[Phi]1", "3"], " ", 
        SqrtBox[
         RowBox[{"1", "-", "\[Phi]2"}]], " ", "\[Phi]2"}], "159536"], "+", 
      FractionBox[
       RowBox[{"29729", " ", 
        SuperscriptBox["\[ExponentialE]", 
         RowBox[{
          RowBox[{"2", " ", "a"}], "-", 
          RowBox[{"2", " ", "x"}]}]], " ", "h", " ", "\[Lambda]", " ", 
        SqrtBox[
         RowBox[{"1", "-", "\[Phi]1"}]], " ", 
        SuperscriptBox["\[Phi]1", "3"], " ", 
        SqrtBox[
         RowBox[{"1", "-", "\[Phi]2"}]], " ", "\[Phi]2"}], "9971"], "-", 
      FractionBox[
       RowBox[{"29729", " ", 
        SuperscriptBox["\[ExponentialE]", 
         RowBox[{
          RowBox[{"2", " ", "a"}], "-", "x"}]], " ", "h", " ", "\[Lambda]", 
        " ", 
        SqrtBox[
         RowBox[{"1", "-", "\[Phi]1"}]], " ", 
        SuperscriptBox["\[Phi]1", "3"], " ", 
        SqrtBox[
         RowBox[{"1", "-", "\[Phi]2"}]], " ", "\[Phi]2"}], "9971"], "+", 
      FractionBox[
       RowBox[{"445935", " ", 
        SuperscriptBox["\[ExponentialE]", 
         RowBox[{"a", "-", "x"}]], " ", "h", " ", "x", " ", "\[Lambda]", " ", 
        SqrtBox[
         RowBox[{"1", "-", "\[Phi]1"}]], " ", 
        SuperscriptBox["\[Phi]1", "3"], " ", 
        SqrtBox[
         RowBox[{"1", "-", "\[Phi]2"}]], " ", "\[Phi]2"}], "159536"], "+", 
      FractionBox[
       RowBox[{"89187", " ", "a", " ", 
        SuperscriptBox["\[ExponentialE]", 
         RowBox[{"a", "-", "x"}]], " ", "h", " ", "x", " ", "\[Lambda]", " ", 
        SqrtBox[
         RowBox[{"1", "-", "\[Phi]1"}]], " ", 
        SuperscriptBox["\[Phi]1", "3"], " ", 
        SqrtBox[
         RowBox[{"1", "-", "\[Phi]2"}]], " ", "\[Phi]2"}], "19942"], "-", 
      FractionBox[
       RowBox[{"267561", " ", 
        SuperscriptBox["\[ExponentialE]", 
         RowBox[{"a", "-", "x"}]], " ", "h", " ", 
        SuperscriptBox["x", "2"], " ", "\[Lambda]", " ", 
        SqrtBox[
         RowBox[{"1", "-", "\[Phi]1"}]], " ", 
        SuperscriptBox["\[Phi]1", "3"], " ", 
        SqrtBox[
         RowBox[{"1", "-", "\[Phi]2"}]], " ", "\[Phi]2"}], "159536"], "-", 
      FractionBox[
       RowBox[{"29729", " ", 
        SuperscriptBox["\[ExponentialE]", 
         RowBox[{
          RowBox[{"2", " ", "a"}], "-", 
          RowBox[{"2", " ", "x"}]}]], " ", "h", " ", 
        SuperscriptBox["\[Lambda]", "2"], " ", 
        SqrtBox[
         RowBox[{"1", "-", "\[Phi]1"}]], " ", 
        SuperscriptBox["\[Phi]1", "3"], " ", 
        SqrtBox[
         RowBox[{"1", "-", "\[Phi]2"}]], " ", "\[Phi]2"}], "9971"], "+", 
      FractionBox[
       RowBox[{"29729", " ", 
        SuperscriptBox["\[ExponentialE]", 
         RowBox[{
          RowBox[{"2", " ", "a"}], "-", "x"}]], " ", "h", " ", 
        SuperscriptBox["\[Lambda]", "2"], " ", 
        SqrtBox[
         RowBox[{"1", "-", "\[Phi]1"}]], " ", 
        SuperscriptBox["\[Phi]1", "3"], " ", 
        SqrtBox[
         RowBox[{"1", "-", "\[Phi]2"}]], " ", "\[Phi]2"}], "9971"], "-", 
      FractionBox[
       RowBox[{"267561", " ", 
        SuperscriptBox["\[ExponentialE]", 
         RowBox[{"a", "-", "x"}]], " ", "h", " ", "x", " ", 
        SuperscriptBox["\[Lambda]", "2"], " ", 
        SqrtBox[
         RowBox[{"1", "-", "\[Phi]1"}]], " ", 
        SuperscriptBox["\[Phi]1", "3"], " ", 
        SqrtBox[
         RowBox[{"1", "-", "\[Phi]2"}]], " ", "\[Phi]2"}], "79768"], "-", 
      FractionBox[
       RowBox[{"89187", " ", "a", " ", 
        SuperscriptBox["\[ExponentialE]", 
         RowBox[{"a", "-", "x"}]], " ", "h", " ", "x", " ", 
        SuperscriptBox["\[Lambda]", "2"], " ", 
        SqrtBox[
         RowBox[{"1", "-", "\[Phi]1"}]], " ", 
        SuperscriptBox["\[Phi]1", "3"], " ", 
        SqrtBox[
         RowBox[{"1", "-", "\[Phi]2"}]], " ", "\[Phi]2"}], "19942"], "+", 
      FractionBox[
       RowBox[{"89187", " ", 
        SuperscriptBox["\[ExponentialE]", 
         RowBox[{"a", "-", "x"}]], " ", "h", " ", 
        SuperscriptBox["x", "2"], " ", 
        SuperscriptBox["\[Lambda]", "2"], " ", 
        SqrtBox[
         RowBox[{"1", "-", "\[Phi]1"}]], " ", 
        SuperscriptBox["\[Phi]1", "3"], " ", 
        SqrtBox[
         RowBox[{"1", "-", "\[Phi]2"}]], " ", "\[Phi]2"}], "79768"], "-", 
      FractionBox[
       RowBox[{"148747", " ", 
        SuperscriptBox["\[ExponentialE]", 
         RowBox[{
          RowBox[{"2", " ", "a"}], "-", 
          RowBox[{"2", " ", "x"}]}]], " ", "h", " ", 
        SqrtBox[
         RowBox[{"1", "-", "\[Phi]1"}]], " ", 
        SqrtBox[
         RowBox[{"1", "-", "\[Phi]2"}]], " ", 
        SuperscriptBox["\[Phi]2", "2"]}], "119652"], "+", 
      FractionBox[
       RowBox[{"148747", " ", 
        SuperscriptBox["\[ExponentialE]", 
         RowBox[{
          RowBox[{"2", " ", "a"}], "-", "x"}]], " ", "h", " ", 
        SqrtBox[
         RowBox[{"1", "-", "\[Phi]1"}]], " ", 
        SqrtBox[
         RowBox[{"1", "-", "\[Phi]2"}]], " ", 
        SuperscriptBox["\[Phi]2", "2"]}], "119652"], "-", 
      FractionBox[
       RowBox[{"148747", " ", 
        SuperscriptBox["\[ExponentialE]", 
         RowBox[{"a", "-", "x"}]], " ", "h", " ", "x", " ", 
        SqrtBox[
         RowBox[{"1", "-", "\[Phi]1"}]], " ", 
        SqrtBox[
         RowBox[{"1", "-", "\[Phi]2"}]], " ", 
        SuperscriptBox["\[Phi]2", "2"]}], "159536"], "-", 
      FractionBox[
       RowBox[{"148747", " ", "a", " ", 
        SuperscriptBox["\[ExponentialE]", 
         RowBox[{"a", "-", "x"}]], " ", "h", " ", "x", " ", 
        SqrtBox[
         RowBox[{"1", "-", "\[Phi]1"}]], " ", 
        SqrtBox[
         RowBox[{"1", "-", "\[Phi]2"}]], " ", 
        SuperscriptBox["\[Phi]2", "2"]}], "79768"], "+", 
      FractionBox[
       RowBox[{"148747", " ", 
        SuperscriptBox["\[ExponentialE]", 
         RowBox[{"a", "-", "x"}]], " ", "h", " ", 
        SuperscriptBox["x", "2"], " ", 
        SqrtBox[
         RowBox[{"1", "-", "\[Phi]1"}]], " ", 
        SqrtBox[
         RowBox[{"1", "-", "\[Phi]2"}]], " ", 
        SuperscriptBox["\[Phi]2", "2"]}], "159536"], "+", 
      FractionBox[
       RowBox[{"148747", " ", 
        SuperscriptBox["\[ExponentialE]", 
         RowBox[{
          RowBox[{"2", " ", "a"}], "-", 
          RowBox[{"2", " ", "x"}]}]], " ", "h", " ", "\[Lambda]", " ", 
        SqrtBox[
         RowBox[{"1", "-", "\[Phi]1"}]], " ", 
        SqrtBox[
         RowBox[{"1", "-", "\[Phi]2"}]], " ", 
        SuperscriptBox["\[Phi]2", "2"]}], "29913"], "-", 
      FractionBox[
       RowBox[{"148747", " ", 
        SuperscriptBox["\[ExponentialE]", 
         RowBox[{
          RowBox[{"2", " ", "a"}], "-", "x"}]], " ", "h", " ", "\[Lambda]", 
        " ", 
        SqrtBox[
         RowBox[{"1", "-", "\[Phi]1"}]], " ", 
        SqrtBox[
         RowBox[{"1", "-", "\[Phi]2"}]], " ", 
        SuperscriptBox["\[Phi]2", "2"]}], "29913"], "+", 
      FractionBox[
       RowBox[{"743735", " ", 
        SuperscriptBox["\[ExponentialE]", 
         RowBox[{"a", "-", "x"}]], " ", "h", " ", "x", " ", "\[Lambda]", " ", 
        SqrtBox[
         RowBox[{"1", "-", "\[Phi]1"}]], " ", 
        SqrtBox[
         RowBox[{"1", "-", "\[Phi]2"}]], " ", 
        SuperscriptBox["\[Phi]2", "2"]}], "159536"], "+", 
      FractionBox[
       RowBox[{"148747", " ", "a", " ", 
        SuperscriptBox["\[ExponentialE]", 
         RowBox[{"a", "-", "x"}]], " ", "h", " ", "x", " ", "\[Lambda]", " ", 
        SqrtBox[
         RowBox[{"1", "-", "\[Phi]1"}]], " ", 
        SqrtBox[
         RowBox[{"1", "-", "\[Phi]2"}]], " ", 
        SuperscriptBox["\[Phi]2", "2"]}], "19942"], "-", 
      FractionBox[
       RowBox[{"446241", " ", 
        SuperscriptBox["\[ExponentialE]", 
         RowBox[{"a", "-", "x"}]], " ", "h", " ", 
        SuperscriptBox["x", "2"], " ", "\[Lambda]", " ", 
        SqrtBox[
         RowBox[{"1", "-", "\[Phi]1"}]], " ", 
        SqrtBox[
         RowBox[{"1", "-", "\[Phi]2"}]], " ", 
        SuperscriptBox["\[Phi]2", "2"]}], "159536"], "-", 
      FractionBox[
       RowBox[{"148747", " ", 
        SuperscriptBox["\[ExponentialE]", 
         RowBox[{
          RowBox[{"2", " ", "a"}], "-", 
          RowBox[{"2", " ", "x"}]}]], " ", "h", " ", 
        SuperscriptBox["\[Lambda]", "2"], " ", 
        SqrtBox[
         RowBox[{"1", "-", "\[Phi]1"}]], " ", 
        SqrtBox[
         RowBox[{"1", "-", "\[Phi]2"}]], " ", 
        SuperscriptBox["\[Phi]2", "2"]}], "29913"], "+", 
      FractionBox[
       RowBox[{"148747", " ", 
        SuperscriptBox["\[ExponentialE]", 
         RowBox[{
          RowBox[{"2", " ", "a"}], "-", "x"}]], " ", "h", " ", 
        SuperscriptBox["\[Lambda]", "2"], " ", 
        SqrtBox[
         RowBox[{"1", "-", "\[Phi]1"}]], " ", 
        SqrtBox[
         RowBox[{"1", "-", "\[Phi]2"}]], " ", 
        SuperscriptBox["\[Phi]2", "2"]}], "29913"], "-", 
      FractionBox[
       RowBox[{"446241", " ", 
        SuperscriptBox["\[ExponentialE]", 
         RowBox[{"a", "-", "x"}]], " ", "h", " ", "x", " ", 
        SuperscriptBox["\[Lambda]", "2"], " ", 
        SqrtBox[
         RowBox[{"1", "-", "\[Phi]1"}]], " ", 
        SqrtBox[
         RowBox[{"1", "-", "\[Phi]2"}]], " ", 
        SuperscriptBox["\[Phi]2", "2"]}], "79768"], "-", 
      FractionBox[
       RowBox[{"148747", " ", "a", " ", 
        SuperscriptBox["\[ExponentialE]", 
         RowBox[{"a", "-", "x"}]], " ", "h", " ", "x", " ", 
        SuperscriptBox["\[Lambda]", "2"], " ", 
        SqrtBox[
         RowBox[{"1", "-", "\[Phi]1"}]], " ", 
        SqrtBox[
         RowBox[{"1", "-", "\[Phi]2"}]], " ", 
        SuperscriptBox["\[Phi]2", "2"]}], "19942"], "+", 
      FractionBox[
       RowBox[{"148747", " ", 
        SuperscriptBox["\[ExponentialE]", 
         RowBox[{"a", "-", "x"}]], " ", "h", " ", 
        SuperscriptBox["x", "2"], " ", 
        SuperscriptBox["\[Lambda]", "2"], " ", 
        SqrtBox[
         RowBox[{"1", "-", "\[Phi]1"}]], " ", 
        SqrtBox[
         RowBox[{"1", "-", "\[Phi]2"}]], " ", 
        SuperscriptBox["\[Phi]2", "2"]}], "79768"], "+", 
      FractionBox[
       RowBox[{"386681", " ", 
        SuperscriptBox["\[ExponentialE]", 
         RowBox[{
          RowBox[{"2", " ", "a"}], "-", 
          RowBox[{"2", " ", "x"}]}]], " ", "h", " ", 
        SqrtBox[
         RowBox[{"1", "-", "\[Phi]1"}]], " ", "\[Phi]1", " ", 
        SqrtBox[
         RowBox[{"1", "-", "\[Phi]2"}]], " ", 
        SuperscriptBox["\[Phi]2", "2"]}], "119652"], "-", 
      FractionBox[
       RowBox[{"386681", " ", 
        SuperscriptBox["\[ExponentialE]", 
         RowBox[{
          RowBox[{"2", " ", "a"}], "-", "x"}]], " ", "h", " ", 
        SqrtBox[
         RowBox[{"1", "-", "\[Phi]1"}]], " ", "\[Phi]1", " ", 
        SqrtBox[
         RowBox[{"1", "-", "\[Phi]2"}]], " ", 
        SuperscriptBox["\[Phi]2", "2"]}], "119652"], "+", 
      FractionBox[
       RowBox[{"386681", " ", 
        SuperscriptBox["\[ExponentialE]", 
         RowBox[{"a", "-", "x"}]], " ", "h", " ", "x", " ", 
        SqrtBox[
         RowBox[{"1", "-", "\[Phi]1"}]], " ", "\[Phi]1", " ", 
        SqrtBox[
         RowBox[{"1", "-", "\[Phi]2"}]], " ", 
        SuperscriptBox["\[Phi]2", "2"]}], "159536"], "+", 
      FractionBox[
       RowBox[{"386681", " ", "a", " ", 
        SuperscriptBox["\[ExponentialE]", 
         RowBox[{"a", "-", "x"}]], " ", "h", " ", "x", " ", 
        SqrtBox[
         RowBox[{"1", "-", "\[Phi]1"}]], " ", "\[Phi]1", " ", 
        SqrtBox[
         RowBox[{"1", "-", "\[Phi]2"}]], " ", 
        SuperscriptBox["\[Phi]2", "2"]}], "79768"], "-", 
      FractionBox[
       RowBox[{"386681", " ", 
        SuperscriptBox["\[ExponentialE]", 
         RowBox[{"a", "-", "x"}]], " ", "h", " ", 
        SuperscriptBox["x", "2"], " ", 
        SqrtBox[
         RowBox[{"1", "-", "\[Phi]1"}]], " ", "\[Phi]1", " ", 
        SqrtBox[
         RowBox[{"1", "-", "\[Phi]2"}]], " ", 
        SuperscriptBox["\[Phi]2", "2"]}], "159536"], "-", 
      FractionBox[
       RowBox[{"386681", " ", 
        SuperscriptBox["\[ExponentialE]", 
         RowBox[{
          RowBox[{"2", " ", "a"}], "-", 
          RowBox[{"2", " ", "x"}]}]], " ", "h", " ", "\[Lambda]", " ", 
        SqrtBox[
         RowBox[{"1", "-", "\[Phi]1"}]], " ", "\[Phi]1", " ", 
        SqrtBox[
         RowBox[{"1", "-", "\[Phi]2"}]], " ", 
        SuperscriptBox["\[Phi]2", "2"]}], "29913"], "+", 
      FractionBox[
       RowBox[{"386681", " ", 
        SuperscriptBox["\[ExponentialE]", 
         RowBox[{
          RowBox[{"2", " ", "a"}], "-", "x"}]], " ", "h", " ", "\[Lambda]", 
        " ", 
        SqrtBox[
         RowBox[{"1", "-", "\[Phi]1"}]], " ", "\[Phi]1", " ", 
        SqrtBox[
         RowBox[{"1", "-", "\[Phi]2"}]], " ", 
        SuperscriptBox["\[Phi]2", "2"]}], "29913"], "-", 
      FractionBox[
       RowBox[{"1933405", " ", 
        SuperscriptBox["\[ExponentialE]", 
         RowBox[{"a", "-", "x"}]], " ", "h", " ", "x", " ", "\[Lambda]", " ", 
        SqrtBox[
         RowBox[{"1", "-", "\[Phi]1"}]], " ", "\[Phi]1", " ", 
        SqrtBox[
         RowBox[{"1", "-", "\[Phi]2"}]], " ", 
        SuperscriptBox["\[Phi]2", "2"]}], "159536"], "-", 
      FractionBox[
       RowBox[{"386681", " ", "a", " ", 
        SuperscriptBox["\[ExponentialE]", 
         RowBox[{"a", "-", "x"}]], " ", "h", " ", "x", " ", "\[Lambda]", " ", 
        SqrtBox[
         RowBox[{"1", "-", "\[Phi]1"}]], " ", "\[Phi]1", " ", 
        SqrtBox[
         RowBox[{"1", "-", "\[Phi]2"}]], " ", 
        SuperscriptBox["\[Phi]2", "2"]}], "19942"], "+", 
      FractionBox[
       RowBox[{"1160043", " ", 
        SuperscriptBox["\[ExponentialE]", 
         RowBox[{"a", "-", "x"}]], " ", "h", " ", 
        SuperscriptBox["x", "2"], " ", "\[Lambda]", " ", 
        SqrtBox[
         RowBox[{"1", "-", "\[Phi]1"}]], " ", "\[Phi]1", " ", 
        SqrtBox[
         RowBox[{"1", "-", "\[Phi]2"}]], " ", 
        SuperscriptBox["\[Phi]2", "2"]}], "159536"], "+", 
      FractionBox[
       RowBox[{"386681", " ", 
        SuperscriptBox["\[ExponentialE]", 
         RowBox[{
          RowBox[{"2", " ", "a"}], "-", 
          RowBox[{"2", " ", "x"}]}]], " ", "h", " ", 
        SuperscriptBox["\[Lambda]", "2"], " ", 
        SqrtBox[
         RowBox[{"1", "-", "\[Phi]1"}]], " ", "\[Phi]1", " ", 
        SqrtBox[
         RowBox[{"1", "-", "\[Phi]2"}]], " ", 
        SuperscriptBox["\[Phi]2", "2"]}], "29913"], "-", 
      FractionBox[
       RowBox[{"386681", " ", 
        SuperscriptBox["\[ExponentialE]", 
         RowBox[{
          RowBox[{"2", " ", "a"}], "-", "x"}]], " ", "h", " ", 
        SuperscriptBox["\[Lambda]", "2"], " ", 
        SqrtBox[
         RowBox[{"1", "-", "\[Phi]1"}]], " ", "\[Phi]1", " ", 
        SqrtBox[
         RowBox[{"1", "-", "\[Phi]2"}]], " ", 
        SuperscriptBox["\[Phi]2", "2"]}], "29913"], "+", 
      FractionBox[
       RowBox[{"1160043", " ", 
        SuperscriptBox["\[ExponentialE]", 
         RowBox[{"a", "-", "x"}]], " ", "h", " ", "x", " ", 
        SuperscriptBox["\[Lambda]", "2"], " ", 
        SqrtBox[
         RowBox[{"1", "-", "\[Phi]1"}]], " ", "\[Phi]1", " ", 
        SqrtBox[
         RowBox[{"1", "-", "\[Phi]2"}]], " ", 
        SuperscriptBox["\[Phi]2", "2"]}], "79768"], "+", 
      FractionBox[
       RowBox[{"386681", " ", "a", " ", 
        SuperscriptBox["\[ExponentialE]", 
         RowBox[{"a", "-", "x"}]], " ", "h", " ", "x", " ", 
        SuperscriptBox["\[Lambda]", "2"], " ", 
        SqrtBox[
         RowBox[{"1", "-", "\[Phi]1"}]], " ", "\[Phi]1", " ", 
        SqrtBox[
         RowBox[{"1", "-", "\[Phi]2"}]], " ", 
        SuperscriptBox["\[Phi]2", "2"]}], "19942"], "-", 
      FractionBox[
       RowBox[{"386681", " ", 
        SuperscriptBox["\[ExponentialE]", 
         RowBox[{"a", "-", "x"}]], " ", "h", " ", 
        SuperscriptBox["x", "2"], " ", 
        SuperscriptBox["\[Lambda]", "2"], " ", 
        SqrtBox[
         RowBox[{"1", "-", "\[Phi]1"}]], " ", "\[Phi]1", " ", 
        SqrtBox[
         RowBox[{"1", "-", "\[Phi]2"}]], " ", 
        SuperscriptBox["\[Phi]2", "2"]}], "79768"], "-", 
      FractionBox[
       RowBox[{"327121", " ", 
        SuperscriptBox["\[ExponentialE]", 
         RowBox[{
          RowBox[{"2", " ", "a"}], "-", 
          RowBox[{"2", " ", "x"}]}]], " ", "h", " ", 
        SqrtBox[
         RowBox[{"1", "-", "\[Phi]1"}]], " ", 
        SuperscriptBox["\[Phi]1", "2"], " ", 
        SqrtBox[
         RowBox[{"1", "-", "\[Phi]2"}]], " ", 
        SuperscriptBox["\[Phi]2", "2"]}], "119652"], "+", 
      FractionBox[
       RowBox[{"327121", " ", 
        SuperscriptBox["\[ExponentialE]", 
         RowBox[{
          RowBox[{"2", " ", "a"}], "-", "x"}]], " ", "h", " ", 
        SqrtBox[
         RowBox[{"1", "-", "\[Phi]1"}]], " ", 
        SuperscriptBox["\[Phi]1", "2"], " ", 
        SqrtBox[
         RowBox[{"1", "-", "\[Phi]2"}]], " ", 
        SuperscriptBox["\[Phi]2", "2"]}], "119652"], "-", 
      FractionBox[
       RowBox[{"327121", " ", 
        SuperscriptBox["\[ExponentialE]", 
         RowBox[{"a", "-", "x"}]], " ", "h", " ", "x", " ", 
        SqrtBox[
         RowBox[{"1", "-", "\[Phi]1"}]], " ", 
        SuperscriptBox["\[Phi]1", "2"], " ", 
        SqrtBox[
         RowBox[{"1", "-", "\[Phi]2"}]], " ", 
        SuperscriptBox["\[Phi]2", "2"]}], "159536"], "-", 
      FractionBox[
       RowBox[{"327121", " ", "a", " ", 
        SuperscriptBox["\[ExponentialE]", 
         RowBox[{"a", "-", "x"}]], " ", "h", " ", "x", " ", 
        SqrtBox[
         RowBox[{"1", "-", "\[Phi]1"}]], " ", 
        SuperscriptBox["\[Phi]1", "2"], " ", 
        SqrtBox[
         RowBox[{"1", "-", "\[Phi]2"}]], " ", 
        SuperscriptBox["\[Phi]2", "2"]}], "79768"], "+", 
      FractionBox[
       RowBox[{"327121", " ", 
        SuperscriptBox["\[ExponentialE]", 
         RowBox[{"a", "-", "x"}]], " ", "h", " ", 
        SuperscriptBox["x", "2"], " ", 
        SqrtBox[
         RowBox[{"1", "-", "\[Phi]1"}]], " ", 
        SuperscriptBox["\[Phi]1", "2"], " ", 
        SqrtBox[
         RowBox[{"1", "-", "\[Phi]2"}]], " ", 
        SuperscriptBox["\[Phi]2", "2"]}], "159536"], "+", 
      FractionBox[
       RowBox[{"327121", " ", 
        SuperscriptBox["\[ExponentialE]", 
         RowBox[{
          RowBox[{"2", " ", "a"}], "-", 
          RowBox[{"2", " ", "x"}]}]], " ", "h", " ", "\[Lambda]", " ", 
        SqrtBox[
         RowBox[{"1", "-", "\[Phi]1"}]], " ", 
        SuperscriptBox["\[Phi]1", "2"], " ", 
        SqrtBox[
         RowBox[{"1", "-", "\[Phi]2"}]], " ", 
        SuperscriptBox["\[Phi]2", "2"]}], "29913"], "-", 
      FractionBox[
       RowBox[{"327121", " ", 
        SuperscriptBox["\[ExponentialE]", 
         RowBox[{
          RowBox[{"2", " ", "a"}], "-", "x"}]], " ", "h", " ", "\[Lambda]", 
        " ", 
        SqrtBox[
         RowBox[{"1", "-", "\[Phi]1"}]], " ", 
        SuperscriptBox["\[Phi]1", "2"], " ", 
        SqrtBox[
         RowBox[{"1", "-", "\[Phi]2"}]], " ", 
        SuperscriptBox["\[Phi]2", "2"]}], "29913"], "+", 
      FractionBox[
       RowBox[{"1635605", " ", 
        SuperscriptBox["\[ExponentialE]", 
         RowBox[{"a", "-", "x"}]], " ", "h", " ", "x", " ", "\[Lambda]", " ", 
        SqrtBox[
         RowBox[{"1", "-", "\[Phi]1"}]], " ", 
        SuperscriptBox["\[Phi]1", "2"], " ", 
        SqrtBox[
         RowBox[{"1", "-", "\[Phi]2"}]], " ", 
        SuperscriptBox["\[Phi]2", "2"]}], "159536"], "+", 
      FractionBox[
       RowBox[{"327121", " ", "a", " ", 
        SuperscriptBox["\[ExponentialE]", 
         RowBox[{"a", "-", "x"}]], " ", "h", " ", "x", " ", "\[Lambda]", " ", 
        SqrtBox[
         RowBox[{"1", "-", "\[Phi]1"}]], " ", 
        SuperscriptBox["\[Phi]1", "2"], " ", 
        SqrtBox[
         RowBox[{"1", "-", "\[Phi]2"}]], " ", 
        SuperscriptBox["\[Phi]2", "2"]}], "19942"], "-", 
      FractionBox[
       RowBox[{"981363", " ", 
        SuperscriptBox["\[ExponentialE]", 
         RowBox[{"a", "-", "x"}]], " ", "h", " ", 
        SuperscriptBox["x", "2"], " ", "\[Lambda]", " ", 
        SqrtBox[
         RowBox[{"1", "-", "\[Phi]1"}]], " ", 
        SuperscriptBox["\[Phi]1", "2"], " ", 
        SqrtBox[
         RowBox[{"1", "-", "\[Phi]2"}]], " ", 
        SuperscriptBox["\[Phi]2", "2"]}], "159536"], "-", 
      FractionBox[
       RowBox[{"327121", " ", 
        SuperscriptBox["\[ExponentialE]", 
         RowBox[{
          RowBox[{"2", " ", "a"}], "-", 
          RowBox[{"2", " ", "x"}]}]], " ", "h", " ", 
        SuperscriptBox["\[Lambda]", "2"], " ", 
        SqrtBox[
         RowBox[{"1", "-", "\[Phi]1"}]], " ", 
        SuperscriptBox["\[Phi]1", "2"], " ", 
        SqrtBox[
         RowBox[{"1", "-", "\[Phi]2"}]], " ", 
        SuperscriptBox["\[Phi]2", "2"]}], "29913"], "+", 
      FractionBox[
       RowBox[{"327121", " ", 
        SuperscriptBox["\[ExponentialE]", 
         RowBox[{
          RowBox[{"2", " ", "a"}], "-", "x"}]], " ", "h", " ", 
        SuperscriptBox["\[Lambda]", "2"], " ", 
        SqrtBox[
         RowBox[{"1", "-", "\[Phi]1"}]], " ", 
        SuperscriptBox["\[Phi]1", "2"], " ", 
        SqrtBox[
         RowBox[{"1", "-", "\[Phi]2"}]], " ", 
        SuperscriptBox["\[Phi]2", "2"]}], "29913"], "-", 
      FractionBox[
       RowBox[{"981363", " ", 
        SuperscriptBox["\[ExponentialE]", 
         RowBox[{"a", "-", "x"}]], " ", "h", " ", "x", " ", 
        SuperscriptBox["\[Lambda]", "2"], " ", 
        SqrtBox[
         RowBox[{"1", "-", "\[Phi]1"}]], " ", 
        SuperscriptBox["\[Phi]1", "2"], " ", 
        SqrtBox[
         RowBox[{"1", "-", "\[Phi]2"}]], " ", 
        SuperscriptBox["\[Phi]2", "2"]}], "79768"], "-", 
      FractionBox[
       RowBox[{"327121", " ", "a", " ", 
        SuperscriptBox["\[ExponentialE]", 
         RowBox[{"a", "-", "x"}]], " ", "h", " ", "x", " ", 
        SuperscriptBox["\[Lambda]", "2"], " ", 
        SqrtBox[
         RowBox[{"1", "-", "\[Phi]1"}]], " ", 
        SuperscriptBox["\[Phi]1", "2"], " ", 
        SqrtBox[
         RowBox[{"1", "-", "\[Phi]2"}]], " ", 
        SuperscriptBox["\[Phi]2", "2"]}], "19942"], "+", 
      FractionBox[
       RowBox[{"327121", " ", 
        SuperscriptBox["\[ExponentialE]", 
         RowBox[{"a", "-", "x"}]], " ", "h", " ", 
        SuperscriptBox["x", "2"], " ", 
        SuperscriptBox["\[Lambda]", "2"], " ", 
        SqrtBox[
         RowBox[{"1", "-", "\[Phi]1"}]], " ", 
        SuperscriptBox["\[Phi]1", "2"], " ", 
        SqrtBox[
         RowBox[{"1", "-", "\[Phi]2"}]], " ", 
        SuperscriptBox["\[Phi]2", "2"]}], "79768"], "+", 
      FractionBox[
       RowBox[{"29729", " ", 
        SuperscriptBox["\[ExponentialE]", 
         RowBox[{
          RowBox[{"2", " ", "a"}], "-", 
          RowBox[{"2", " ", "x"}]}]], " ", "h", " ", 
        SqrtBox[
         RowBox[{"1", "-", "\[Phi]1"}]], " ", 
        SuperscriptBox["\[Phi]1", "3"], " ", 
        SqrtBox[
         RowBox[{"1", "-", "\[Phi]2"}]], " ", 
        SuperscriptBox["\[Phi]2", "2"]}], "39884"], "-", 
      FractionBox[
       RowBox[{"29729", " ", 
        SuperscriptBox["\[ExponentialE]", 
         RowBox[{
          RowBox[{"2", " ", "a"}], "-", "x"}]], " ", "h", " ", 
        SqrtBox[
         RowBox[{"1", "-", "\[Phi]1"}]], " ", 
        SuperscriptBox["\[Phi]1", "3"], " ", 
        SqrtBox[
         RowBox[{"1", "-", "\[Phi]2"}]], " ", 
        SuperscriptBox["\[Phi]2", "2"]}], "39884"], "+", 
      FractionBox[
       RowBox[{"89187", " ", 
        SuperscriptBox["\[ExponentialE]", 
         RowBox[{"a", "-", "x"}]], " ", "h", " ", "x", " ", 
        SqrtBox[
         RowBox[{"1", "-", "\[Phi]1"}]], " ", 
        SuperscriptBox["\[Phi]1", "3"], " ", 
        SqrtBox[
         RowBox[{"1", "-", "\[Phi]2"}]], " ", 
        SuperscriptBox["\[Phi]2", "2"]}], "159536"], "+", 
      FractionBox[
       RowBox[{"89187", " ", "a", " ", 
        SuperscriptBox["\[ExponentialE]", 
         RowBox[{"a", "-", "x"}]], " ", "h", " ", "x", " ", 
        SqrtBox[
         RowBox[{"1", "-", "\[Phi]1"}]], " ", 
        SuperscriptBox["\[Phi]1", "3"], " ", 
        SqrtBox[
         RowBox[{"1", "-", "\[Phi]2"}]], " ", 
        SuperscriptBox["\[Phi]2", "2"]}], "79768"], "-", 
      FractionBox[
       RowBox[{"89187", " ", 
        SuperscriptBox["\[ExponentialE]", 
         RowBox[{"a", "-", "x"}]], " ", "h", " ", 
        SuperscriptBox["x", "2"], " ", 
        SqrtBox[
         RowBox[{"1", "-", "\[Phi]1"}]], " ", 
        SuperscriptBox["\[Phi]1", "3"], " ", 
        SqrtBox[
         RowBox[{"1", "-", "\[Phi]2"}]], " ", 
        SuperscriptBox["\[Phi]2", "2"]}], "159536"], "-", 
      FractionBox[
       RowBox[{"29729", " ", 
        SuperscriptBox["\[ExponentialE]", 
         RowBox[{
          RowBox[{"2", " ", "a"}], "-", 
          RowBox[{"2", " ", "x"}]}]], " ", "h", " ", "\[Lambda]", " ", 
        SqrtBox[
         RowBox[{"1", "-", "\[Phi]1"}]], " ", 
        SuperscriptBox["\[Phi]1", "3"], " ", 
        SqrtBox[
         RowBox[{"1", "-", "\[Phi]2"}]], " ", 
        SuperscriptBox["\[Phi]2", "2"]}], "9971"], "+", 
      FractionBox[
       RowBox[{"29729", " ", 
        SuperscriptBox["\[ExponentialE]", 
         RowBox[{
          RowBox[{"2", " ", "a"}], "-", "x"}]], " ", "h", " ", "\[Lambda]", 
        " ", 
        SqrtBox[
         RowBox[{"1", "-", "\[Phi]1"}]], " ", 
        SuperscriptBox["\[Phi]1", "3"], " ", 
        SqrtBox[
         RowBox[{"1", "-", "\[Phi]2"}]], " ", 
        SuperscriptBox["\[Phi]2", "2"]}], "9971"], "-", 
      FractionBox[
       RowBox[{"445935", " ", 
        SuperscriptBox["\[ExponentialE]", 
         RowBox[{"a", "-", "x"}]], " ", "h", " ", "x", " ", "\[Lambda]", " ", 
        SqrtBox[
         RowBox[{"1", "-", "\[Phi]1"}]], " ", 
        SuperscriptBox["\[Phi]1", "3"], " ", 
        SqrtBox[
         RowBox[{"1", "-", "\[Phi]2"}]], " ", 
        SuperscriptBox["\[Phi]2", "2"]}], "159536"], "-", 
      FractionBox[
       RowBox[{"89187", " ", "a", " ", 
        SuperscriptBox["\[ExponentialE]", 
         RowBox[{"a", "-", "x"}]], " ", "h", " ", "x", " ", "\[Lambda]", " ", 
        SqrtBox[
         RowBox[{"1", "-", "\[Phi]1"}]], " ", 
        SuperscriptBox["\[Phi]1", "3"], " ", 
        SqrtBox[
         RowBox[{"1", "-", "\[Phi]2"}]], " ", 
        SuperscriptBox["\[Phi]2", "2"]}], "19942"], "+", 
      FractionBox[
       RowBox[{"267561", " ", 
        SuperscriptBox["\[ExponentialE]", 
         RowBox[{"a", "-", "x"}]], " ", "h", " ", 
        SuperscriptBox["x", "2"], " ", "\[Lambda]", " ", 
        SqrtBox[
         RowBox[{"1", "-", "\[Phi]1"}]], " ", 
        SuperscriptBox["\[Phi]1", "3"], " ", 
        SqrtBox[
         RowBox[{"1", "-", "\[Phi]2"}]], " ", 
        SuperscriptBox["\[Phi]2", "2"]}], "159536"], "+", 
      FractionBox[
       RowBox[{"29729", " ", 
        SuperscriptBox["\[ExponentialE]", 
         RowBox[{
          RowBox[{"2", " ", "a"}], "-", 
          RowBox[{"2", " ", "x"}]}]], " ", "h", " ", 
        SuperscriptBox["\[Lambda]", "2"], " ", 
        SqrtBox[
         RowBox[{"1", "-", "\[Phi]1"}]], " ", 
        SuperscriptBox["\[Phi]1", "3"], " ", 
        SqrtBox[
         RowBox[{"1", "-", "\[Phi]2"}]], " ", 
        SuperscriptBox["\[Phi]2", "2"]}], "9971"], "-", 
      FractionBox[
       RowBox[{"29729", " ", 
        SuperscriptBox["\[ExponentialE]", 
         RowBox[{
          RowBox[{"2", " ", "a"}], "-", "x"}]], " ", "h", " ", 
        SuperscriptBox["\[Lambda]", "2"], " ", 
        SqrtBox[
         RowBox[{"1", "-", "\[Phi]1"}]], " ", 
        SuperscriptBox["\[Phi]1", "3"], " ", 
        SqrtBox[
         RowBox[{"1", "-", "\[Phi]2"}]], " ", 
        SuperscriptBox["\[Phi]2", "2"]}], "9971"], "+", 
      FractionBox[
       RowBox[{"267561", " ", 
        SuperscriptBox["\[ExponentialE]", 
         RowBox[{"a", "-", "x"}]], " ", "h", " ", "x", " ", 
        SuperscriptBox["\[Lambda]", "2"], " ", 
        SqrtBox[
         RowBox[{"1", "-", "\[Phi]1"}]], " ", 
        SuperscriptBox["\[Phi]1", "3"], " ", 
        SqrtBox[
         RowBox[{"1", "-", "\[Phi]2"}]], " ", 
        SuperscriptBox["\[Phi]2", "2"]}], "79768"], "+", 
      FractionBox[
       RowBox[{"89187", " ", "a", " ", 
        SuperscriptBox["\[ExponentialE]", 
         RowBox[{"a", "-", "x"}]], " ", "h", " ", "x", " ", 
        SuperscriptBox["\[Lambda]", "2"], " ", 
        SqrtBox[
         RowBox[{"1", "-", "\[Phi]1"}]], " ", 
        SuperscriptBox["\[Phi]1", "3"], " ", 
        SqrtBox[
         RowBox[{"1", "-", "\[Phi]2"}]], " ", 
        SuperscriptBox["\[Phi]2", "2"]}], "19942"], "-", 
      FractionBox[
       RowBox[{"89187", " ", 
        SuperscriptBox["\[ExponentialE]", 
         RowBox[{"a", "-", "x"}]], " ", "h", " ", 
        SuperscriptBox["x", "2"], " ", 
        SuperscriptBox["\[Lambda]", "2"], " ", 
        SqrtBox[
         RowBox[{"1", "-", "\[Phi]1"}]], " ", 
        SuperscriptBox["\[Phi]1", "3"], " ", 
        SqrtBox[
         RowBox[{"1", "-", "\[Phi]2"}]], " ", 
        SuperscriptBox["\[Phi]2", "2"]}], "79768"], "+", 
      FractionBox[
       RowBox[{"26453", " ", 
        SuperscriptBox["\[ExponentialE]", 
         RowBox[{
          RowBox[{"2", " ", "a"}], "-", 
          RowBox[{"2", " ", "x"}]}]], " ", "h", " ", 
        SqrtBox[
         RowBox[{"1", "-", "\[Phi]1"}]], " ", 
        SqrtBox[
         RowBox[{"1", "-", "\[Phi]2"}]], " ", 
        SuperscriptBox["\[Phi]2", "3"]}], "39884"], "-", 
      FractionBox[
       RowBox[{"26453", " ", 
        SuperscriptBox["\[ExponentialE]", 
         RowBox[{
          RowBox[{"2", " ", "a"}], "-", "x"}]], " ", "h", " ", 
        SqrtBox[
         RowBox[{"1", "-", "\[Phi]1"}]], " ", 
        SqrtBox[
         RowBox[{"1", "-", "\[Phi]2"}]], " ", 
        SuperscriptBox["\[Phi]2", "3"]}], "39884"], "+", 
      FractionBox[
       RowBox[{"79359", " ", 
        SuperscriptBox["\[ExponentialE]", 
         RowBox[{"a", "-", "x"}]], " ", "h", " ", "x", " ", 
        SqrtBox[
         RowBox[{"1", "-", "\[Phi]1"}]], " ", 
        SqrtBox[
         RowBox[{"1", "-", "\[Phi]2"}]], " ", 
        SuperscriptBox["\[Phi]2", "3"]}], "159536"], "+", 
      FractionBox[
       RowBox[{"79359", " ", "a", " ", 
        SuperscriptBox["\[ExponentialE]", 
         RowBox[{"a", "-", "x"}]], " ", "h", " ", "x", " ", 
        SqrtBox[
         RowBox[{"1", "-", "\[Phi]1"}]], " ", 
        SqrtBox[
         RowBox[{"1", "-", "\[Phi]2"}]], " ", 
        SuperscriptBox["\[Phi]2", "3"]}], "79768"], "-", 
      FractionBox[
       RowBox[{"79359", " ", 
        SuperscriptBox["\[ExponentialE]", 
         RowBox[{"a", "-", "x"}]], " ", "h", " ", 
        SuperscriptBox["x", "2"], " ", 
        SqrtBox[
         RowBox[{"1", "-", "\[Phi]1"}]], " ", 
        SqrtBox[
         RowBox[{"1", "-", "\[Phi]2"}]], " ", 
        SuperscriptBox["\[Phi]2", "3"]}], "159536"], "-", 
      FractionBox[
       RowBox[{"26453", " ", 
        SuperscriptBox["\[ExponentialE]", 
         RowBox[{
          RowBox[{"2", " ", "a"}], "-", 
          RowBox[{"2", " ", "x"}]}]], " ", "h", " ", "\[Lambda]", " ", 
        SqrtBox[
         RowBox[{"1", "-", "\[Phi]1"}]], " ", 
        SqrtBox[
         RowBox[{"1", "-", "\[Phi]2"}]], " ", 
        SuperscriptBox["\[Phi]2", "3"]}], "9971"], "+", 
      FractionBox[
       RowBox[{"26453", " ", 
        SuperscriptBox["\[ExponentialE]", 
         RowBox[{
          RowBox[{"2", " ", "a"}], "-", "x"}]], " ", "h", " ", "\[Lambda]", 
        " ", 
        SqrtBox[
         RowBox[{"1", "-", "\[Phi]1"}]], " ", 
        SqrtBox[
         RowBox[{"1", "-", "\[Phi]2"}]], " ", 
        SuperscriptBox["\[Phi]2", "3"]}], "9971"], "-", 
      FractionBox[
       RowBox[{"396795", " ", 
        SuperscriptBox["\[ExponentialE]", 
         RowBox[{"a", "-", "x"}]], " ", "h", " ", "x", " ", "\[Lambda]", " ", 
        SqrtBox[
         RowBox[{"1", "-", "\[Phi]1"}]], " ", 
        SqrtBox[
         RowBox[{"1", "-", "\[Phi]2"}]], " ", 
        SuperscriptBox["\[Phi]2", "3"]}], "159536"], "-", 
      FractionBox[
       RowBox[{"79359", " ", "a", " ", 
        SuperscriptBox["\[ExponentialE]", 
         RowBox[{"a", "-", "x"}]], " ", "h", " ", "x", " ", "\[Lambda]", " ", 
        SqrtBox[
         RowBox[{"1", "-", "\[Phi]1"}]], " ", 
        SqrtBox[
         RowBox[{"1", "-", "\[Phi]2"}]], " ", 
        SuperscriptBox["\[Phi]2", "3"]}], "19942"], "+", 
      FractionBox[
       RowBox[{"238077", " ", 
        SuperscriptBox["\[ExponentialE]", 
         RowBox[{"a", "-", "x"}]], " ", "h", " ", 
        SuperscriptBox["x", "2"], " ", "\[Lambda]", " ", 
        SqrtBox[
         RowBox[{"1", "-", "\[Phi]1"}]], " ", 
        SqrtBox[
         RowBox[{"1", "-", "\[Phi]2"}]], " ", 
        SuperscriptBox["\[Phi]2", "3"]}], "159536"], "+", 
      FractionBox[
       RowBox[{"26453", " ", 
        SuperscriptBox["\[ExponentialE]", 
         RowBox[{
          RowBox[{"2", " ", "a"}], "-", 
          RowBox[{"2", " ", "x"}]}]], " ", "h", " ", 
        SuperscriptBox["\[Lambda]", "2"], " ", 
        SqrtBox[
         RowBox[{"1", "-", "\[Phi]1"}]], " ", 
        SqrtBox[
         RowBox[{"1", "-", "\[Phi]2"}]], " ", 
        SuperscriptBox["\[Phi]2", "3"]}], "9971"], "-", 
      FractionBox[
       RowBox[{"26453", " ", 
        SuperscriptBox["\[ExponentialE]", 
         RowBox[{
          RowBox[{"2", " ", "a"}], "-", "x"}]], " ", "h", " ", 
        SuperscriptBox["\[Lambda]", "2"], " ", 
        SqrtBox[
         RowBox[{"1", "-", "\[Phi]1"}]], " ", 
        SqrtBox[
         RowBox[{"1", "-", "\[Phi]2"}]], " ", 
        SuperscriptBox["\[Phi]2", "3"]}], "9971"], "+", 
      FractionBox[
       RowBox[{"238077", " ", 
        SuperscriptBox["\[ExponentialE]", 
         RowBox[{"a", "-", "x"}]], " ", "h", " ", "x", " ", 
        SuperscriptBox["\[Lambda]", "2"], " ", 
        SqrtBox[
         RowBox[{"1", "-", "\[Phi]1"}]], " ", 
        SqrtBox[
         RowBox[{"1", "-", "\[Phi]2"}]], " ", 
        SuperscriptBox["\[Phi]2", "3"]}], "79768"], "+", 
      FractionBox[
       RowBox[{"79359", " ", "a", " ", 
        SuperscriptBox["\[ExponentialE]", 
         RowBox[{"a", "-", "x"}]], " ", "h", " ", "x", " ", 
        SuperscriptBox["\[Lambda]", "2"], " ", 
        SqrtBox[
         RowBox[{"1", "-", "\[Phi]1"}]], " ", 
        SqrtBox[
         RowBox[{"1", "-", "\[Phi]2"}]], " ", 
        SuperscriptBox["\[Phi]2", "3"]}], "19942"], "-", 
      FractionBox[
       RowBox[{"79359", " ", 
        SuperscriptBox["\[ExponentialE]", 
         RowBox[{"a", "-", "x"}]], " ", "h", " ", 
        SuperscriptBox["x", "2"], " ", 
        SuperscriptBox["\[Lambda]", "2"], " ", 
        SqrtBox[
         RowBox[{"1", "-", "\[Phi]1"}]], " ", 
        SqrtBox[
         RowBox[{"1", "-", "\[Phi]2"}]], " ", 
        SuperscriptBox["\[Phi]2", "3"]}], "79768"], "-", 
      FractionBox[
       RowBox[{"188447", " ", 
        SuperscriptBox["\[ExponentialE]", 
         RowBox[{
          RowBox[{"2", " ", "a"}], "-", 
          RowBox[{"2", " ", "x"}]}]], " ", "h", " ", 
        SqrtBox[
         RowBox[{"1", "-", "\[Phi]1"}]], " ", "\[Phi]1", " ", 
        SqrtBox[
         RowBox[{"1", "-", "\[Phi]2"}]], " ", 
        SuperscriptBox["\[Phi]2", "3"]}], "119652"], "+", 
      FractionBox[
       RowBox[{"188447", " ", 
        SuperscriptBox["\[ExponentialE]", 
         RowBox[{
          RowBox[{"2", " ", "a"}], "-", "x"}]], " ", "h", " ", 
        SqrtBox[
         RowBox[{"1", "-", "\[Phi]1"}]], " ", "\[Phi]1", " ", 
        SqrtBox[
         RowBox[{"1", "-", "\[Phi]2"}]], " ", 
        SuperscriptBox["\[Phi]2", "3"]}], "119652"], "-", 
      FractionBox[
       RowBox[{"188447", " ", 
        SuperscriptBox["\[ExponentialE]", 
         RowBox[{"a", "-", "x"}]], " ", "h", " ", "x", " ", 
        SqrtBox[
         RowBox[{"1", "-", "\[Phi]1"}]], " ", "\[Phi]1", " ", 
        SqrtBox[
         RowBox[{"1", "-", "\[Phi]2"}]], " ", 
        SuperscriptBox["\[Phi]2", "3"]}], "159536"], "-", 
      FractionBox[
       RowBox[{"188447", " ", "a", " ", 
        SuperscriptBox["\[ExponentialE]", 
         RowBox[{"a", "-", "x"}]], " ", "h", " ", "x", " ", 
        SqrtBox[
         RowBox[{"1", "-", "\[Phi]1"}]], " ", "\[Phi]1", " ", 
        SqrtBox[
         RowBox[{"1", "-", "\[Phi]2"}]], " ", 
        SuperscriptBox["\[Phi]2", "3"]}], "79768"], "+", 
      FractionBox[
       RowBox[{"188447", " ", 
        SuperscriptBox["\[ExponentialE]", 
         RowBox[{"a", "-", "x"}]], " ", "h", " ", 
        SuperscriptBox["x", "2"], " ", 
        SqrtBox[
         RowBox[{"1", "-", "\[Phi]1"}]], " ", "\[Phi]1", " ", 
        SqrtBox[
         RowBox[{"1", "-", "\[Phi]2"}]], " ", 
        SuperscriptBox["\[Phi]2", "3"]}], "159536"], "+", 
      FractionBox[
       RowBox[{"188447", " ", 
        SuperscriptBox["\[ExponentialE]", 
         RowBox[{
          RowBox[{"2", " ", "a"}], "-", 
          RowBox[{"2", " ", "x"}]}]], " ", "h", " ", "\[Lambda]", " ", 
        SqrtBox[
         RowBox[{"1", "-", "\[Phi]1"}]], " ", "\[Phi]1", " ", 
        SqrtBox[
         RowBox[{"1", "-", "\[Phi]2"}]], " ", 
        SuperscriptBox["\[Phi]2", "3"]}], "29913"], "-", 
      FractionBox[
       RowBox[{"188447", " ", 
        SuperscriptBox["\[ExponentialE]", 
         RowBox[{
          RowBox[{"2", " ", "a"}], "-", "x"}]], " ", "h", " ", "\[Lambda]", 
        " ", 
        SqrtBox[
         RowBox[{"1", "-", "\[Phi]1"}]], " ", "\[Phi]1", " ", 
        SqrtBox[
         RowBox[{"1", "-", "\[Phi]2"}]], " ", 
        SuperscriptBox["\[Phi]2", "3"]}], "29913"], "+", 
      FractionBox[
       RowBox[{"942235", " ", 
        SuperscriptBox["\[ExponentialE]", 
         RowBox[{"a", "-", "x"}]], " ", "h", " ", "x", " ", "\[Lambda]", " ", 
        SqrtBox[
         RowBox[{"1", "-", "\[Phi]1"}]], " ", "\[Phi]1", " ", 
        SqrtBox[
         RowBox[{"1", "-", "\[Phi]2"}]], " ", 
        SuperscriptBox["\[Phi]2", "3"]}], "159536"], "+", 
      FractionBox[
       RowBox[{"188447", " ", "a", " ", 
        SuperscriptBox["\[ExponentialE]", 
         RowBox[{"a", "-", "x"}]], " ", "h", " ", "x", " ", "\[Lambda]", " ", 
        SqrtBox[
         RowBox[{"1", "-", "\[Phi]1"}]], " ", "\[Phi]1", " ", 
        SqrtBox[
         RowBox[{"1", "-", "\[Phi]2"}]], " ", 
        SuperscriptBox["\[Phi]2", "3"]}], "19942"], "-", 
      FractionBox[
       RowBox[{"565341", " ", 
        SuperscriptBox["\[ExponentialE]", 
         RowBox[{"a", "-", "x"}]], " ", "h", " ", 
        SuperscriptBox["x", "2"], " ", "\[Lambda]", " ", 
        SqrtBox[
         RowBox[{"1", "-", "\[Phi]1"}]], " ", "\[Phi]1", " ", 
        SqrtBox[
         RowBox[{"1", "-", "\[Phi]2"}]], " ", 
        SuperscriptBox["\[Phi]2", "3"]}], "159536"], "-", 
      FractionBox[
       RowBox[{"188447", " ", 
        SuperscriptBox["\[ExponentialE]", 
         RowBox[{
          RowBox[{"2", " ", "a"}], "-", 
          RowBox[{"2", " ", "x"}]}]], " ", "h", " ", 
        SuperscriptBox["\[Lambda]", "2"], " ", 
        SqrtBox[
         RowBox[{"1", "-", "\[Phi]1"}]], " ", "\[Phi]1", " ", 
        SqrtBox[
         RowBox[{"1", "-", "\[Phi]2"}]], " ", 
        SuperscriptBox["\[Phi]2", "3"]}], "29913"], "+", 
      FractionBox[
       RowBox[{"188447", " ", 
        SuperscriptBox["\[ExponentialE]", 
         RowBox[{
          RowBox[{"2", " ", "a"}], "-", "x"}]], " ", "h", " ", 
        SuperscriptBox["\[Lambda]", "2"], " ", 
        SqrtBox[
         RowBox[{"1", "-", "\[Phi]1"}]], " ", "\[Phi]1", " ", 
        SqrtBox[
         RowBox[{"1", "-", "\[Phi]2"}]], " ", 
        SuperscriptBox["\[Phi]2", "3"]}], "29913"], "-", 
      FractionBox[
       RowBox[{"565341", " ", 
        SuperscriptBox["\[ExponentialE]", 
         RowBox[{"a", "-", "x"}]], " ", "h", " ", "x", " ", 
        SuperscriptBox["\[Lambda]", "2"], " ", 
        SqrtBox[
         RowBox[{"1", "-", "\[Phi]1"}]], " ", "\[Phi]1", " ", 
        SqrtBox[
         RowBox[{"1", "-", "\[Phi]2"}]], " ", 
        SuperscriptBox["\[Phi]2", "3"]}], "79768"], "-", 
      FractionBox[
       RowBox[{"188447", " ", "a", " ", 
        SuperscriptBox["\[ExponentialE]", 
         RowBox[{"a", "-", "x"}]], " ", "h", " ", "x", " ", 
        SuperscriptBox["\[Lambda]", "2"], " ", 
        SqrtBox[
         RowBox[{"1", "-", "\[Phi]1"}]], " ", "\[Phi]1", " ", 
        SqrtBox[
         RowBox[{"1", "-", "\[Phi]2"}]], " ", 
        SuperscriptBox["\[Phi]2", "3"]}], "19942"], "+", 
      FractionBox[
       RowBox[{"188447", " ", 
        SuperscriptBox["\[ExponentialE]", 
         RowBox[{"a", "-", "x"}]], " ", "h", " ", 
        SuperscriptBox["x", "2"], " ", 
        SuperscriptBox["\[Lambda]", "2"], " ", 
        SqrtBox[
         RowBox[{"1", "-", "\[Phi]1"}]], " ", "\[Phi]1", " ", 
        SqrtBox[
         RowBox[{"1", "-", "\[Phi]2"}]], " ", 
        SuperscriptBox["\[Phi]2", "3"]}], "79768"], "+", 
      FractionBox[
       RowBox[{"138817", " ", 
        SuperscriptBox["\[ExponentialE]", 
         RowBox[{
          RowBox[{"2", " ", "a"}], "-", 
          RowBox[{"2", " ", "x"}]}]], " ", "h", " ", 
        SqrtBox[
         RowBox[{"1", "-", "\[Phi]1"}]], " ", 
        SuperscriptBox["\[Phi]1", "2"], " ", 
        SqrtBox[
         RowBox[{"1", "-", "\[Phi]2"}]], " ", 
        SuperscriptBox["\[Phi]2", "3"]}], "119652"], "-", 
      FractionBox[
       RowBox[{"138817", " ", 
        SuperscriptBox["\[ExponentialE]", 
         RowBox[{
          RowBox[{"2", " ", "a"}], "-", "x"}]], " ", "h", " ", 
        SqrtBox[
         RowBox[{"1", "-", "\[Phi]1"}]], " ", 
        SuperscriptBox["\[Phi]1", "2"], " ", 
        SqrtBox[
         RowBox[{"1", "-", "\[Phi]2"}]], " ", 
        SuperscriptBox["\[Phi]2", "3"]}], "119652"], "+", 
      FractionBox[
       RowBox[{"138817", " ", 
        SuperscriptBox["\[ExponentialE]", 
         RowBox[{"a", "-", "x"}]], " ", "h", " ", "x", " ", 
        SqrtBox[
         RowBox[{"1", "-", "\[Phi]1"}]], " ", 
        SuperscriptBox["\[Phi]1", "2"], " ", 
        SqrtBox[
         RowBox[{"1", "-", "\[Phi]2"}]], " ", 
        SuperscriptBox["\[Phi]2", "3"]}], "159536"], "+", 
      FractionBox[
       RowBox[{"138817", " ", "a", " ", 
        SuperscriptBox["\[ExponentialE]", 
         RowBox[{"a", "-", "x"}]], " ", "h", " ", "x", " ", 
        SqrtBox[
         RowBox[{"1", "-", "\[Phi]1"}]], " ", 
        SuperscriptBox["\[Phi]1", "2"], " ", 
        SqrtBox[
         RowBox[{"1", "-", "\[Phi]2"}]], " ", 
        SuperscriptBox["\[Phi]2", "3"]}], "79768"], "-", 
      FractionBox[
       RowBox[{"138817", " ", 
        SuperscriptBox["\[ExponentialE]", 
         RowBox[{"a", "-", "x"}]], " ", "h", " ", 
        SuperscriptBox["x", "2"], " ", 
        SqrtBox[
         RowBox[{"1", "-", "\[Phi]1"}]], " ", 
        SuperscriptBox["\[Phi]1", "2"], " ", 
        SqrtBox[
         RowBox[{"1", "-", "\[Phi]2"}]], " ", 
        SuperscriptBox["\[Phi]2", "3"]}], "159536"], "-", 
      FractionBox[
       RowBox[{"138817", " ", 
        SuperscriptBox["\[ExponentialE]", 
         RowBox[{
          RowBox[{"2", " ", "a"}], "-", 
          RowBox[{"2", " ", "x"}]}]], " ", "h", " ", "\[Lambda]", " ", 
        SqrtBox[
         RowBox[{"1", "-", "\[Phi]1"}]], " ", 
        SuperscriptBox["\[Phi]1", "2"], " ", 
        SqrtBox[
         RowBox[{"1", "-", "\[Phi]2"}]], " ", 
        SuperscriptBox["\[Phi]2", "3"]}], "29913"], "+", 
      FractionBox[
       RowBox[{"138817", " ", 
        SuperscriptBox["\[ExponentialE]", 
         RowBox[{
          RowBox[{"2", " ", "a"}], "-", "x"}]], " ", "h", " ", "\[Lambda]", 
        " ", 
        SqrtBox[
         RowBox[{"1", "-", "\[Phi]1"}]], " ", 
        SuperscriptBox["\[Phi]1", "2"], " ", 
        SqrtBox[
         RowBox[{"1", "-", "\[Phi]2"}]], " ", 
        SuperscriptBox["\[Phi]2", "3"]}], "29913"], "-", 
      FractionBox[
       RowBox[{"694085", " ", 
        SuperscriptBox["\[ExponentialE]", 
         RowBox[{"a", "-", "x"}]], " ", "h", " ", "x", " ", "\[Lambda]", " ", 
        SqrtBox[
         RowBox[{"1", "-", "\[Phi]1"}]], " ", 
        SuperscriptBox["\[Phi]1", "2"], " ", 
        SqrtBox[
         RowBox[{"1", "-", "\[Phi]2"}]], " ", 
        SuperscriptBox["\[Phi]2", "3"]}], "159536"], "-", 
      FractionBox[
       RowBox[{"138817", " ", "a", " ", 
        SuperscriptBox["\[ExponentialE]", 
         RowBox[{"a", "-", "x"}]], " ", "h", " ", "x", " ", "\[Lambda]", " ", 
        SqrtBox[
         RowBox[{"1", "-", "\[Phi]1"}]], " ", 
        SuperscriptBox["\[Phi]1", "2"], " ", 
        SqrtBox[
         RowBox[{"1", "-", "\[Phi]2"}]], " ", 
        SuperscriptBox["\[Phi]2", "3"]}], "19942"], "+", 
      FractionBox[
       RowBox[{"416451", " ", 
        SuperscriptBox["\[ExponentialE]", 
         RowBox[{"a", "-", "x"}]], " ", "h", " ", 
        SuperscriptBox["x", "2"], " ", "\[Lambda]", " ", 
        SqrtBox[
         RowBox[{"1", "-", "\[Phi]1"}]], " ", 
        SuperscriptBox["\[Phi]1", "2"], " ", 
        SqrtBox[
         RowBox[{"1", "-", "\[Phi]2"}]], " ", 
        SuperscriptBox["\[Phi]2", "3"]}], "159536"], "+", 
      FractionBox[
       RowBox[{"138817", " ", 
        SuperscriptBox["\[ExponentialE]", 
         RowBox[{
          RowBox[{"2", " ", "a"}], "-", 
          RowBox[{"2", " ", "x"}]}]], " ", "h", " ", 
        SuperscriptBox["\[Lambda]", "2"], " ", 
        SqrtBox[
         RowBox[{"1", "-", "\[Phi]1"}]], " ", 
        SuperscriptBox["\[Phi]1", "2"], " ", 
        SqrtBox[
         RowBox[{"1", "-", "\[Phi]2"}]], " ", 
        SuperscriptBox["\[Phi]2", "3"]}], "29913"], "-", 
      FractionBox[
       RowBox[{"138817", " ", 
        SuperscriptBox["\[ExponentialE]", 
         RowBox[{
          RowBox[{"2", " ", "a"}], "-", "x"}]], " ", "h", " ", 
        SuperscriptBox["\[Lambda]", "2"], " ", 
        SqrtBox[
         RowBox[{"1", "-", "\[Phi]1"}]], " ", 
        SuperscriptBox["\[Phi]1", "2"], " ", 
        SqrtBox[
         RowBox[{"1", "-", "\[Phi]2"}]], " ", 
        SuperscriptBox["\[Phi]2", "3"]}], "29913"], "+", 
      FractionBox[
       RowBox[{"416451", " ", 
        SuperscriptBox["\[ExponentialE]", 
         RowBox[{"a", "-", "x"}]], " ", "h", " ", "x", " ", 
        SuperscriptBox["\[Lambda]", "2"], " ", 
        SqrtBox[
         RowBox[{"1", "-", "\[Phi]1"}]], " ", 
        SuperscriptBox["\[Phi]1", "2"], " ", 
        SqrtBox[
         RowBox[{"1", "-", "\[Phi]2"}]], " ", 
        SuperscriptBox["\[Phi]2", "3"]}], "79768"], "+", 
      FractionBox[
       RowBox[{"138817", " ", "a", " ", 
        SuperscriptBox["\[ExponentialE]", 
         RowBox[{"a", "-", "x"}]], " ", "h", " ", "x", " ", 
        SuperscriptBox["\[Lambda]", "2"], " ", 
        SqrtBox[
         RowBox[{"1", "-", "\[Phi]1"}]], " ", 
        SuperscriptBox["\[Phi]1", "2"], " ", 
        SqrtBox[
         RowBox[{"1", "-", "\[Phi]2"}]], " ", 
        SuperscriptBox["\[Phi]2", "3"]}], "19942"], "-", 
      FractionBox[
       RowBox[{"138817", " ", 
        SuperscriptBox["\[ExponentialE]", 
         RowBox[{"a", "-", "x"}]], " ", "h", " ", 
        SuperscriptBox["x", "2"], " ", 
        SuperscriptBox["\[Lambda]", "2"], " ", 
        SqrtBox[
         RowBox[{"1", "-", "\[Phi]1"}]], " ", 
        SuperscriptBox["\[Phi]1", "2"], " ", 
        SqrtBox[
         RowBox[{"1", "-", "\[Phi]2"}]], " ", 
        SuperscriptBox["\[Phi]2", "3"]}], "79768"], "-", 
      FractionBox[
       RowBox[{"29729", " ", 
        SuperscriptBox["\[ExponentialE]", 
         RowBox[{
          RowBox[{"2", " ", "a"}], "-", 
          RowBox[{"2", " ", "x"}]}]], " ", "h", " ", 
        SqrtBox[
         RowBox[{"1", "-", "\[Phi]1"}]], " ", 
        SuperscriptBox["\[Phi]1", "3"], " ", 
        SqrtBox[
         RowBox[{"1", "-", "\[Phi]2"}]], " ", 
        SuperscriptBox["\[Phi]2", "3"]}], "119652"], "+", 
      FractionBox[
       RowBox[{"29729", " ", 
        SuperscriptBox["\[ExponentialE]", 
         RowBox[{
          RowBox[{"2", " ", "a"}], "-", "x"}]], " ", "h", " ", 
        SqrtBox[
         RowBox[{"1", "-", "\[Phi]1"}]], " ", 
        SuperscriptBox["\[Phi]1", "3"], " ", 
        SqrtBox[
         RowBox[{"1", "-", "\[Phi]2"}]], " ", 
        SuperscriptBox["\[Phi]2", "3"]}], "119652"], "-", 
      FractionBox[
       RowBox[{"29729", " ", 
        SuperscriptBox["\[ExponentialE]", 
         RowBox[{"a", "-", "x"}]], " ", "h", " ", "x", " ", 
        SqrtBox[
         RowBox[{"1", "-", "\[Phi]1"}]], " ", 
        SuperscriptBox["\[Phi]1", "3"], " ", 
        SqrtBox[
         RowBox[{"1", "-", "\[Phi]2"}]], " ", 
        SuperscriptBox["\[Phi]2", "3"]}], "159536"], "-", 
      FractionBox[
       RowBox[{"29729", " ", "a", " ", 
        SuperscriptBox["\[ExponentialE]", 
         RowBox[{"a", "-", "x"}]], " ", "h", " ", "x", " ", 
        SqrtBox[
         RowBox[{"1", "-", "\[Phi]1"}]], " ", 
        SuperscriptBox["\[Phi]1", "3"], " ", 
        SqrtBox[
         RowBox[{"1", "-", "\[Phi]2"}]], " ", 
        SuperscriptBox["\[Phi]2", "3"]}], "79768"], "+", 
      FractionBox[
       RowBox[{"29729", " ", 
        SuperscriptBox["\[ExponentialE]", 
         RowBox[{"a", "-", "x"}]], " ", "h", " ", 
        SuperscriptBox["x", "2"], " ", 
        SqrtBox[
         RowBox[{"1", "-", "\[Phi]1"}]], " ", 
        SuperscriptBox["\[Phi]1", "3"], " ", 
        SqrtBox[
         RowBox[{"1", "-", "\[Phi]2"}]], " ", 
        SuperscriptBox["\[Phi]2", "3"]}], "159536"], "+", 
      FractionBox[
       RowBox[{"29729", " ", 
        SuperscriptBox["\[ExponentialE]", 
         RowBox[{
          RowBox[{"2", " ", "a"}], "-", 
          RowBox[{"2", " ", "x"}]}]], " ", "h", " ", "\[Lambda]", " ", 
        SqrtBox[
         RowBox[{"1", "-", "\[Phi]1"}]], " ", 
        SuperscriptBox["\[Phi]1", "3"], " ", 
        SqrtBox[
         RowBox[{"1", "-", "\[Phi]2"}]], " ", 
        SuperscriptBox["\[Phi]2", "3"]}], "29913"], "-", 
      FractionBox[
       RowBox[{"29729", " ", 
        SuperscriptBox["\[ExponentialE]", 
         RowBox[{
          RowBox[{"2", " ", "a"}], "-", "x"}]], " ", "h", " ", "\[Lambda]", 
        " ", 
        SqrtBox[
         RowBox[{"1", "-", "\[Phi]1"}]], " ", 
        SuperscriptBox["\[Phi]1", "3"], " ", 
        SqrtBox[
         RowBox[{"1", "-", "\[Phi]2"}]], " ", 
        SuperscriptBox["\[Phi]2", "3"]}], "29913"], "+", 
      FractionBox[
       RowBox[{"148645", " ", 
        SuperscriptBox["\[ExponentialE]", 
         RowBox[{"a", "-", "x"}]], " ", "h", " ", "x", " ", "\[Lambda]", " ", 
        SqrtBox[
         RowBox[{"1", "-", "\[Phi]1"}]], " ", 
        SuperscriptBox["\[Phi]1", "3"], " ", 
        SqrtBox[
         RowBox[{"1", "-", "\[Phi]2"}]], " ", 
        SuperscriptBox["\[Phi]2", "3"]}], "159536"], "+", 
      FractionBox[
       RowBox[{"29729", " ", "a", " ", 
        SuperscriptBox["\[ExponentialE]", 
         RowBox[{"a", "-", "x"}]], " ", "h", " ", "x", " ", "\[Lambda]", " ", 
        SqrtBox[
         RowBox[{"1", "-", "\[Phi]1"}]], " ", 
        SuperscriptBox["\[Phi]1", "3"], " ", 
        SqrtBox[
         RowBox[{"1", "-", "\[Phi]2"}]], " ", 
        SuperscriptBox["\[Phi]2", "3"]}], "19942"], "-", 
      FractionBox[
       RowBox[{"89187", " ", 
        SuperscriptBox["\[ExponentialE]", 
         RowBox[{"a", "-", "x"}]], " ", "h", " ", 
        SuperscriptBox["x", "2"], " ", "\[Lambda]", " ", 
        SqrtBox[
         RowBox[{"1", "-", "\[Phi]1"}]], " ", 
        SuperscriptBox["\[Phi]1", "3"], " ", 
        SqrtBox[
         RowBox[{"1", "-", "\[Phi]2"}]], " ", 
        SuperscriptBox["\[Phi]2", "3"]}], "159536"], "-", 
      FractionBox[
       RowBox[{"29729", " ", 
        SuperscriptBox["\[ExponentialE]", 
         RowBox[{
          RowBox[{"2", " ", "a"}], "-", 
          RowBox[{"2", " ", "x"}]}]], " ", "h", " ", 
        SuperscriptBox["\[Lambda]", "2"], " ", 
        SqrtBox[
         RowBox[{"1", "-", "\[Phi]1"}]], " ", 
        SuperscriptBox["\[Phi]1", "3"], " ", 
        SqrtBox[
         RowBox[{"1", "-", "\[Phi]2"}]], " ", 
        SuperscriptBox["\[Phi]2", "3"]}], "29913"], "+", 
      FractionBox[
       RowBox[{"29729", " ", 
        SuperscriptBox["\[ExponentialE]", 
         RowBox[{
          RowBox[{"2", " ", "a"}], "-", "x"}]], " ", "h", " ", 
        SuperscriptBox["\[Lambda]", "2"], " ", 
        SqrtBox[
         RowBox[{"1", "-", "\[Phi]1"}]], " ", 
        SuperscriptBox["\[Phi]1", "3"], " ", 
        SqrtBox[
         RowBox[{"1", "-", "\[Phi]2"}]], " ", 
        SuperscriptBox["\[Phi]2", "3"]}], "29913"], "-", 
      FractionBox[
       RowBox[{"89187", " ", 
        SuperscriptBox["\[ExponentialE]", 
         RowBox[{"a", "-", "x"}]], " ", "h", " ", "x", " ", 
        SuperscriptBox["\[Lambda]", "2"], " ", 
        SqrtBox[
         RowBox[{"1", "-", "\[Phi]1"}]], " ", 
        SuperscriptBox["\[Phi]1", "3"], " ", 
        SqrtBox[
         RowBox[{"1", "-", "\[Phi]2"}]], " ", 
        SuperscriptBox["\[Phi]2", "3"]}], "79768"], "-", 
      FractionBox[
       RowBox[{"29729", " ", "a", " ", 
        SuperscriptBox["\[ExponentialE]", 
         RowBox[{"a", "-", "x"}]], " ", "h", " ", "x", " ", 
        SuperscriptBox["\[Lambda]", "2"], " ", 
        SqrtBox[
         RowBox[{"1", "-", "\[Phi]1"}]], " ", 
        SuperscriptBox["\[Phi]1", "3"], " ", 
        SqrtBox[
         RowBox[{"1", "-", "\[Phi]2"}]], " ", 
        SuperscriptBox["\[Phi]2", "3"]}], "19942"], "+", 
      FractionBox[
       RowBox[{"29729", " ", 
        SuperscriptBox["\[ExponentialE]", 
         RowBox[{"a", "-", "x"}]], " ", "h", " ", 
        SuperscriptBox["x", "2"], " ", 
        SuperscriptBox["\[Lambda]", "2"], " ", 
        SqrtBox[
         RowBox[{"1", "-", "\[Phi]1"}]], " ", 
        SuperscriptBox["\[Phi]1", "3"], " ", 
        SqrtBox[
         RowBox[{"1", "-", "\[Phi]2"}]], " ", 
        SuperscriptBox["\[Phi]2", "3"]}], "79768"]}]}], ";"}], 
   "\[IndentingNewLine]", 
   RowBox[{
    RowBox[{
     RowBox[{"u2", "[", 
      RowBox[{
      "x_", ",", "h_", ",", "Nr_", ",", "a_", ",", "\[Phi]1_", ",", 
       "\[Phi]2_", ",", "Pr_", ",", "Ec_", ",", "\[Lambda]_", ",", "Sc_", ",",
        "Rb_"}], "]"}], "=", 
     RowBox[{
      RowBox[{
       RowBox[{"-", 
        FractionBox["1", "4"]}], " ", 
       SuperscriptBox["\[ExponentialE]", 
        RowBox[{"a", "-", "x"}]], " ", "h", " ", "x"}], "+", 
      RowBox[{
       FractionBox["1", "4"], " ", 
       SuperscriptBox["\[ExponentialE]", 
        RowBox[{"a", "-", "x"}]], " ", "h", " ", 
       SuperscriptBox["x", "2"]}], "-", 
      RowBox[{
       FractionBox["1", "2"], " ", 
       SuperscriptBox["\[ExponentialE]", 
        RowBox[{"a", "-", "x"}]], " ", 
       RowBox[{"(", 
        RowBox[{"1", "-", 
         RowBox[{"2", " ", "\[Lambda]"}]}], ")"}]}], "+", 
      FractionBox[
       RowBox[{"1", "-", "\[Lambda]"}], "2"], "+", 
      RowBox[{
       FractionBox["1", "2"], " ", 
       SuperscriptBox["\[ExponentialE]", 
        RowBox[{"a", "-", "x"}]], " ", "h", " ", "Nr", " ", "x", " ", 
       "\[Lambda]"}], "+", 
      RowBox[{
       FractionBox["1", "2"], " ", 
       SuperscriptBox["\[ExponentialE]", 
        RowBox[{"a", "-", "x"}]], " ", "h", " ", "Rb", " ", "x", " ", 
       "\[Lambda]"}], "-", 
      RowBox[{
       FractionBox["1", "2"], " ", 
       SuperscriptBox["\[ExponentialE]", 
        RowBox[{"a", "-", "x"}]], " ", "h", " ", 
       SuperscriptBox["x", "2"], " ", "\[Lambda]"}], "+", 
      RowBox[{
       FractionBox["1", "12"], " ", 
       SuperscriptBox["\[ExponentialE]", 
        RowBox[{
         RowBox[{"2", " ", "a"}], "-", 
         RowBox[{"2", " ", "x"}]}]], " ", "h", " ", 
       SqrtBox[
        RowBox[{"1", "-", "\[Phi]1"}]]}], "-", 
      RowBox[{
       FractionBox["1", "12"], " ", 
       SuperscriptBox["\[ExponentialE]", 
        RowBox[{
         RowBox[{"2", " ", "a"}], "-", "x"}]], " ", "h", " ", 
       SqrtBox[
        RowBox[{"1", "-", "\[Phi]1"}]]}], "+", 
      RowBox[{
       FractionBox["1", "16"], " ", 
       SuperscriptBox["\[ExponentialE]", 
        RowBox[{"a", "-", "x"}]], " ", "h", " ", "x", " ", 
       SqrtBox[
        RowBox[{"1", "-", "\[Phi]1"}]]}], "+", 
      RowBox[{
       FractionBox["1", "8"], " ", "a", " ", 
       SuperscriptBox["\[ExponentialE]", 
        RowBox[{"a", "-", "x"}]], " ", "h", " ", "x", " ", 
       SqrtBox[
        RowBox[{"1", "-", "\[Phi]1"}]]}], "-", 
      RowBox[{
       FractionBox["1", "16"], " ", 
       SuperscriptBox["\[ExponentialE]", 
        RowBox[{"a", "-", "x"}]], " ", "h", " ", 
       SuperscriptBox["x", "2"], " ", 
       SqrtBox[
        RowBox[{"1", "-", "\[Phi]1"}]]}], "-", 
      RowBox[{
       FractionBox["1", "3"], " ", 
       SuperscriptBox["\[ExponentialE]", 
        RowBox[{
         RowBox[{"2", " ", "a"}], "-", 
         RowBox[{"2", " ", "x"}]}]], " ", "h", " ", "\[Lambda]", " ", 
       SqrtBox[
        RowBox[{"1", "-", "\[Phi]1"}]]}], "+", 
      RowBox[{
       FractionBox["1", "3"], " ", 
       SuperscriptBox["\[ExponentialE]", 
        RowBox[{
         RowBox[{"2", " ", "a"}], "-", "x"}]], " ", "h", " ", "\[Lambda]", 
       " ", 
       SqrtBox[
        RowBox[{"1", "-", "\[Phi]1"}]]}], "-", 
      RowBox[{
       FractionBox["5", "16"], " ", 
       SuperscriptBox["\[ExponentialE]", 
        RowBox[{"a", "-", "x"}]], " ", "h", " ", "x", " ", "\[Lambda]", " ", 
       SqrtBox[
        RowBox[{"1", "-", "\[Phi]1"}]]}], "-", 
      RowBox[{
       FractionBox["1", "2"], " ", "a", " ", 
       SuperscriptBox["\[ExponentialE]", 
        RowBox[{"a", "-", "x"}]], " ", "h", " ", "x", " ", "\[Lambda]", " ", 
       SqrtBox[
        RowBox[{"1", "-", "\[Phi]1"}]]}], "+", 
      RowBox[{
       FractionBox["3", "16"], " ", 
       SuperscriptBox["\[ExponentialE]", 
        RowBox[{"a", "-", "x"}]], " ", "h", " ", 
       SuperscriptBox["x", "2"], " ", "\[Lambda]", " ", 
       SqrtBox[
        RowBox[{"1", "-", "\[Phi]1"}]]}], "+", 
      RowBox[{
       FractionBox["1", "3"], " ", 
       SuperscriptBox["\[ExponentialE]", 
        RowBox[{
         RowBox[{"2", " ", "a"}], "-", 
         RowBox[{"2", " ", "x"}]}]], " ", "h", " ", 
       SuperscriptBox["\[Lambda]", "2"], " ", 
       SqrtBox[
        RowBox[{"1", "-", "\[Phi]1"}]]}], "-", 
      RowBox[{
       FractionBox["1", "3"], " ", 
       SuperscriptBox["\[ExponentialE]", 
        RowBox[{
         RowBox[{"2", " ", "a"}], "-", "x"}]], " ", "h", " ", 
       SuperscriptBox["\[Lambda]", "2"], " ", 
       SqrtBox[
        RowBox[{"1", "-", "\[Phi]1"}]]}], "+", 
      RowBox[{
       FractionBox["3", "8"], " ", 
       SuperscriptBox["\[ExponentialE]", 
        RowBox[{"a", "-", "x"}]], " ", "h", " ", "x", " ", 
       SuperscriptBox["\[Lambda]", "2"], " ", 
       SqrtBox[
        RowBox[{"1", "-", "\[Phi]1"}]]}], "+", 
      RowBox[{
       FractionBox["1", "2"], " ", "a", " ", 
       SuperscriptBox["\[ExponentialE]", 
        RowBox[{"a", "-", "x"}]], " ", "h", " ", "x", " ", 
       SuperscriptBox["\[Lambda]", "2"], " ", 
       SqrtBox[
        RowBox[{"1", "-", "\[Phi]1"}]]}], "-", 
      RowBox[{
       FractionBox["1", "8"], " ", 
       SuperscriptBox["\[ExponentialE]", 
        RowBox[{"a", "-", "x"}]], " ", "h", " ", 
       SuperscriptBox["x", "2"], " ", 
       SuperscriptBox["\[Lambda]", "2"], " ", 
       SqrtBox[
        RowBox[{"1", "-", "\[Phi]1"}]]}], "+", 
      FractionBox[
       RowBox[{"4889", " ", 
        SuperscriptBox["\[ExponentialE]", 
         RowBox[{
          RowBox[{"2", " ", "a"}], "-", 
          RowBox[{"2", " ", "x"}]}]], " ", "h", " ", 
        SqrtBox[
         RowBox[{"1", "-", "\[Phi]1"}]], " ", "\[Phi]1"}], "59844"], "-", 
      FractionBox[
       RowBox[{"4889", " ", 
        SuperscriptBox["\[ExponentialE]", 
         RowBox[{
          RowBox[{"2", " ", "a"}], "-", "x"}]], " ", "h", " ", 
        SqrtBox[
         RowBox[{"1", "-", "\[Phi]1"}]], " ", "\[Phi]1"}], "59844"], "+", 
      FractionBox[
       RowBox[{"4889", " ", 
        SuperscriptBox["\[ExponentialE]", 
         RowBox[{"a", "-", "x"}]], " ", "h", " ", "x", " ", 
        SqrtBox[
         RowBox[{"1", "-", "\[Phi]1"}]], " ", "\[Phi]1"}], "79792"], "+", 
      FractionBox[
       RowBox[{"4889", " ", "a", " ", 
        SuperscriptBox["\[ExponentialE]", 
         RowBox[{"a", "-", "x"}]], " ", "h", " ", "x", " ", 
        SqrtBox[
         RowBox[{"1", "-", "\[Phi]1"}]], " ", "\[Phi]1"}], "39896"], "-", 
      FractionBox[
       RowBox[{"4889", " ", 
        SuperscriptBox["\[ExponentialE]", 
         RowBox[{"a", "-", "x"}]], " ", "h", " ", 
        SuperscriptBox["x", "2"], " ", 
        SqrtBox[
         RowBox[{"1", "-", "\[Phi]1"}]], " ", "\[Phi]1"}], "79792"], "-", 
      FractionBox[
       RowBox[{"4889", " ", 
        SuperscriptBox["\[ExponentialE]", 
         RowBox[{
          RowBox[{"2", " ", "a"}], "-", 
          RowBox[{"2", " ", "x"}]}]], " ", "h", " ", "\[Lambda]", " ", 
        SqrtBox[
         RowBox[{"1", "-", "\[Phi]1"}]], " ", "\[Phi]1"}], "14961"], "+", 
      FractionBox[
       RowBox[{"4889", " ", 
        SuperscriptBox["\[ExponentialE]", 
         RowBox[{
          RowBox[{"2", " ", "a"}], "-", "x"}]], " ", "h", " ", "\[Lambda]", 
        " ", 
        SqrtBox[
         RowBox[{"1", "-", "\[Phi]1"}]], " ", "\[Phi]1"}], "14961"], "-", 
      FractionBox[
       RowBox[{"24445", " ", 
        SuperscriptBox["\[ExponentialE]", 
         RowBox[{"a", "-", "x"}]], " ", "h", " ", "x", " ", "\[Lambda]", " ", 
        SqrtBox[
         RowBox[{"1", "-", "\[Phi]1"}]], " ", "\[Phi]1"}], "79792"], "-", 
      FractionBox[
       RowBox[{"4889", " ", "a", " ", 
        SuperscriptBox["\[ExponentialE]", 
         RowBox[{"a", "-", "x"}]], " ", "h", " ", "x", " ", "\[Lambda]", " ", 
        SqrtBox[
         RowBox[{"1", "-", "\[Phi]1"}]], " ", "\[Phi]1"}], "9974"], "+", 
      FractionBox[
       RowBox[{"14667", " ", 
        SuperscriptBox["\[ExponentialE]", 
         RowBox[{"a", "-", "x"}]], " ", "h", " ", 
        SuperscriptBox["x", "2"], " ", "\[Lambda]", " ", 
        SqrtBox[
         RowBox[{"1", "-", "\[Phi]1"}]], " ", "\[Phi]1"}], "79792"], "+", 
      FractionBox[
       RowBox[{"4889", " ", 
        SuperscriptBox["\[ExponentialE]", 
         RowBox[{
          RowBox[{"2", " ", "a"}], "-", 
          RowBox[{"2", " ", "x"}]}]], " ", "h", " ", 
        SuperscriptBox["\[Lambda]", "2"], " ", 
        SqrtBox[
         RowBox[{"1", "-", "\[Phi]1"}]], " ", "\[Phi]1"}], "14961"], "-", 
      FractionBox[
       RowBox[{"4889", " ", 
        SuperscriptBox["\[ExponentialE]", 
         RowBox[{
          RowBox[{"2", " ", "a"}], "-", "x"}]], " ", "h", " ", 
        SuperscriptBox["\[Lambda]", "2"], " ", 
        SqrtBox[
         RowBox[{"1", "-", "\[Phi]1"}]], " ", "\[Phi]1"}], "14961"], "+", 
      FractionBox[
       RowBox[{"14667", " ", 
        SuperscriptBox["\[ExponentialE]", 
         RowBox[{"a", "-", "x"}]], " ", "h", " ", "x", " ", 
        SuperscriptBox["\[Lambda]", "2"], " ", 
        SqrtBox[
         RowBox[{"1", "-", "\[Phi]1"}]], " ", "\[Phi]1"}], "39896"], "+", 
      FractionBox[
       RowBox[{"4889", " ", "a", " ", 
        SuperscriptBox["\[ExponentialE]", 
         RowBox[{"a", "-", "x"}]], " ", "h", " ", "x", " ", 
        SuperscriptBox["\[Lambda]", "2"], " ", 
        SqrtBox[
         RowBox[{"1", "-", "\[Phi]1"}]], " ", "\[Phi]1"}], "9974"], "-", 
      FractionBox[
       RowBox[{"4889", " ", 
        SuperscriptBox["\[ExponentialE]", 
         RowBox[{"a", "-", "x"}]], " ", "h", " ", 
        SuperscriptBox["x", "2"], " ", 
        SuperscriptBox["\[Lambda]", "2"], " ", 
        SqrtBox[
         RowBox[{"1", "-", "\[Phi]1"}]], " ", "\[Phi]1"}], "39896"], "-", 
      FractionBox[
       RowBox[{"24739", " ", 
        SuperscriptBox["\[ExponentialE]", 
         RowBox[{
          RowBox[{"2", " ", "a"}], "-", 
          RowBox[{"2", " ", "x"}]}]], " ", "h", " ", 
        SqrtBox[
         RowBox[{"1", "-", "\[Phi]1"}]], " ", 
        SuperscriptBox["\[Phi]1", "2"]}], "59844"], "+", 
      FractionBox[
       RowBox[{"24739", " ", 
        SuperscriptBox["\[ExponentialE]", 
         RowBox[{
          RowBox[{"2", " ", "a"}], "-", "x"}]], " ", "h", " ", 
        SqrtBox[
         RowBox[{"1", "-", "\[Phi]1"}]], " ", 
        SuperscriptBox["\[Phi]1", "2"]}], "59844"], "-", 
      FractionBox[
       RowBox[{"24739", " ", 
        SuperscriptBox["\[ExponentialE]", 
         RowBox[{"a", "-", "x"}]], " ", "h", " ", "x", " ", 
        SqrtBox[
         RowBox[{"1", "-", "\[Phi]1"}]], " ", 
        SuperscriptBox["\[Phi]1", "2"]}], "79792"], "-", 
      FractionBox[
       RowBox[{"24739", " ", "a", " ", 
        SuperscriptBox["\[ExponentialE]", 
         RowBox[{"a", "-", "x"}]], " ", "h", " ", "x", " ", 
        SqrtBox[
         RowBox[{"1", "-", "\[Phi]1"}]], " ", 
        SuperscriptBox["\[Phi]1", "2"]}], "39896"], "+", 
      FractionBox[
       RowBox[{"24739", " ", 
        SuperscriptBox["\[ExponentialE]", 
         RowBox[{"a", "-", "x"}]], " ", "h", " ", 
        SuperscriptBox["x", "2"], " ", 
        SqrtBox[
         RowBox[{"1", "-", "\[Phi]1"}]], " ", 
        SuperscriptBox["\[Phi]1", "2"]}], "79792"], "+", 
      FractionBox[
       RowBox[{"24739", " ", 
        SuperscriptBox["\[ExponentialE]", 
         RowBox[{
          RowBox[{"2", " ", "a"}], "-", 
          RowBox[{"2", " ", "x"}]}]], " ", "h", " ", "\[Lambda]", " ", 
        SqrtBox[
         RowBox[{"1", "-", "\[Phi]1"}]], " ", 
        SuperscriptBox["\[Phi]1", "2"]}], "14961"], "-", 
      FractionBox[
       RowBox[{"24739", " ", 
        SuperscriptBox["\[ExponentialE]", 
         RowBox[{
          RowBox[{"2", " ", "a"}], "-", "x"}]], " ", "h", " ", "\[Lambda]", 
        " ", 
        SqrtBox[
         RowBox[{"1", "-", "\[Phi]1"}]], " ", 
        SuperscriptBox["\[Phi]1", "2"]}], "14961"], "+", 
      FractionBox[
       RowBox[{"123695", " ", 
        SuperscriptBox["\[ExponentialE]", 
         RowBox[{"a", "-", "x"}]], " ", "h", " ", "x", " ", "\[Lambda]", " ", 
        SqrtBox[
         RowBox[{"1", "-", "\[Phi]1"}]], " ", 
        SuperscriptBox["\[Phi]1", "2"]}], "79792"], "+", 
      FractionBox[
       RowBox[{"24739", " ", "a", " ", 
        SuperscriptBox["\[ExponentialE]", 
         RowBox[{"a", "-", "x"}]], " ", "h", " ", "x", " ", "\[Lambda]", " ", 
        SqrtBox[
         RowBox[{"1", "-", "\[Phi]1"}]], " ", 
        SuperscriptBox["\[Phi]1", "2"]}], "9974"], "-", 
      FractionBox[
       RowBox[{"74217", " ", 
        SuperscriptBox["\[ExponentialE]", 
         RowBox[{"a", "-", "x"}]], " ", "h", " ", 
        SuperscriptBox["x", "2"], " ", "\[Lambda]", " ", 
        SqrtBox[
         RowBox[{"1", "-", "\[Phi]1"}]], " ", 
        SuperscriptBox["\[Phi]1", "2"]}], "79792"], "-", 
      FractionBox[
       RowBox[{"24739", " ", 
        SuperscriptBox["\[ExponentialE]", 
         RowBox[{
          RowBox[{"2", " ", "a"}], "-", 
          RowBox[{"2", " ", "x"}]}]], " ", "h", " ", 
        SuperscriptBox["\[Lambda]", "2"], " ", 
        SqrtBox[
         RowBox[{"1", "-", "\[Phi]1"}]], " ", 
        SuperscriptBox["\[Phi]1", "2"]}], "14961"], "+", 
      FractionBox[
       RowBox[{"24739", " ", 
        SuperscriptBox["\[ExponentialE]", 
         RowBox[{
          RowBox[{"2", " ", "a"}], "-", "x"}]], " ", "h", " ", 
        SuperscriptBox["\[Lambda]", "2"], " ", 
        SqrtBox[
         RowBox[{"1", "-", "\[Phi]1"}]], " ", 
        SuperscriptBox["\[Phi]1", "2"]}], "14961"], "-", 
      FractionBox[
       RowBox[{"74217", " ", 
        SuperscriptBox["\[ExponentialE]", 
         RowBox[{"a", "-", "x"}]], " ", "h", " ", "x", " ", 
        SuperscriptBox["\[Lambda]", "2"], " ", 
        SqrtBox[
         RowBox[{"1", "-", "\[Phi]1"}]], " ", 
        SuperscriptBox["\[Phi]1", "2"]}], "39896"], "-", 
      FractionBox[
       RowBox[{"24739", " ", "a", " ", 
        SuperscriptBox["\[ExponentialE]", 
         RowBox[{"a", "-", "x"}]], " ", "h", " ", "x", " ", 
        SuperscriptBox["\[Lambda]", "2"], " ", 
        SqrtBox[
         RowBox[{"1", "-", "\[Phi]1"}]], " ", 
        SuperscriptBox["\[Phi]1", "2"]}], "9974"], "+", 
      FractionBox[
       RowBox[{"24739", " ", 
        SuperscriptBox["\[ExponentialE]", 
         RowBox[{"a", "-", "x"}]], " ", "h", " ", 
        SuperscriptBox["x", "2"], " ", 
        SuperscriptBox["\[Lambda]", "2"], " ", 
        SqrtBox[
         RowBox[{"1", "-", "\[Phi]1"}]], " ", 
        SuperscriptBox["\[Phi]1", "2"]}], "39896"], "+", 
      FractionBox[
       RowBox[{"14863", " ", 
        SuperscriptBox["\[ExponentialE]", 
         RowBox[{
          RowBox[{"2", " ", "a"}], "-", 
          RowBox[{"2", " ", "x"}]}]], " ", "h", " ", 
        SqrtBox[
         RowBox[{"1", "-", "\[Phi]1"}]], " ", 
        SuperscriptBox["\[Phi]1", "3"]}], "59844"], "-", 
      FractionBox[
       RowBox[{"14863", " ", 
        SuperscriptBox["\[ExponentialE]", 
         RowBox[{
          RowBox[{"2", " ", "a"}], "-", "x"}]], " ", "h", " ", 
        SqrtBox[
         RowBox[{"1", "-", "\[Phi]1"}]], " ", 
        SuperscriptBox["\[Phi]1", "3"]}], "59844"], "+", 
      FractionBox[
       RowBox[{"14863", " ", 
        SuperscriptBox["\[ExponentialE]", 
         RowBox[{"a", "-", "x"}]], " ", "h", " ", "x", " ", 
        SqrtBox[
         RowBox[{"1", "-", "\[Phi]1"}]], " ", 
        SuperscriptBox["\[Phi]1", "3"]}], "79792"], "+", 
      FractionBox[
       RowBox[{"14863", " ", "a", " ", 
        SuperscriptBox["\[ExponentialE]", 
         RowBox[{"a", "-", "x"}]], " ", "h", " ", "x", " ", 
        SqrtBox[
         RowBox[{"1", "-", "\[Phi]1"}]], " ", 
        SuperscriptBox["\[Phi]1", "3"]}], "39896"], "-", 
      FractionBox[
       RowBox[{"14863", " ", 
        SuperscriptBox["\[ExponentialE]", 
         RowBox[{"a", "-", "x"}]], " ", "h", " ", 
        SuperscriptBox["x", "2"], " ", 
        SqrtBox[
         RowBox[{"1", "-", "\[Phi]1"}]], " ", 
        SuperscriptBox["\[Phi]1", "3"]}], "79792"], "-", 
      FractionBox[
       RowBox[{"14863", " ", 
        SuperscriptBox["\[ExponentialE]", 
         RowBox[{
          RowBox[{"2", " ", "a"}], "-", 
          RowBox[{"2", " ", "x"}]}]], " ", "h", " ", "\[Lambda]", " ", 
        SqrtBox[
         RowBox[{"1", "-", "\[Phi]1"}]], " ", 
        SuperscriptBox["\[Phi]1", "3"]}], "14961"], "+", 
      FractionBox[
       RowBox[{"14863", " ", 
        SuperscriptBox["\[ExponentialE]", 
         RowBox[{
          RowBox[{"2", " ", "a"}], "-", "x"}]], " ", "h", " ", "\[Lambda]", 
        " ", 
        SqrtBox[
         RowBox[{"1", "-", "\[Phi]1"}]], " ", 
        SuperscriptBox["\[Phi]1", "3"]}], "14961"], "-", 
      FractionBox[
       RowBox[{"74315", " ", 
        SuperscriptBox["\[ExponentialE]", 
         RowBox[{"a", "-", "x"}]], " ", "h", " ", "x", " ", "\[Lambda]", " ", 
        SqrtBox[
         RowBox[{"1", "-", "\[Phi]1"}]], " ", 
        SuperscriptBox["\[Phi]1", "3"]}], "79792"], "-", 
      FractionBox[
       RowBox[{"14863", " ", "a", " ", 
        SuperscriptBox["\[ExponentialE]", 
         RowBox[{"a", "-", "x"}]], " ", "h", " ", "x", " ", "\[Lambda]", " ", 
        SqrtBox[
         RowBox[{"1", "-", "\[Phi]1"}]], " ", 
        SuperscriptBox["\[Phi]1", "3"]}], "9974"], "+", 
      FractionBox[
       RowBox[{"44589", " ", 
        SuperscriptBox["\[ExponentialE]", 
         RowBox[{"a", "-", "x"}]], " ", "h", " ", 
        SuperscriptBox["x", "2"], " ", "\[Lambda]", " ", 
        SqrtBox[
         RowBox[{"1", "-", "\[Phi]1"}]], " ", 
        SuperscriptBox["\[Phi]1", "3"]}], "79792"], "+", 
      FractionBox[
       RowBox[{"14863", " ", 
        SuperscriptBox["\[ExponentialE]", 
         RowBox[{
          RowBox[{"2", " ", "a"}], "-", 
          RowBox[{"2", " ", "x"}]}]], " ", "h", " ", 
        SuperscriptBox["\[Lambda]", "2"], " ", 
        SqrtBox[
         RowBox[{"1", "-", "\[Phi]1"}]], " ", 
        SuperscriptBox["\[Phi]1", "3"]}], "14961"], "-", 
      FractionBox[
       RowBox[{"14863", " ", 
        SuperscriptBox["\[ExponentialE]", 
         RowBox[{
          RowBox[{"2", " ", "a"}], "-", "x"}]], " ", "h", " ", 
        SuperscriptBox["\[Lambda]", "2"], " ", 
        SqrtBox[
         RowBox[{"1", "-", "\[Phi]1"}]], " ", 
        SuperscriptBox["\[Phi]1", "3"]}], "14961"], "+", 
      FractionBox[
       RowBox[{"44589", " ", 
        SuperscriptBox["\[ExponentialE]", 
         RowBox[{"a", "-", "x"}]], " ", "h", " ", "x", " ", 
        SuperscriptBox["\[Lambda]", "2"], " ", 
        SqrtBox[
         RowBox[{"1", "-", "\[Phi]1"}]], " ", 
        SuperscriptBox["\[Phi]1", "3"]}], "39896"], "+", 
      FractionBox[
       RowBox[{"14863", " ", "a", " ", 
        SuperscriptBox["\[ExponentialE]", 
         RowBox[{"a", "-", "x"}]], " ", "h", " ", "x", " ", 
        SuperscriptBox["\[Lambda]", "2"], " ", 
        SqrtBox[
         RowBox[{"1", "-", "\[Phi]1"}]], " ", 
        SuperscriptBox["\[Phi]1", "3"]}], "9974"], "-", 
      FractionBox[
       RowBox[{"14863", " ", 
        SuperscriptBox["\[ExponentialE]", 
         RowBox[{"a", "-", "x"}]], " ", "h", " ", 
        SuperscriptBox["x", "2"], " ", 
        SuperscriptBox["\[Lambda]", "2"], " ", 
        SqrtBox[
         RowBox[{"1", "-", "\[Phi]1"}]], " ", 
        SuperscriptBox["\[Phi]1", "3"]}], "39896"]}]}], ";"}], 
   "\[IndentingNewLine]", "\[IndentingNewLine]", 
   RowBox[{"<<", "\"\<PlotLegends`\>\""}], "\n", 
   RowBox[{
    RowBox[{"w1", "=", 
     RowBox[{"Plot", "[", 
      RowBox[{
       RowBox[{"{", 
        RowBox[{
         RowBox[{"u1", "[", 
          RowBox[{"x", ",", 
           RowBox[{"-", "1.5"}], ",", "0.6", ",", ".2", ",", "0.6", ",", 
           "0.6", ",", "6.2", ",", "01.2", ",", "1.01", ",", " ", "0.1", ",", 
           "0.1"}], "]"}], ",", 
         RowBox[{"u1", "[", 
          RowBox[{"x", ",", 
           RowBox[{"-", "1.5"}], ",", "0.6", ",", ".2", ",", "0.35", ",", 
           ".35", ",", "6.2", ",", "01.2", ",", "01.01", ",", " ", "0.1", ",",
            "0.1"}], "]"}], ",", 
         RowBox[{"u1", "[", 
          RowBox[{"x", ",", 
           RowBox[{"-", "1.5"}], ",", "0.6", ",", ".2", ",", "0.25", ",", 
           "0.25", "\[IndentingNewLine]", ",", "6.2", ",", "01.2", ",", 
           "01.01", ",", " ", "0.1", ",", "0.1"}], "]"}]}], "}"}], ",", 
       RowBox[{"{", 
        RowBox[{"x", ",", "0", ",", "8"}], "}"}], ",", 
       RowBox[{"PlotRange", "\[Rule]", "All"}], ",", 
       RowBox[{"BaseStyle", "\[Rule]", 
        RowBox[{"{", 
         RowBox[{
          RowBox[{"FontFamily", "\[Rule]", "\"\<Times\>\""}], ",", 
          RowBox[{"FontSize", "\[Rule]", "24"}]}], "}"}]}], ",", 
       RowBox[{"AxesOrigin", "\[Rule]", 
        RowBox[{"{", 
         RowBox[{"0", ",", "0"}], "}"}]}], ",", "\[IndentingNewLine]", 
       RowBox[{"PlotStyle", "\[Rule]", 
        RowBox[{"{", 
         RowBox[{
          RowBox[{"{", 
           RowBox[{
            RowBox[{"Thickness", "[", "0.003", "]"}], ",", 
            RowBox[{"Dashing", "[", 
             RowBox[{"{", "0.001", "}"}], "]"}], ",", "Red"}], "}"}], ",", 
          RowBox[{"{", 
           RowBox[{
            RowBox[{"Thickness", "[", "0.003", "]"}], ",", 
            RowBox[{"Dashing", "[", 
             RowBox[{"{", "0.001", "}"}], "]"}], ",", "Magenta"}], "}"}], ",", 
          RowBox[{"{", 
           RowBox[{
            RowBox[{"Thickness", "[", "0.003", "]"}], ",", 
            RowBox[{"Dashing", "[", 
             RowBox[{"{", "0.001", "}"}], "]"}], ",", "Black"}], "}"}]}], 
         "}"}]}]}], "]"}]}], ";"}], "\[IndentingNewLine]", 
   RowBox[{
    RowBox[{"w2", "=", 
     RowBox[{"Plot", "[", 
      RowBox[{
       RowBox[{"{", 
        RowBox[{
         RowBox[{"u2", "[", 
          RowBox[{"x", ",", 
           RowBox[{"-", "1.5"}], ",", "0.6", ",", ".2", ",", "0.6", ",", 
           "0.6", ",", "6.2", ",", "01.2", ",", "1.01", ",", " ", "0.1", ",", 
           "0.1"}], "]"}], ",", 
         RowBox[{"u2", "[", 
          RowBox[{"x", ",", 
           RowBox[{"-", "1.5"}], ",", "0.6", ",", ".2", ",", "0.34", ",", 
           ".34", ",", "6.2", ",", "01.2", ",", "1.01", ",", " ", "0.1", ",", 
           "0.1"}], "]"}], ",", 
         RowBox[{"u2", "[", 
          RowBox[{"x", ",", 
           RowBox[{"-", "1.5"}], ",", "0.6", ",", ".2", ",", "0.1", ",", 
           "0.1", ",", "6.2", ",", "01.2", ",", "1.01", ",", " ", "0.1", ",", 
           "0.1"}], "]"}]}], "}"}], ",", 
       RowBox[{"{", 
        RowBox[{"x", ",", "0", ",", "8"}], "}"}], ",", 
       RowBox[{"PlotRange", "\[Rule]", "All"}], ",", 
       RowBox[{"BaseStyle", "\[Rule]", 
        RowBox[{"{", 
         RowBox[{
          RowBox[{"FontFamily", "\[Rule]", "\"\<Times\>\""}], ",", 
          RowBox[{"FontSize", "\[Rule]", "24"}]}], "}"}]}], ",", 
       RowBox[{"AxesOrigin", "\[Rule]", 
        RowBox[{"{", 
         RowBox[{"0", ",", "0"}], "}"}]}], ",", "\[IndentingNewLine]", 
       RowBox[{"PlotStyle", "\[Rule]", 
        RowBox[{"{", 
         RowBox[{
          RowBox[{"{", 
           RowBox[{
            RowBox[{"Thickness", "[", "0.003", "]"}], ",", 
            RowBox[{"Dashing", "[", 
             RowBox[{"{", "0.01", "}"}], "]"}], ",", "Red"}], "}"}], ",", 
          RowBox[{"{", 
           RowBox[{
            RowBox[{"Thickness", "[", "0.003", "]"}], ",", 
            RowBox[{"Dashing", "[", 
             RowBox[{"{", "0.01", "}"}], "]"}], ",", "Magenta"}], "}"}], ",", 
          RowBox[{"{", 
           RowBox[{
            RowBox[{"Thickness", "[", "0.003", "]"}], ",", 
            RowBox[{"Dashing", "[", 
             RowBox[{"{", "0.01", "}"}], "]"}], ",", "Black"}], "}"}]}], 
         "}"}]}]}], "]"}]}], ";"}], "\[IndentingNewLine]", 
   RowBox[{"Show", "[", 
    RowBox[{
     RowBox[{"{", 
      RowBox[{"w1", ",", "w2"}], "}"}], ",", 
     RowBox[{"PlotRange", "\[Rule]", "All"}], ",", 
     RowBox[{"Frame", "\[Rule]", "True"}], ",", 
     RowBox[{"FrameLabel", "\[Rule]", 
      RowBox[{"{", 
       RowBox[{
        StyleBox["\[Eta]",
         FontFamily->"Courier New",
         FontSize->24], ",", "\"\<\!\(\*
StyleBox[\"f\",
FontSize->24,
FontSlant->\"Italic\"]\)\!\(\*
StyleBox[\"'\",
FontSize->24,
FontSlant->\"Italic\"]\)\!\(\*
StyleBox[\"(\",
FontSize->24]\)\!\(\*
StyleBox[\"\[Eta]\",
FontFamily->\"Courier New\",
FontSize->24]\)\!\(\*
StyleBox[\")\",
FontSize->24]\)\>\""}], "}"}]}], ",", 
     RowBox[{"Axes", "\[Rule]", 
      RowBox[{"{", 
       RowBox[{"False", ",", "True"}], "}"}]}]}], "]"}]}]}]], "Input",
 CellChangeTimes->{{3.7215660274516416`*^9, 3.721566040349787*^9}, {
   3.7215660977220354`*^9, 3.721566411299962*^9}, {3.7217140979679117`*^9, 
   3.7217141382352147`*^9}, {3.7217141744782877`*^9, 
   3.7217142351327567`*^9}, {3.7217142913909745`*^9, 
   3.7217143138822613`*^9}, {3.7217143443090014`*^9, 3.721714401441269*^9}, {
   3.721714490604369*^9, 3.721714498725834*^9}, {3.721714559828328*^9, 
   3.721714715861253*^9}, {3.72171481546695*^9, 3.721714827912662*^9}, {
   3.7217148741303053`*^9, 3.7217148859049788`*^9}, {3.721714920730971*^9, 
   3.7217150028106656`*^9}, {3.721715043835012*^9, 3.7217150602969537`*^9}, {
   3.721992236288072*^9, 3.721992356155928*^9}, {3.721992401347513*^9, 
   3.721992440421748*^9}, {3.7219924727905993`*^9, 3.7219926492456923`*^9}, {
   3.7333638987053666`*^9, 3.7333639503733215`*^9}, {3.7333639856553397`*^9, 
   3.733364003580365*^9}, {3.734701545392618*^9, 3.73470155958343*^9}, {
   3.7374696280768843`*^9, 3.7374696866802363`*^9}, {3.737469717001971*^9, 
   3.7374697817396736`*^9}, {3.737469814314537*^9, 3.7374698243581114`*^9}, {
   3.737469868886658*^9, 3.737469883880516*^9}, {3.73747010178998*^9, 
   3.73747011683784*^9}, {3.742801109877433*^9, 3.7428011239772387`*^9}, {
   3.7428012368116927`*^9, 3.742801403158207*^9}, {3.7428018436164*^9, 
   3.742801847479621*^9}, {3.742801906820015*^9, 3.7428019442901583`*^9}, {
   3.7428244706367598`*^9, 3.7428244874497213`*^9}, {3.7428249772087336`*^9, 
   3.74282505110196*^9}, 3.7428253443807344`*^9, 3.7428253814418545`*^9, {
   3.7428254676347847`*^9, 3.742825659545761*^9}, {3.742825710108653*^9, 
   3.742825726630598*^9}, {3.7428258252772408`*^9, 3.7428258845406303`*^9}, {
   3.7428259192486153`*^9, 3.742825920430683*^9}, 3.742826032039067*^9, {
   3.7428261450865326`*^9, 3.7428261588573203`*^9}, {3.742826616365488*^9, 
   3.7428266672003956`*^9}, {3.742826789868412*^9, 3.7428268217072334`*^9}, {
   3.7428268520229673`*^9, 3.742826956383936*^9}, {3.742826993364051*^9, 
   3.7428270220736933`*^9}, {3.742827256343093*^9, 3.7428272743101206`*^9}, {
   3.7428276868707175`*^9, 3.7428277375626173`*^9}, 3.7428278598406105`*^9, 
   3.7428281046706142`*^9, {3.7428281953728027`*^9, 3.742828216035984*^9}, {
   3.7428282572883434`*^9, 3.742828413748293*^9}, {3.742828569184183*^9, 
   3.742828636926058*^9}, {3.7428286858188543`*^9, 3.7428287005486965`*^9}, 
   3.742828792473954*^9, {3.742828855752574*^9, 3.742828858575735*^9}, {
   3.7428291281791553`*^9, 3.7428291440190616`*^9}, {3.7428292728974333`*^9, 
   3.7428292821899643`*^9}, {3.7428294123974123`*^9, 
   3.7428294408540397`*^9}, {3.7428295540865164`*^9, 
   3.7428295572576976`*^9}, {3.742829658933513*^9, 3.7428296693781104`*^9}, {
   3.74282978877594*^9, 3.742829821891834*^9}, {3.742829932568164*^9, 
   3.7428299767876935`*^9}, {3.742830164575434*^9, 3.7428301777041855`*^9}, {
   3.742830278165931*^9, 3.7428302857083626`*^9}, {3.7428304974704747`*^9, 
   3.7428305596040287`*^9}, 3.748051130767848*^9, {3.7480511899702344`*^9, 
   3.7480512061381593`*^9}, {3.7480512629834104`*^9, 3.748051355405697*^9}, {
   3.7480514237086034`*^9, 3.748051453946333*^9}, {3.7480515607504416`*^9, 
   3.7480515616344924`*^9}, {3.7480518074465523`*^9, 
   3.7480519287534904`*^9}, {3.748052158770646*^9, 3.7480521838410807`*^9}, 
   3.748052308774226*^9, 3.748052381271373*^9, {3.748052503644372*^9, 
   3.748052518889244*^9}, {3.748065138439912*^9, 3.7480651581030364`*^9}, {
   3.748065235732476*^9, 3.748065243327911*^9}, {3.7480653731173344`*^9, 
   3.7480653871651382`*^9}, {3.7480659361405373`*^9, 3.748065938995701*^9}, {
   3.7480661033671026`*^9, 3.7480661068853035`*^9}, {3.7480661877969313`*^9, 
   3.7480661892130127`*^9}, {3.7480665406911163`*^9, 
   3.7480665416531706`*^9}, {3.7480671771705203`*^9, 
   3.7480672099003925`*^9}, {3.748067752477426*^9, 3.748067763467055*^9}, {
   3.7480726954473696`*^9, 3.748072700449656*^9}, {3.7480728219126034`*^9, 
   3.74807287413559*^9}, {3.7480729828968105`*^9, 3.748073000777834*^9}, {
   3.7480734464583254`*^9, 3.748073502612537*^9}, {3.7480736250795417`*^9, 
   3.748073653764182*^9}, 3.7480737234921703`*^9, {3.748074182934449*^9, 
   3.748074186656662*^9}, {3.748074216851389*^9, 3.748074224108804*^9}, {
   3.7480816160218344`*^9, 3.7480817872786293`*^9}, {3.748081862726945*^9, 
   3.7480818968438964`*^9}, {3.7480822503831177`*^9, 3.748082251056156*^9}, {
   3.7480824334795904`*^9, 3.748082435095683*^9}, {3.748082536290471*^9, 
   3.748082552138377*^9}, {3.748083141474085*^9, 3.74808318422453*^9}, {
   3.7480832526094418`*^9, 3.7480832724005737`*^9}, {3.7480834329637575`*^9, 
   3.7480834502667475`*^9}, {3.7480835494324193`*^9, 3.748083580062171*^9}, {
   3.748084011439844*^9, 3.748084024459589*^9}, {3.748084113092659*^9, 
   3.748084113773698*^9}, {3.7480846985491447`*^9, 3.7480846996632085`*^9}, {
   3.760952638865754*^9, 3.760952660211975*^9}, {3.7609527862581844`*^9, 
   3.7609527986878953`*^9}, {3.7650756433394585`*^9, 3.765075647413692*^9}, {
   3.784427959367544*^9, 3.7844279794833884`*^9}, 3.7844280885889034`*^9, 
   3.7844281650989532`*^9, {3.784428197223035*^9, 3.7844282480899916`*^9}, {
   3.784428337219865*^9, 3.7844283670817432`*^9}, {3.784428416298113*^9, 
   3.7844284774638896`*^9}, 3.7844285082834625`*^9, {3.784428565341859*^9, 
   3.7844285882276125`*^9}, {3.7844286212213697`*^9, 
   3.7844286394047747`*^9}, {3.784428682752837*^9, 3.784428720438013*^9}, {
   3.784428858615838*^9, 3.7844288923785396`*^9}, 3.7844289500293903`*^9, {
   3.784428980314351*^9, 3.7844289842448373`*^9}, 3.784429068497503*^9, {
   3.784429177601116*^9, 3.7844291814379563`*^9}, {3.7844294358384094`*^9, 
   3.784429469270957*^9}, {3.784429517446143*^9, 3.7844295384599085`*^9}, {
   3.784429575312346*^9, 3.784429598360799*^9}, {3.7844296334797735`*^9, 
   3.7844296773644037`*^9}, {3.7844297227889147`*^9, 
   3.7844297329497375`*^9}, {3.784430412969553*^9, 3.784430438920147*^9}, {
   3.7844304800371776`*^9, 3.7844305697313037`*^9}, {3.784431000372513*^9, 
   3.7844310723230786`*^9}, {3.7844311354233303`*^9, 
   3.7844311785818853`*^9}, {3.7844312302277565`*^9, 
   3.7844312477578716`*^9}, {3.7844312846511993`*^9, 
   3.7844312929340467`*^9}, {3.784431379017812*^9, 3.7844314025468826`*^9}, {
   3.784431488471075*^9, 3.7844315295342503`*^9}, {3.7844315930733128`*^9, 
   3.7844316545728292`*^9}, {3.7844316952430553`*^9, 3.784431739961455*^9}, {
   3.784431789948762*^9, 3.784431805388467*^9}, {3.7844318354730053`*^9, 
   3.7844318472903996`*^9}, {3.784431888130172*^9, 3.7844319047277813`*^9}, {
   3.784539142941744*^9, 3.784539177495408*^9}, {3.784539250690137*^9, 
   3.7845392583351507`*^9}, {3.784539363003765*^9, 3.7845393724749823`*^9}, {
   3.7845394611309423`*^9, 3.784539473846965*^9}, {3.7845395477069173`*^9, 
   3.7845395637155457`*^9}, {3.78453975824312*^9, 3.784539794755189*^9}, {
   3.784540587333302*^9, 3.784540615231173*^9}, {3.7867754337635465`*^9, 
   3.7867754449945135`*^9}, {3.7867755042381315`*^9, 
   3.7867755284453993`*^9}, {3.786775585187665*^9, 3.786775593898365*^9}, {
   3.7867756305633173`*^9, 3.7867756845778894`*^9}, {3.7867757148907943`*^9, 
   3.78677573587173*^9}, {3.7867757823823547`*^9, 3.786775829773588*^9}, {
   3.7867758816508646`*^9, 3.786775894746847*^9}, {3.786775948323613*^9, 
   3.7867761224951057`*^9}, 3.786776161605545*^9, {3.786776195433083*^9, 
   3.7867762164738235`*^9}, {3.7867771405214033`*^9, 
   3.7867772343135996`*^9}, {3.78677731281467*^9, 3.7867773681616693`*^9}, {
   3.7867774410420866`*^9, 3.78677766306841*^9}, {3.7867777490824265`*^9, 
   3.7867777559400654`*^9}, {3.786777808897441*^9, 3.7867778252457247`*^9}, 
   3.786777856988841*^9, {3.786777892329338*^9, 3.7867779115349813`*^9}, 
   3.7867812627580423`*^9, {3.7867813034412117`*^9, 3.7867813151349416`*^9}, {
   3.786781345793957*^9, 3.7867813714214277`*^9}, {3.786781402534272*^9, 
   3.786781403765974*^9}, {3.7867814613829255`*^9, 3.7867815454530554`*^9}, {
   3.7867815792696643`*^9, 3.7867816298026576`*^9}, {3.786782446922641*^9, 
   3.786782463616991*^9}, {3.786782547514642*^9, 3.786782775413373*^9}, {
   3.7870444847223263`*^9, 3.787044496700266*^9}, 3.7870446311160135`*^9, 
   3.787044689823988*^9, {3.7870448823960123`*^9, 3.7870448845263405`*^9}, {
   3.787044980526638*^9, 3.7870450567767324`*^9}, 3.78704511815435*^9, {
   3.7870451701493196`*^9, 3.787045280864441*^9}, {3.7870453355342507`*^9, 
   3.7870453488087673`*^9}, {3.7870453887639236`*^9, 
   3.7870454106314487`*^9}, {3.7870454525792933`*^9, 3.787045460852171*^9}, {
   3.7870455229102097`*^9, 3.7870455378921466`*^9}, {3.787057147691985*^9, 
   3.7870571819194126`*^9}, {3.7870572826031494`*^9, 
   3.7870572842627287`*^9}, {3.7870573372922726`*^9, 3.787057345632969*^9}, {
   3.7870577565275803`*^9, 3.787057791881941*^9}, {3.787057826525236*^9, 
   3.7870578351731105`*^9}, {3.787058516113628*^9, 3.787058527348586*^9}, {
   3.7870589385166955`*^9, 3.78705896933325*^9}, {3.78705900985034*^9, 
   3.787059041621475*^9}, {3.7870591157003794`*^9, 3.7870591774621935`*^9}, {
   3.7870592231680183`*^9, 3.787059309915137*^9}, 3.7870593420102153`*^9, {
   3.7870593833616357`*^9, 3.787059408383724*^9}, {3.787059448525387*^9, 
   3.7870594545483227`*^9}, {3.7870595098254795`*^9, 
   3.7870595374800653`*^9}, {3.7870595779328575`*^9, 3.787059628838767*^9}, {
   3.787059666252754*^9, 3.7870597161886444`*^9}, {3.787059761502231*^9, 
   3.787059810060588*^9}, {3.787059843418431*^9, 3.787059871734793*^9}, {
   3.7871324410445223`*^9, 3.787132546112564*^9}, {3.7871380608470693`*^9, 
   3.7871380743908277`*^9}, 3.7871381609723716`*^9, 3.7871382707359033`*^9, 
   3.7871383626671815`*^9, {3.7871384049939575`*^9, 3.787138456887192*^9}, {
   3.787138753035927*^9, 3.7871388046508493`*^9}, {3.78713883723075*^9, 
   3.787138912763785*^9}, {3.7871389517714543`*^9, 3.787138977903576*^9}, {
   3.787139029448741*^9, 3.787139051765049*^9}, {3.7871390858339214`*^9, 
   3.7871391148384233`*^9}, {3.7871391943847103`*^9, 3.787139592515303*^9}, {
   3.7871414512095084`*^9, 3.7871416381617284`*^9}, {3.787438036984873*^9, 
   3.7874381186147423`*^9}, {3.7874381567744145`*^9, 3.787438207458521*^9}, {
   3.787438248279435*^9, 3.787438249633731*^9}, {3.7874385891163645`*^9, 
   3.787438600242694*^9}, {3.7874386418787174`*^9, 3.7874386505107346`*^9}, {
   3.7874387871389875`*^9, 3.7874387879860687`*^9}, {3.78743889400443*^9, 
   3.7874389016806145`*^9}, {3.7874390110388155`*^9, 3.787439049863802*^9}, 
   3.7874395249557343`*^9, 3.7874396296748095`*^9, {3.7874397294467993`*^9, 
   3.7874397745639267`*^9}, {3.7874696129913216`*^9, 3.787469836157585*^9}, {
   3.7874698783906646`*^9, 3.7874699452438946`*^9}, {3.7874706944484315`*^9, 
   3.787470768453537*^9}, {3.787470850515113*^9, 3.787470971694058*^9}, {
   3.787471157144127*^9, 3.7874712619997745`*^9}, {3.787471294560691*^9, 
   3.7874713803223715`*^9}, {3.7874714189280987`*^9, 
   3.7874714784200134`*^9}, {3.81520130374326*^9, 3.8152013083384476`*^9}, {
   3.8152013457701535`*^9, 3.8152013872648516`*^9}, {3.815201456299568*^9, 
   3.8152014860308075`*^9}, {3.815201541733693*^9, 3.815201586989479*^9}, 
   3.815201645636465*^9, {3.815201743246852*^9, 3.8152017941354165`*^9}, {
   3.815201859843787*^9, 3.8152018758243127`*^9}, {3.815201907914886*^9, 
   3.8152021061084647`*^9}, {3.8162403832791824`*^9, 
   3.8162403870924006`*^9}, {3.8162404258086147`*^9, 
   3.8162404398774195`*^9}, {3.8162404801527233`*^9, 3.816240504732129*^9}, {
   3.8162405408421946`*^9, 3.8162405471015525`*^9}, {3.8162405793033943`*^9, 
   3.816240583561638*^9}, 3.8162406391878195`*^9, {3.8162406770109825`*^9, 
   3.8162406806241894`*^9}, {3.8162407196864233`*^9, 
   3.8162407560695047`*^9}, {3.8162407960897937`*^9, 3.816240801336094*^9}, {
   3.816240847786751*^9, 3.8162408582733507`*^9}, {3.8162408944034166`*^9, 
   3.8162409133795023`*^9}, {3.816240956440965*^9, 3.8162409605512004`*^9}, {
   3.816241001681553*^9, 3.8162410708405085`*^9}, {3.8162411168201385`*^9, 
   3.816241120113327*^9}, {3.816241154210277*^9, 3.81624116982617*^9}, {
   3.8162412015729856`*^9, 3.8162412087813983`*^9}, {3.816241248606676*^9, 
   3.8162412883159475`*^9}, {3.816241352916642*^9, 3.816241503160236*^9}, {
   3.816241550281931*^9, 3.8162415546971836`*^9}, {3.816241588852137*^9, 
   3.816241595298506*^9}}],

Cell[BoxData[
 GraphicsBox[{{{}, {}, 
    {RGBColor[1, 0, 0], Thickness[0.003], Dashing[{0.001}], 
     LineBox[CompressedData["
1:eJwVynk81PkDx3FXsVhHSYi+qUQlYSs6359Vm1ZqQxRh5dxVUo00qBzN2EjH
1ixtUa7kjDDKmYTWfc0YDINBjmgc0bXx298fr8fzn5e2q6+1h4SYmNhf//V/
LTxGWspHmXucx9eTuaoBSO3VONur7o7t6VcCb7IH8MOje7F56n7o0tFbjMcD
ONjAy41TZyD3QglrhDGAY+4fS++osxC1XneTw08D6Nn8x94b6snQqr6fHlsr
RPyyX8Ij1fPhqvgtvHmoH0ENMZV2Rfmozjk6adrRDztmn8SaE2yMK52SLKjt
h/zsueDi2AIoe6kVTWT3g85h0cepQrDW9PsfCeqH1d0u78PryvC5LO5L3bJ+
hMrk6UaoV+LSHsug4eN92GD+57Xcs5XIHLy6rMKyD61M31H+m0p03Bk2fUb6
sFZSP8PAvwrBR6oT6/X6UP0t2YDTWo1XBxuCR2d6IT8TvZWKqsGqUbt/+9CL
ez2Be9nzjZBV4HvEz/TgR037ZIFtE5I0NC/J9PVgzMFkkUxWEzxoi5Lv1Pdg
5XiAW9amZhS62DrIp/TA9/dtOmLdzYhbG1Jzy6EHS9yzUx+btsLLwaUqvaYb
x+0TsienOHDwueImKONDxD8qm6jBxTupg3zjHD7CnWU8bPZy4U2PbnqUwEee
m69GAYuL7TGjcRUMPhTO7GYGmbQjsy9sXNeSj6qwTofFl3lYXd2Wa93bBeNM
5cWaMl1o1s2x3KXahRqDKpcGwy4ct7N66STbBZdn9OIr9l34lHr4yt35Ttwo
6D3bn96FS+YxHjuHOzFSnsVPOcRHq7tacEBhJx5yf35mdLcb1hY/MFgnOyG3
EOpovrIX5t773AJfduDe78ec9ff3In7628SKgg6s5ei7KJ/pRdrNImZDZgf2
pPHc+KW9aPVaSXe534HCtGj2c4M+pAiO5pr5d2DCZrzkYGMfZNd56Q8YdsA2
NaaO9r0QslyPTFEOD7FOYZae2kKs+eEcwz2NB+ESn4bjW4XQlZMKeZvAg+9l
s6bdTkJUvOdfV77LQ4T1RKt0lhAMn4FEcX8eSv8163pgOQCeRdI1kz086Fi9
H3l9fRAZAy3Eh9cOjWDzHV4Jg7g8PPOO39wOpaz467LPB3G2mL/iWG07vsjY
GFgJB2EefSLzfGk7msuf0wSmQzB2KZbeldyOQMPQ+U9DQ/CsfVcv6deORkUV
FQMyDCOelWzTina83u3j0WI7jDGeulmSajtenKou8Ds1jNW1vpahyu1IekO3
L44ehl2IYaSDdDvowT0PD0wMo3uZdGTwDBerRSnr3e6PoI678CGsgYuLjdtx
78MoNjNMykR/cKFgwB6qkRnDwtFfXlIMLpJvGEZ91RzDKomdx+1CuGix1O10
/mkMjwy2afLoXGysU6HpRI/hWqJVkI43F71vRCm5Ju9we7zsp7FDXJi/eqzQ
EDiOxJiilaXqXAhWabPnb47DaSH8zhNVLvxCYk8YJo3D63KdSsxSLhJwN/Vu
3TiMTKaWM7/n4mtpiJmD5gTKBX8JH4hzkV10wn+4dAK9NblyGWMcLM9XFoiL
i3DMx1OwuJwDx6ivRwdVRRibofsfKOUg0X2orlpfBEcPjaCbRRzoLyssvH5c
hCc2V+/rsjkw83f5a1mOCE8VXUej0jnYFnsshbV5EoIh9XL1aA5OOqc4pQom
4RiRVS/y5aBAuLe+adc0lLacX3JSn4P2A6FTN8ynEc/S8PfbwMHc0zJVS+tp
pH7bWBGhx4FJ0PaT/3hN4+0D8bnCtRy8WLp5rvzONIwnI8QMtTgo3KexKndk
Ghp2I96nFTgoSZmksVgzEI1Q7h+n2lDhHbfCfvwD6tTUxCVK2jC7brdils9H
zH4+XRTs0AaJzxlKK3S+gHvnrLTRWCu2LbgU2Dz9F8zrrEVPaa2oZ2xprN6w
gD2vSrWCRC2gbr/7nPZejBgF5FzxP9SCdx97BVxDCRJiOvlh4XEzkseKaxVu
SpKTJl3lARVNUNB6IhoclCIcbxVRoW4jon5ne8avXUx0mWFV4n/XY45kDP4W
LE1YbrGOWoJa+BlX5qu+liFUV0Bc+q4a9D6tvN6iLUum6iIn2QFv8NWb82B9
oBwZ6bf1oVVVYeOP0vOexfKEX/O0bqlpJcwTtb2eLVcgl0Iy32vEVOCi1q+r
+x0VyVf9AEkz7VfQH7eV4x1SIvsu8oOnmS+xVHFSpvKLEnlhtyjyU34JpF4+
yF4Tq0zO65UMnN5RhFNbiju/O7iENFmcCbVjP0fGz67xZXNLyDXXufW2XmzM
vtNQehu9lPilT4n2e+WBbWMuydqnQnRK59ZUuD9D8AHmo/y3KuShQghN0SYb
2j0WHUnMZSQv7cPlSsNM7DBhsNSNVUkR69BDL+U0OK5s+izepkrY2adGhJ4p
mK29ITwbupwYLHww63+dhHtSzn7Wa9XI4Ip5+YTwBCwVsBMlKtVI8vQVc5H8
Iyy6HHp0+zl1EhVo7uqv9QBiac7ZwiUaZG+CjY9eXQzO38++saRCgwwcajky
cJ2F0o3XZJTPrCC7z5BPntl/QtnivH6YgiZRPZLgWnX7Jro3NbcFlGiSgsXK
cY3CCOQ8xNpBZy2S7x55MfwTE07Z25S15rVIv5z1mUFGGEKYCaHd6SuJmve+
R+dsryBrROuBgiVFZufFlevK6LgWx3QRHKbIQXedJ1ue0OFuPaHz1IoiDxlh
rWm36NAsKck5dIwijBHCKXChI/LWieooV4rEr7s/4yBJx2/b/p6SDaBIVJLr
ujcWF7GaoXJAOoUi6ge2DskJL2De9NL3vFSKhHVl7BPUXUDnxEBrSgZF5Dzz
YorZF3D7WJ7T/mcUCbxaJhUTcQELG6xpzBKKSEzpn2s2uoDullsPJdso8mlr
peXPDD+8CP/o1saliNNi9t//nPEDa+ev65M6KKKXahxlbe+Hg48N8s0EFHFZ
xDocbuCHInpDTegoRVRC7lac7qQhetPWW1bjFBFYh7FJJQ3nhLFHtUUUiZnJ
1KWyadCzPN1b/oEi9f3Z/l8ZNEiJc5Jvf6SIct93Fp99aehj7/R2+UKRFvmk
CPETNJR4J202/Pbf31BuqLKfhhhKbnZhgSIc+/QdRkY0/A/mHpXn
      "]]}, 
    {RGBColor[1, 0, 1], Thickness[0.003], Dashing[{0.001}], 
     LineBox[CompressedData["
1:eJwVj2k4FPoCh4WklLJnnRRthNOCVH7/qJSlkz1CiogOMjQcrbqmEsphUkrI
LskS4qBUUsg2C5kw9iwjS+jIjXvuh/d5P77Pq3raz+qMoICAwMN/+b9Nzwy1
VA3TDUOfxeydfd8HYWOF8zx5d7yMPZpWXtSHHUkPEl7IB0I6wOhYfGofzBra
Ch/Lh+HAVrnFhNA+2Lv/qIyRZ2AkZ+DGW8M+dGrfNI6ST4OdBVfKp7IXyTK/
37gtX4THnr3ll+p7cLHhfrXd30V4oZrVIFXZAzt6t+CGE8UQ56rnvn7eg5Uz
/lfLE0pAj6j3sY3pQTCbEcynlEExS3MTzbEHlrFc76MbXyHCJdmJ9q0boaIv
NoXLV6Psn+u6NWrd2Gry163C89UwvH7C+L1cN5h0v+EvH6pBW3laq31FN9SE
NHO0aO+hmFhnd6WXh5pfaVpsZg3i6gYNl1zhYeX3uF2UyFo0GJ96EFrRhQed
IcbFC424qb/8yLhtJ/YrOaR12TZBg3axtIx0YsRRb6lobhMobUlqmRqdUOH/
6Za7rRl3NVdpjCzphJ+XrrpARzOiBZPoYvkdkHTPy0rXZ8JFprItWrIDxx2e
5E1MsmHvG5PpNM7F+BebFSkKHHS3mHeb87i44SJ6xtqYgxZlz5t2TVy8cPNT
KGFwoONqxijO40Lcdx/9ol4rspqOchP9uXh/vd1R5HIbhNw7VAV+tmP7MwkR
JVEu+NW/FcgotaNW671rgw4X2lZ3r02Jt8O1ILj8igMX9InmlP4l7Ygq4Z3v
ecrFwbY1HqJDnzFUlfslw+ILMkwj4k2LPyORc6Tgt9gOvL0hVJxk/Rlii6FO
Jio8qAtlJ75LbMMDL3sXzUM8PHVRqjJhtEGNrekq4cuD92LadEd4Gwyz29y+
VPJgvHB5h8GFNpRlxxW/1OqGbexuu0rzNoxZ8yvMGruRwFs137zQCtus+/UB
q3pRulysNNy3FQnO1809VHvx1CZ1raBHK3olfRqO7+qFSkp12i3nVvhdNmra
59wLdk3M8GvzVoRbjTGX5fbi2CbfZrZGKyr/a8R9ZN4HUipQSedzoG75behd
RD/oqrftaUEcKFw1MfB80g9G55H6WT8O1uQmR6x42Y+lVfyZsLMc/BS11rLs
7Uedu55EnQMHzVUvA7r0B2CjKts8vZeDEJ3QhX8GBuC4bs66dCkHjaulpbXI
VxwYNc1ySmbj3T6fMy22X3HDnW1z9iEbpedqSgLPfYVrkNv8FQYbqR+CHcrj
vqJm6vjgp1tsBF/tTDw89hVKo8PLhv3ZWD+escXt4RCoqrepEofYCGrcjQfT
wxD+8ddU0gwL4lrFA7WiI/CIee2tO8lCWpRO5LzSCAp9Nvix+Sy0mG9qdzk4
Apla+sDGfhY06qUD1ONGoNjkKKbGYoH3YTyjUG8UXmPl4QGFLJi8SRdvCOEj
syLeaBWNha51qsULd/jIvraed5HKQuC1hBM6qXwYVCqdn/Bl4Qlis2Lr+Tj7
rICMerIwX3nNyFFpDDMpnOMbHVnI+/sE7WvlGCZdZkOywIJckUTXkiXjSK+/
eyBanAWnyHmbftlx8AuCW7zEWEhxH6iv0RzH1u8eNYdFWdCUKSuLOD4OxcId
JbKCLBjRXO/J5I9jV0K11eQME7oJ9hkM7QnI7GUOxHUxccolwzmrawK5yyKO
Wr1gIsxUMT5+eAKX9BVH3+QzkaEbzb49PYFIfsu1Xc+Z4IuHmPmsmITBH+a+
m7OZoL222L1ddxKTdtt27E1iInLdjHRF1CQ6q+wzJCOZKOk1/tS0dwpal2Y9
9c8y0Xo4dDLKZAr6TiZ7VDyYmH3+StbcagrzFnpVIu5M6F3cfeqj5xTqRnmv
eCeZKJXSnq2KmUKJb2xBvj0TZQcU1hUOTWGiYi7zgwkTFRkTAQzGd0xv/qUf
t4WJt96PFR340zDi9w8bTrVgZuO+1bk+P+BjLmJRwGiB4FzOGkX1n7BRknhE
02mB7qJrifXz/yLrd5GVpXXN+BS2s7Fm6yKGZmIEUx2bQYkencv+JkAU4m9/
O53ShNEfvC6OjiDxEmyQPhnWiLSR8jrxO0KEpicVYv5bA8SVM8f7+4XJX8sN
N83V1yPSq9gjWU2ErEvspqz0rcMsyek/e3UZMdmhHLx58CMCt1cXyb4TJRZB
BTOL/h/Ae14d0aK6gvxqZ7L1Ot9j3pv9aEuIGHms8Vl8g3U1NPYvW/AoX0mG
zPi0XSNvYZKi6lkgJ072GqRz7vm8QZDyyfU9TquJ99q86neyVdDk24q1Wawh
mvdaJsKzKiG1ekK0+ucaEmp0SdpIvBzCrx/lbUiQIBztH5WNb0pxbmd5+3Iz
SVJe+0o/y6sEOUdOJ7+alSTfzqiUSRoXYWZUYc1gnBSRcu+pGXcrRLG1iRDj
gDRJyEhSORyaj6uH6UlFg9LkWdKmvuVvcqHaafo5lS5DDDwO96xueAoDvTCG
/HZZssX75tQxbiacVJrmlrBkic7+DXOZNumYqYvqPR8qR5w32639zk7BA2GX
QCu1tSTPP9L7dVEypLqKUwSr15J5y4MtjEePsfRyqM1uf3nyU1fNYX9HPASy
XfJ6JRWI7rJGC9+COFAf5kVJvlUgllEfXfLux6JS45aohK8iybcQmLf7Eg0J
U6rmdXElQuumftqpHIWObc2sPyuUyLH0JyMqT24hPxFq/S7KhGG2VjGMFwbn
PF0J5QVl8jFsk8DgnVBcoz8J7XiqQnQe7BPl5lxC7pDyI3FzCjl0NvejoVkQ
bj2mu3YdpRDVQG1m+M4guFuNqT+3pJCdOgWjPOUgKFVU5FvYU0jIq917cido
uH33RE3kaQq5WHGuuj6OhrO68ZMr/qSQiLmgg9IDF7A+TPrwsgwKuak/eacg
PBAL+pdWtWVRiI2xk6ltYCDax/qYGTkU8rPc9LLQyUBE279wPlTwb++MrN7V
nYFY3GoVQK+gkLiEm8HfeQHoaLmbKMSikEERjy31+gEovfHDjcWhELN0++3S
agFg7Dm5JfUzhVRlqnl5rg6AWbpWkVEXhVxwW39Uc5CKv4MbakOHKSRvTw1N
m0FF3LZddy35FMJ4kuxXe5UK/94EG9VxCvnkr071OUfFZvM/eFXTFGLRtes6
y4gK4SXstOgfFLL2Qu2Ne1pUdBfv8Xb9+e+/t9x/TilQUeGdqq3zi0J6xjKp
eiJU3KeIzSwuUsjsF2FLuSl//A86Q7F4
      "]]}, 
    {GrayLevel[0], Thickness[0.003], Dashing[{0.001}], LineBox[CompressedData["
1:eJwV0Hk81PkDx3HUlk1NYSiiL6UVSX5tkQ7vT7Q5Qj+iQibliAoNkiOLNkRE
kly1rmaTkByRYxU5VpjLrZkcRSJSsrFNv/398Xq8/n+qnvK2dpUQExPL/Lf/
38x1jFP3LsKg+pZI/8uLYSw2UjwvVHCBBNVroFY6jJ9/T8koUfCDjV74r2ey
h3GwrfvxHYUrKDoctRehwzjqMleTqJCEl+zA/CW7hvFqa5RRnEIu9AxK1GdL
hpApdygyRqEUc2dtV92qGERw2+2GI09L4bLZteNW3iCORLyW2OBQhgm+uH9+
2iCWzzJDqzLK0ftCXV4uZBAB/KSACaoStlaekwLDQVjd7Dtj+VMtlqxuztLj
vka4ZIl6tEIDgt1P3CsUCaFpfOPq4/MNoAy7vJnDQnAjvN/1NzVAJ7L2PKNZ
CLVFWvna/i8wV1O8ozxRiMZvudp8biOaO1QqjmgIsfxT8g4qtgWP7nxr2MwQ
IOVVkFGZqB1mFb0HSkYGsE/JLldg24EmFVGBTfsAxu31fpAs6MCUdPpThYoB
rJsIdC7YwgbtnkiMFjsAbw/djWIDbJi5J8yl7hiAjEvR/Xs7uYiO2/VGLr4f
x+yyiqY/8nHImm7tYN+HqX6bZdmKnSCKqlUHTfsQyZB0PWzUCd2iveTIzj6U
OHsrlid1osz2Nr1Svg80r70RwXpduFx8Tv0xvxcvLvfaLwnphqCpJdDGthfb
HkovUZLsw5Fxuz0X3HvQov3CqU2nD+fG4z642/fAqTig6le7Plw30HzkY96D
uHLh+cEHfVAPE4016fRgrK6gn2XRj+bGz+8vzHfjbqdp8X9uDsDs59CAxhvd
kPoeftx43b9uXW07fTq6kOJxlKF1QAiHoYXTGg1dUONrOUl7CeE04eU2U9EF
g7xu5/4aIbQubfCqzO5CZV5y2RPt16BJPfy65mIXJg9PVB9sf43ucanXkhu6
YHv/dqvviiFUKZI9klGdyHC8bO6mOoSW7UXWrSGdGJLxbDu2Ywj3n+6yvuPX
Ce8Qw469jkPwDw4o9zzViWjrSe7SgiEkXoyrqTHoRM0/hn3p5sMg/93iIjnP
x0arD2P110bAWp3TUhnEh2Ko8a7TWSPIsGvXjvfhY1VB5rVlT0Zw+9XDn3zP
8DEveVjbamgEJ4Rq3m72fLDrnvgKdr7BPquRtrldfATphIv+fvMGn1jlgcUi
HtpX0unaZBQr87crj8TzUL/X05VjOwprU0bziWgeKs42lvudHYXriYp9o5d5
yGkKsKtKHkV5QrKFgj8PAaGv7ppMjkKU1nNrqSMP66dYGs5pY0ixZ6UvaPFw
sV0fKZ/f4RQ3ZWc1nwuadtmbFslx+DCnz490cJEbpxO7oDSO2Or5EXorFxxz
9V7GL+OIbBozvv6Mi82tdN+NyePYPbnXd7CQC2HTFOux3ns8cAt2/xbDhfGz
e7S2oAnk6N3+tciEC4GKapno+gTsVbu2vNjPhV9YhoNOzgT2z+b5DxIusnDz
/s3WCagUfMvdos/FQk2Yob3SJGyHNqnLanJR9NTBf7RmEvz65GjJFVysLpUW
iItPgVl8fZllNwfHYxdsRuSnMG7lOzjA4yDb5U1ro9YU+sc+8JlsDrTkKiuv
HZtCXEzBq4IWDgz9nW7JPZpCVJQrzbOaA92Mo6ykrdPYo+D77p9sDk4yWI73
BdOw14um0fw4uGK2NjX13TSWZy1kmDA5YOkm8GM+T8PLYqYlyouDCVrQQc9l
H+GcuoYv68GB/58W+tt0P6IrJTTkJIODWJVZenXcRwS0kfkWUw7Kh4xeduyZ
ASVr4RW9gYMuk/CPccYz6Hj+LNpSlYMvhbXy5tYz2HbValSe4kAvWP9k8+kZ
eET3HihW5KBCduuXusQZpEeKHkrJcFC5X1Hl8dgM5Kd444fEOahmTfsmJX3C
bot+R+EgG8/P3FlrN/EZd54fHY/OY6Pk3dmzjC+fcSltiCV2n41c911VzmKz
sI4JKw5gsRHh1m3vRZ+FRkXE3XM5bJickk77bc8stsvsPuZ8h40Ou4g1hbGz
CKN/cL16g40BE0+5RVu+4K37ku03g9iY/WnvygLPOZxSMQzgWbIh8TV/1dqN
83ik1EXFvO2A7nen8sOF/yBrWCpV9ecOvLyyvb1R8zu6+Gah/d7toBLef837
IEbuWUYdNgprw/s5oaBTR4K8SLXIZUS8RO541V+064tI3CXnfFe7VtCU/5ga
GVlM/ujro3sr/oVYjzK3TLUlhK9hknFN2IwvJH/EPXQp8R9j5RtfaoLftoZS
+XpJkhJhXpi7qRHCwoZrHNVlxEnSMWlxWQMWzvDTNYKkiMzcg5P6pvXYvG+p
yK1qOXHvXOJzcf4ZjLNVTxevppGKQMO8j7frcFH5xPrB4ytJpOOPFu2FtdCa
sJXqtlhF1roneFRaVUN25bRkw/wqIu3+y5oKQSUW/5letCFDmqxQ7SWMkic4
u72q98eDMkRFOc3hUnAZ8k1PZdZ+kSHqMtdjdzBLMPtecdXbZFli5eG1qDyv
GGWHjRcl7acT2iGSKKwqQqhJxO+lb+kkhj7r75D5EKqvzHpyIuRIvJhOZk5b
HnbpXUlS2CZPND/wQj7Ms3B8XcdXcZ48ER0fk6mJz8XsX3FD58NXk025oUYn
NbKRspjhZ622hgzsu5nw47pMyArKsiUa1hB7taAKh8QM/BASbqPPVCA7mnM4
abMpEMtjFA3JKJKrZctNVUdvwSetKE7muSJRbtUztxlLRM3mq5LSXmtJfYqL
ziqjBEib+WhdpikRTWGetqtMLAa2sHmB1UrkjXiBpcrTKDy6C7URhjK56/nn
siq5K3As0pVWFimT+qwnJfsEYQiLyAofeLCO9I9GVhkEBaNgTDmdZk4RL1NF
Qx/ij6t3IpwElhSpaP5t6wlNf7hYT24stKLI6kOGbUfo/lCqrn5kcZQidavX
LXUbu4CYeIfG2FMUuaJuNrPoxgW466Z+XBZIkUMrs9P1R/yw/grdZCmLInKO
gfrnEn0h2nlpRfd9iqQG1JmxQnzROznMZeVTRKLWP2jc3RcJR0scDxRT5Okf
ThtuwBffNa19I6opwlDhrTs66YMBTvzdRTyKlJbWCp6Z+aAics6Z10kRX5nR
+nRdHyTtPqGR00ORnMV/h4Wu98HBe9qlhgKKOAs8mC7zTDwNaGsJf0eR+V7x
xzkPmEjesiPeaoIiBpo9A63JTDCHMmxUpyiiWDtR/e0yE5vMzwnrPlPEMiP1
2q8OTCwW5+cmzFHklWUas82Yiddlu884zVNkgv5gYeN2JqrP5GzV+favp2z4
xqsqTNympGa/f6dIjETv+KflTPwPqH3hFw==
      "]]}}, {{}, {}, 
    {RGBColor[1, 0, 0], Thickness[0.003], Dashing[{0.01}], 
     LineBox[CompressedData["
1:eJwVjXk0Ffjjhm3lpklIZL1pmZAtlSXp/YRf9smShMhUWpSsWWt0G2S7IcYS
KZFEIlkSSkJS1nu59l32LIVQ+vb74znvec55z3mkTjubOXCwsbHd/c3/r4HD
aFP5WOAhsxq3QwtVg+DSFnXpFTkLa2dqhUzBIPbej096IeIB2UPdkVfTBmFY
x8q7JxKAFRfpWIt/B2F5drHsjkgM3mw9PL9XaxDdire06SJpmPS0FDapHMCD
zUeDQkXyQTn+svFgez/86uIqj7/Kx2V5H7XDH/txPLCPY7tNAdjlpW2sy/rx
x7yrf0lSIc5tEDpfm9IPb2aM9yS1GA7SjUXJl/phGt3h+Nefr8G59yudnbMf
NMqLXSEilZC4QdTZSB9kdaOC81wqIa6pPuu6tw/Ngc5jne8r0c+3bP39zz7s
4JTLUvCsQgnfyzot3j5U/0xTYDZXQ62Ia/m/kl788TV2PzX8Awov6RdIsvci
vttXu2C1HrH6LAfDjG4cFrdK67FogNbsqb6p6G6MW6uuoWQ34D6lvSvPvxuS
kz5nsuUbEe1LIlMtu+F8UWUnW1cjBDPe2Ymu64bA2ZyMR2rNoMvWHVV268IJ
q5ScmVkmBhdoKLPpxHTnMZ6Hoi1IP/Hj1nmjTgTZURzMtVuQ99fNclnNTrw4
4yxaGNMCs85A9xXJTvBe0Qz0U20Fy0OWu2KwA1U3263XXmfhe4RoXJVrB5Sf
8q8Vp3Tg8i7nHyXJ7figUGVfp/TbQy2stO60w/65d8k/Vh3gusRxozuwHfTC
Xpf+zA40S9fmmDq1Y7Q8uzPduBNmx7N0FDTbkdyi/3xPdBdeJMhuTu5rw/pf
tJO6kr0gP88s0/e3If6ipZ3ckV4EFyfJPd7dhh1MOXv+K71YSuMZa5Rqw6En
rDOdZb0Q+1mYZMHbhuInsQVFCn3g8+LXkBplYcp8stSwvg9GdhV8T5NZsMiI
++i+YQByRTXNE0IsJNneNDonNQCuCeONo7wsDAg41Z3YPwCh4z5Ts2tZcL6u
1aBpO4DCyQ9qCoutCDGbaubOHsCFMNmiI22tKPuh1ZFoNIgr4vZrhpNasdP0
y+i7sCFEubDH6iu2QtRf98D5lCGkqNt4HJFuBV/2gzCeoiFYHi66aCLVimWK
uYLpwBAqJ05ohG1qRWN5kXuP2jCqoiy/JHxvga8SbfX78DDaOB4ncFe1oH6j
oKACGUGInuTF0HMteKfp5NBkMYKgN3qMVfsWvLxUXehxaQRy13bdu27TgtT3
3lYlsSNYHEllu2vSAm//7mS9qRH45LL1G2q0YNt0usyZu6OYNBtQ/legBV71
6oj/Ngb9ZnHW6/dM8CoUDH+gjOOHUpz/o3dMpNGVwlfEx2ETmLYv+g0TTUa7
2u3+bxxDFaa3/y1iYvdHQfedseM44NoWXPiYid730+l5qhOIY3wSsw5hQvft
I94630nIm3gYw5SJnq1SBau3J/G0ViD+izETHjeSbJRSJ6EuvfZUqgETKYjO
iP44iRN5KvskdJhYKbuhZS0+BYPuA29MVJnIeWXjOVI2hRoBx/RsSSaE8/l7
2Nmn0W7xUOfbDAMnw1eODQlNg68zTZrrCwMPzw5/rJabxuo6y9ktEwzIbS4u
DjsxDTK3hs10mAEtT/v/NudO40204duldgZUkizTYxRnUHpnZ9D2Sgb+tku3
zeiZwb734XYhiQwEGIglJIzNoHB8PIqawEC6SiQz9NsM2qOljxTHMjDJ62vo
xDOLyD6tdYtRDHi+MVZXVpmFncn14bvBDIRvnRcspc/iHzO3ID9PBgoHtD81
HJxDvWaEkP0xBlr1aLN03TlEWCwW2JoxsPDstZCR2RxuZI7cszVhQNVP/e+a
83NoUEyRPmvEwMtNigvld+ZwYWGNRZgOA8U6olvzRn//vR0jNPYzUJo+4x4T
8xVeExkac8IMVDjeE7Oa/IaU2/Qq8/5mzP+puTHbaRFqb9dqF9CawbGUxSe2
cxnSctKZu4WbofLLvtD82Q+0OllpZGU04VPAvvpq2V+odZSnCSo0gRo5sfTk
CxvJPOR0sC6uEROLvT0tShxEO+XxKs/3BqSNl9Ty3uYk14yPrt4KrgevxOPp
oSEuUsG+O9OYuw7hFwvOPdixlozdrykeiviIBZI1dMGfm7BqZl7bTn2Ah3Jl
vtA7CvH+llhB/7sGvc8qw5qkeIjvZtn5x/nVWHFkJsr4ridllIz8MMEq7D7M
vXqu5A9itOqn9F/8O+g+lDr/XJiXmF/1iFuiVMBL4tS2/pMbib2+qtjXlHLI
TVqsZxnzEeunWxL7U15j08YZSuUyH1E8V/GMMlECrjeJOduT+ImDFTRvBhXj
0r6S9nWGAuSLvLfroFARsvRPP3i9IEBkuOp3FHXmY35ClO9z7CbCRRGuOj2R
hwJzXc4YHUHyKuNCtdD3XPjrBd7P/yxIrqjGcXBEP4NUt0FbauBmQlvJNGEF
ZeGAakCMiLIQUdn1fqj2WgZOSjYssTOEyCPLT7X9g48wX0sfcKEJEyvaIZky
01TEc9l5mO3YQqzDgmi221KwqafgIUflFuKeL0u5fjIZa67Tjqm7ipC3tZ3K
XAF3wfbELmdAQJSIcz70u6MTB7e7OXSBClHC4tE8f0A4BmW7gyn8V8RIZVdQ
7haDKPAbuMnd5BUnAes+5ur00tEl38jwKRUnigkvmVL6IchNxo4hOwmyx178
qJ5bIGxzVPglViXI2lvi/9hvvIkbgSm0rkxJcrvm4AOp0OvIHpVI5DWiEimJ
MCejDd4Ivhdo3/MXlXDb6xZJLXjhrNnUzmemVCJtGX+co9cL4qWlucaWVMIp
0UcbzvVCaIRNdfhpKgmVq1xVtvDCBZWEWR4fKgnfXrf/831PbAsQ1ONOp5IH
4WpbwjSvYlXt2gZWBpV0y9v5vd11Fe1Tg83pWb/7T5tiOQSuItLyhe2R51Sy
J99tMO2zB37JmrkHllJJnH++8cVID3Q1RSRzMqhktKzx4NSwO14GLZ5htFDJ
tVfzo58a3RGjcUomtY1KPJN82ItK3GH4SCFfq4dKVuh9ZzOj3PHKu+4DbYxK
roSfcttwyB2x8vsjTCepRDMvdRUy7nAdSDomNU0lFveXmq4JukPa6HJv+Tcq
OVhkobF5wg1c7My0yEUqSSqWqHFpdUNfgYaj/fJv3+MX0vrWDaWOqYpKP6mk
4jLD90i2G+Ko6+d//aKSDG96XHm8G/4HwoymWA==
      "]]}, 
    {RGBColor[1, 0, 1], Thickness[0.003], Dashing[{0.01}], 
     LineBox[CompressedData["
1:eJwVyXc81fsDx3GiUskeIZ0UpUKb9vtT3EgoWkakrJYtFw1OOVKIe52UQlYa
smchKjQI3zPQSQ4HGRHC0eR3f3+8Hs8/XhonPK1cZoiIiCT/1/81demjqvoZ
O0xvzdoqrOmCuKGqF1/FGXOcVeodC7uw/t7thAIVPxg2VNztSu3C3vct+Ykq
oai4PDN0bUgXjjhPVvyrwsT21lq7L1u78Gn1VcMolXQYpdxLfF4iQLLivrDr
KoXoVdIp0azqxPn3t6oPPyuEq3T8zeN5nTjM6Jix1K4I1+R2WBakdkJywju4
LKEYT/LHfzIZnQjgMAMGaU9R7CtuY2HWCctY3mmLZc/BLaqNv/KpA3SJguXX
VKrR2jcuuV+qAyuN/wnP96rGm69bQkZEOsBiePZ/fF0N06P3Bvf28qEpppOp
51+Dx45N35Ly+aj9k67HYdWiRC4hev1ePiTH4jbSIt9CX6Qu6fOVdtz+FGRY
NNWA+I4Nq//IfsLOhTbp7Yca4WUk56T4uw0DtgYzJbIa4RfT+33/5zYsGgx0
ytJtgi6xYawta4PnKX0tkbYmjDTlvv3XtQ1yzjkP729i4ftFw++Zrz7C2iYl
Z2SUA5PC6sqxmzwMfzw4N1WVC/ohYYApg4cwBwmXA4ZcDKytkijz46HAyVO1
mMlFjoyqRv8BHqQ8tjPOGzTj8pis1zl5Hmouf7CddbEFx9Yl8dbc+oB1T2Rn
LZTgQTMlUGiW24q3ejWO79fwUKHV0Z2Y2grHvICySzY8UPP23BK/2YqoYr5X
52MeFtv9aZALakVfVdbHDPOP0NbcvXP1X61I4u7JWxvbhrhetrUFvwXzpulH
jRfxwY86tdF+SQtunzrioLObj57DL466KrdAk6PjKOvBh9ovFQm6ZAt2PGpx
+ljBx48riVcHhM14+iiuqESvA1k/UwIj6psxdGCwfG9DB8653xEZCWrGoYe3
6nznC1BqFfv6XhcXCfaXzVw1BJhFTR/L5HEhkHN/b71RAOGh4ps1FBeeF3c1
brcXQNOKf1mriotrVkOs2VkCVLhHSf2TyEXF7128u2ZdWH1m6Q1xOy60LL/2
vYroxmTjjEWNfA5Ug423uKV0w8jWb6ivhQOZrOSIuSXdeMLKnpRp4uCnxAE9
S0E34redto+o4qCpqsS3fVMPbjhP85alchC0hj71vacHhynFk91uHDRIKyjo
kV5wVniLtf9m49V2dxfqUC9gqGYcK2Sj9Extsd+ZXoTuUxU/OMJG2usAm7K4
Xnjd046f7GIjIPhTkslQL4KSX0xV17GxZDhjhdOdPpjkfA9zS2Tj74bNuD3e
j+Cw3A3GJmxI6RX1vJUYQPakOeOuIRvpUWsify0cwCIrj7rJHWxQZss/OPw1
gFCHcyJvNrKxqk7BVytuAHtq1CNqlrLBfz2ckW/wBQFKnsYrRNkwfnFf6n3Q
ICydK8cMXrDQvlijaOrGIKQOK2/wrmDBLyTBbk3aIPb0TdblPmUhBbEPY+sG
ERZWz9qVz8KvipBdtguH0BHjM5abxkLOMzv/3oohDH0XuGVeZUG5ULZdVHQY
OSFlDnUHWDga+etgt9IwKo/pKgfsZyHVuaeuVmcYshJTaSvNWdBRfPo0wnoY
ML04O2U3C7v8HW8q5g7Do8Y8ltrMgn7CkQzm6hGkp0v26GuwcNwhw/5h+wjW
bXhgXjlGIdRULT6+fwRuvYcVpEcpZOjHcK6Pj2Bop5uB01cKg1JBe93njkLX
Xe3kgn4K/pXmm9fpj0KhxcO8qJ1C5OIJhfKoUbzxidHOfUehWGBY37jtG5zV
9S1c7lNoNqGPRhl/w4XZacEGaRSE2c+VzKy+4WXg8aeSKRQMzm8+/sbtG74G
3tesSqBQKr9aWPXvN8g5fRzfw6Tw1Eh1cX7fN4jNVwsSXKFQnjHiy2SO4fEt
+ehRZwovTyeq2QyOo/RvVpWoLoWC/jNnHITjSKL1RAWsopB+ckuZk8gErtaW
hYysoMBwbbH1UJgA04Jb07WMgskJ2TtXtk3gmqKeVctiCo02jAXZkRMQzHXJ
/qpAoc3EXVFMV4iXq2KKX/xpwsSy7dJZ7pMIltYK1KaaMONHpoya1k+8476S
XOLTBP1px+ID2b9hoXtTNFG+CfWhGxpqV05jSNSJ52LdCFrMlx+PvoqQ73GB
i3JtG/Blkt/OXTODrHcqc6i0fI/0gbJ3UjfESNy2OVNLlOohpf5guLtbnDB9
YyI5r98h8lSRa7LmLCI4O/Bg6NJbCElm98ng2aTX1OqD2Pw38FtXXaj0SoI0
bBabdexJLfjZ1RGUxlzSKrpN+cKqGvw6zbm7ImgeUeIta4wteIVVO2dPuZZJ
EtdKw322ti9hnKrhlqcsRcIyxhWdh6rwt/qxJZ1HpYnXP2+bOowroTN4aF6L
uQy5fdelgMsrh7z0iET1Txmi1TkqRrN+BvHKuzlLE2TJhjSf5eG0UpzZUPZh
zl45ciapwvE5rwiZe04kPxfKkeTzcQZaNQWY+KIq8zlOnnjrGTmtHc9D0QFj
MaaRAtlhv9HXiJaLYBPGvcLPCkQz2EaDks+CxifT1jSGIuHtWiVav/4xthiE
MlXWKZEPLfTQ3Qcf4Oiixh+ibCVSrbZEL7g9HRPvogRedGVi531WQsQjFbfF
HfysNBeQOeaPmPttkyHfXpQ6o3oB2ULfEub5OwEzL9IPbvZWIbmsqHc8y3iI
PHLIEcipkllkIHbupjj43MmJknupSrJKjpT668WiYlW4hKyHGlFW1YqZDI6B
rKmPzmWphYQvdzRW7WIk2nSb2IHlC8nLAiH9ilI4cpOg2e2gTvZUTtzwdA2F
fY6+rPqUOml7zqrv1aQjhJFCb3u8iPy5NGobOH4eWX3qd6XMaKQ5zub08kx/
hCcyHNstaORc9PzbbKY/nK2GtLItaeThM5uE65f8sbC8PNf8CI3sNnqlqGLl
j+vRdrWRJ2hkZOKcccmPczipHz86N5BGHpWXhI+bnsOSUAWT2Rk0suBOzpDl
hC+mNl2Y3/KQRmKUjrTv6/DFh6EuVkYmjZSclZK1rvNFzJEC+915NJKuHbHy
aoovplda+TLKaYTXrJdzzMIXbVR0khibRnRtFGWEj3xQGjbpxObSyDOm/sy4
mz5gbj22Iq2VRt6EJ4+D7oO99/UKd7XTSLd2XG6etQ+eBbx/S+//75+11pCU
8EGc7sZoy0Ea8dEQd/815g1vQcJBjWEayZ/Kix7ne0Pb7Cy/apxGql5Hm4iX
ekNclJMeM0kj966LNqume6OjaOtpx580ErT0h/bWGG+Un05bveYPjQyGq213
ueCNW7R5E9PTNCK0kJaKP+mN/wFgM+UE
      "]]}, 
    {GrayLevel[0], Thickness[0.003], Dashing[{0.01}], LineBox[CompressedData["
1:eJwVkHk41AsDhe2EJnv2ocvtdkP0lSml80uLQrqopJCPCpE1ka6tGqVIi0pF
CXeuEpM0SpaQUC6zMPZmGMo2GlxLVHx9f5znPO8/53neY+gd7HxMQkxMLOtn
/t92x4bYVcPULUHuNRtm3vVDapt2CF/rKExVMl52F/fjPw/TM4q1TsH2XlVg
56N+2De1P8/UuoD+2CwFvdh+uB6drbihlYa/XY/o1VD68XHNxW0pWrlo8pia
CKALkKW+N/Gy1gsofjuemkjvw9mmO7UHXr9AQHWHHbL6cIDaK/HLYQa2hFHm
Fa/3QXE6NK4sowSNKkzO57A+RLWmRQnJpehcrfz2OqUPTje7Tjj+WgmSh89j
em0vEuSKVyZp1SLm+aw8u4uP322vX3oeUgsLuYH675V8cKjBw931tdDRq5x2
zuHDSNIk3+z0OxwqOlIfE8hH3Y9cs1ZOHTZtXLmjXowPxX9vrycnv4d1VkDc
vDkP6R+jtzEWmnFyocryVGEPtuq65fL2M6HQ2el08U4PRg5RpOUKmGj9sMOn
Mr4H+sIzPgWmLHxp08i749KDYH9LY7EeFs76q8dOzHdD5Sg9768NHNiT/FZp
/dGNg26P6OMTrfAoWHCZU+mCqHuffLY2F6+jPcyDxbuQ6Cl3zGUbF+Mk8T8X
RZ0o9gnWLknjoi1sdUdQUydIQdbUs5Q2HKD7jV1I6sS7c52HZGLa8U1ndHeo
TCfWPlWW0ZXrwkzWI5avSgfem73zajLvgvyyau6oZAe8iqLKYt26kBCTvj1x
uh0pJfyQviddyJ0NH/zR0Y6hqoJu2p5udMjPiU1nteMBd3eRxc0eGJgW9g+t
a4fCYoK7rT4fc/syqw0C25Du7+ppspOPo5vNaiK82mDUauKlHMRH/Z7Vwp59
bdjyuN2nu4KPh6+z3fqs21D6+DbjpVkvxIs7hW+U2jDmIiy3b+5FiEVmT2Up
F/vz7jSGLxXAPnbiiIEmFxke5xyOGwrwLVYqM5nEhUDlZNPB9QLkxUjry0lz
ERxjw7T2EOC1VNotk8lWJDmPcWQLBPA+4ym1qqkVFd9tuu479INzTunMR2or
jJ2+DL29MoBA1VhzmngrtONsrXwfDYBP3ZKzaq4FSgVZV+RfDmCtqphK+XgL
5uVczJwEA+g/23x+aW8LWFUvw3kbPkHaQ2Tg9aYF0eYJC18/fYKM+UEBPb4F
zcvU1MyIQfhMuTm4L23BW+uTx9j7BzH5pHj+hkwLXgXUlZwKGIQjSdDDXeQg
pz7Krez2IIzaakfiJjmIivv4YNfYT74WOeXdwcEKEW2Vz70hLCn1cnKhcRDZ
vBHpU8Mwy7jCPmDHAcmM8em93Ah8Ng9vsNvBQW6KefI33RGwDRXMdxIcsB1W
dnruGEFfWEOaqyUHqxvVwo1vj2CfnmEhbwUH/HoR7TllFN7KybJhP9iwrf6L
1BQtxPofjMm9r9jgGRgyFq4KETI6I7vpBRun4jMOm+cIEXxgWNr0GRuPcDPv
ZqMQNV9WXjHOY+NbRbzNId0xCMW2+vums0F/ffj0YMUYyPfTNYyi2Vj+Qpkn
Li6C/m8Nuy1s2HBP/rZvQEMEF5H+gYwtbGQf/dRYZyJCzMMU7tJNbJiol5Ze
OShCUAzrq+Q6NmxOe91SfyaCX1KN96Zf2bDMcKWlrRmH5+3rVxsV2PivJ80j
jzeOqrg5S51uFi7Y6dy9OzwOhbcVhzZ3sECzvNZ6eWoc4++3BHpzWRCSou1P
yk9Ac8LSpILJwuk3ezautZwAe2XlWH4tC8kG02rlKRO4LsPTPEZnoUSw7R/m
5knc+M62WbjIQtuuhIkU20nYXX1ZVExlYaawUsPBeRI760R/B55ngXJ2438b
fCfBkUqVHY5l4ZXqmpmqG5Owdu3Klj/NQul2bYPnQ5OoT+odGz7KQjltPDwt
7V8EU47F925noeZEpo6bcAqprwQOyoosFA8HBHjOTEG3Mmv6ojwLuX5WZT5i
0wifLdUVW8IC9Xj7oSC1aRx27ONMSbOwy1v53vnN04jfSGPwFplgulE1C5On
QekuebB7iImeXSfVJU1n8DyK2TbwmonpX62XFZycxcaU5SeDjjEhMZevpGM8
D0eDQ8KskmZYLnqVuBR+xwzKHlSTmvHPhXXNdb8vQtOPSXN2awL52ujc4y9i
RBRlpDY7+h+MzvJ5XHMJYuuKQf/r1xqRO1L2gXRVkmhrbilwifwAkt7fooEB
KSK8gcetsHuPZH/G8SwjGWJFQJRrjkEDZoj8Ab84WcI9YtXUSHMdTq2tfaHx
Vo7w1bTw67n8DvzC2itsQ3ni87PEu/ora/HtROv9VdEKxEeprx3c9zVYvVV2
4XiZIqH7TiIy82I1bLMNfYuWk4jvrueL0y2qEKl3ZEWf+zLiz8/GWhGzFTAR
7ldo36NEuEhQaLEFZVBdNi5XO69EVETS1B33lELqzX36LxnKRMPd0zeZFi8R
sK6sc4m9CmGeNCDns4SB/N3eWZUzKoRXUmp7vmIxpke1lT7fViUo6qv3xv1R
BIaLrWTadjVisOHCXk8yHXG7qA9ffFYj9lqq312m8RSGH+06cqjqxMETyTd3
ujyGFeVCmtZaDWK9sk/mSCoN7vrMOfEWjZ9/Bur6WuRi+kOKICRhORG+X/rr
mvZHSJfyPOVspEkczBMfepr/EKo8RrZErSZxoDy23kE1A9IxCfs2hmoRPnR+
p87FdIg99qQLVLSJII6aPiXxFsLu0VNUarSJyF+WFjin3UDF6ktyykE6xNoA
fXGrqVQo24WZnCPpEo5DxrE3b1xBjymr5Uy5LoFzjUaR9hfx7AGMBjz1CIZD
sYYS4zw86JbKegt6hPW4rXt2UjziqY8Sep7oEwztZuP2wWgUDOndJzmQiUzX
LMXsqghcyqR68RzJhEYgcannSQSOOo8ZFzqRCat5r0TDWxHQLS9/tseVTFQF
jM5+8I/A5dTDdcneZII2OW1+XzUCfpZ3J+TPkAmJxjsypv6nsOKC2i5ZGpnY
O/x4fEYnHAsb/lzankcmbH5Tlj0jG47OsX4OLZ9MfPlspSz9bxiuuRZ77Cwi
E7xNviKrD2FY/N05nFpOJlSbw930zoShh536QLKFTFR/+KpT2hGKV4mzPi3c
n3vU+uMdtaFI23RkVU4HmTih6+wlXhQK+7/MXtjwyATFKdUxJCkUr6Oa3icM
k4mZJfSsaqtQ3DZdn+okJBPX1VxHTFeGIlSQsc9QRCbOsRurclRD8ZtDIL9q
ikw0jBOST4UhkBJvzb02SyZ8xtqPb+kMQS9j0wmveTKxleW3s+tdCMpP5Kwx
/0EmVryqyYx7HoI7ZIXpxcWf/nYlfmYPQ/A/s/Pf/A==
      "]]}}, 
   ArrowBox[{{1.8630133300535214`, 0.3276629421312274}, {1.0311773355239462`, 
    0.2029071804702598}}], InsetBox[
    StyleBox[Cell[TextData[{
      StyleBox["A",
       FontFamily->"Times New Roman",
       FontSize->24,
       FontColor->RGBColor[1, 0, 1]],
      Cell[BoxData[
       FormBox[
        SubscriptBox["l", "2"], TraditionalForm]],
       FontSize->24,
       FontColor->RGBColor[1, 0, 1]],
      Cell[BoxData[
       FormBox[
        SubscriptBox["O", "3"], TraditionalForm]],
       FontSize->24,
       FontColor->RGBColor[1, 0, 1]],
      StyleBox["+Cu/Hybrid nanofluid",
       FontFamily->"Times New Roman",
       FontSize->24,
       FontColor->RGBColor[1, 0, 1]]
     }],
      GeneratedCell->False,
      CellAutoOverwrite->False,
      CellBaseline->Baseline,
      TextAlignment->Left],
     FontSize->10,
     Background->GrayLevel[1.]], {3.252179440917912, 0.5465141511466537}, {
    Left, Baseline},
    Alignment->{Left, Top}], InsetBox[
    StyleBox[Cell[TextData[StyleBox["Cu/Nanofluid",
      FontFamily->"Times New Roman",
      FontSize->24,
      FontColor->RGBColor[1, 0, 1]]],
      GeneratedCell->False,
      CellAutoOverwrite->False,
      CellBaseline->Baseline,
      TextAlignment->Left],
     FontSize->10,
     Background->GrayLevel[1.]], {3.177314201410248, 0.45136145157472907`}, {
    Left, Baseline},
    Alignment->{Left, Top}], 
   {Thickness[0.003], Dashing[{0.001}], 
    LineBox[{{1.3047713291644092`, 0.5617626938578073}, {3.0095835002492524`, 
     0.5617626938578073}}]}, 
   {Thickness[0.003], Dashing[{0.01}], 
    LineBox[{{1.4495746456445304`, 0.46774586175785904`}, {
     2.9900675713236047`, 0.46774586175785904`}}]}},
  AspectRatio->NCache[GoldenRatio^(-1), 0.6180339887498948],
  Axes->{False, True},
  AxesOrigin->{0, 0},
  BaseStyle->{FontFamily -> "Times", FontSize -> 24},
  Frame->True,
  FrameLabel->{
    FormBox["\[Eta]", TraditionalForm], 
    FormBox[
    "\"\\!\\(\\*\\nStyleBox[\\\"f\\\",\\nFontSize->24,\\nFontSlant->\\\"\
Italic\\\"]\\)\\!\\(\\*\\nStyleBox[\\\"'\\\",\\nFontSize->24,\\nFontSlant->\\\
\"Italic\\\"]\\)\\!\\(\\*\\nStyleBox[\\\"(\\\",\\nFontSize->24]\\)\\!\\(\\*\\\
nStyleBox[\\\"\[Eta]\\\",\\nFontFamily->\\\"Courier \
New\\\",\\nFontSize->24]\\)\\!\\(\\*\\nStyleBox[\\\")\\\",\\nFontSize->24]\\)\
\"", TraditionalForm]},
  ImageSize->{568., Automatic},
  PlotRange->All,
  PlotRangeClipping->True,
  PlotRangePadding->{Automatic, Automatic}]], "Input",
 CellChangeTimes->{{3.8162416326676435`*^9, 3.816241727092044*^9}, {
   3.816242005415963*^9, 3.816242038905879*^9}, {3.816242076598035*^9, 
   3.8162421601398125`*^9}, {3.8180586932314205`*^9, 3.818058699595784*^9}, 
   3.8234337340122833`*^9}]
},
WindowSize->{1350, 633},
WindowMargins->{{0, Automatic}, {Automatic, 0}},
PrivateNotebookOptions -> {
 "VersionedStylesheet" -> {"Default.nb"[8.] -> False}},
FrontEndVersion->"7.0 for Microsoft Windows (32-bit) (November 10, 2008)",
StyleDefinitions->"Default.nb"
]
(* End of Notebook Content *)

(* Internal cache information *)
(*CellTagsOutline
CellTagsIndex->{}
*)
(*CellTagsIndex
CellTagsIndex->{}
*)
(*NotebookFileOutline
Notebook[{
Cell[558, 20, 132560, 3298, 3237, "Input"],
Cell[133121, 3320, 23242, 415, 389, "Input"]
}
]
*)

(* End of internal cache information *)
